# Supplementary material for: Salmonella Salamae and S. Waycross isolated from Nile perch in Lake Victoria show limited human pathogenic potential
Source: Sci Rep. 2022 Mar 10;12:4229. doi: 10.1038/s41598-022-08200-5 (PMC8913728; doi:10.1038/s41598-022-08200-5)
Supplement: Supplementary file 5 — Supplementary Table S1. [file 41598_2022_8200_MOESM5_ESM.xlsx]

## Sheet: Sheet1
Table S1: Prophage regions detected in our analyzed genomes
	Prophage Region	Region Length	Completeness	# Total Proteins	Most Common Phage	GC %
Sample A7 - Salamae 42r	1	29.3Kb	intact	33	PHAGE_Haemop_HP2_NC_003315	0.5025		A7	6 prophage regions have been identified, of which 3 regions are intact, 2 regions are incomplete, and 1 regions are questionable.
	2	15.4Kb	incomplete	18	PHAGE_Burkho_phiE255_NC_009237	0.5263		A8	6 prophage regions have been identified, of which 3 regions are intact, 2 regions are incomplete, and 1 regions are questionable.
	3	46.9Kb	intact	61	PHAGE_Phage_Gifsy_1_NC_010392	0.5244		A9	7 prophage regions have been identified, of which 3 regions are intact, 3 regions are incomplete, and 1 regions are questionable.
	4	11.7Kb	questionable	13	PHAGE_Salmon_118970_sal3_NC_031940	0.5209		B6	6 prophage regions have been identified, of which 3 regions are intact, 2 regions are incomplete, and 1 regions are questionable.
	5	8Kb	incomplete	13	PHAGE_Salmon_SEN34_NC_028699	0.4931		D5	6 prophage regions have been identified, of which 3 regions are intact, 2 regions are incomplete, and 1 regions are questionable.
	6	48.5Kb	intact	54	PHAGE_Salmon_118970_sal3_NC_031940	0.5178		D6	6 prophage regions have been identified, of which 3 regions are intact, 3 regions are incomplete, and 0 regions are questionable.
Sample A8 - Salamae 42r	1	15.5Kb	incomplete	11	PHAGE_Salmon_SEN34_NC_028699	0.5143		I1	6 prophage regions have been identified, of which 3 regions are intact, 3 regions are incomplete, and 0 regions are questionable.
	2	29.3Kb	intact	33	PHAGE_Haemop_HP2_NC_003315	0.5024
	3	35.1Kb	intact	48	PHAGE_Salmon_118970_sal3_NC_031940	0.5188		A1	10 prophage regions have been identified, of which 4 regions are intact, 4 regions are incomplete, and 2 regions are questionable.
	4	15.4Kb	incomplete	18	PHAGE_Burkho_phiE255_NC_009237	0.5263		C2	10 prophage regions have been identified, of which 5 regions are intact, 3 regions are incomplete, and 2 regions are questionable.
	5	13.8Kb	questionable	14	PHAGE_Salmon_118970_sal3_NC_031940	0.5107		D3	11 prophage regions have been identified, of which 5 regions are intact, 3 regions are incomplete, and 3 regions are questionable.
	6	47.8Kb	intact	60	PHAGE_Phage_Gifsy_1_NC_010392	0.5157		E5	11 prophage regions have been identified, of which 5 regions are intact, 4 regions are incomplete, and 2 regions are questionable.
Sample A9 - Salamae 42r	1	29.3Kb	intact	33	PHAGE_Haemop_HP2_NC_003315	0.5024		E9	10 prophage regions have been identified, of which 4 regions are intact, 4 regions are incomplete, and 2 regions are questionable.
	2	15.4Kb	incomplete	18	PHAGE_Burkho_phiE255_NC_009237	0.5263		G5	9 prophage regions have been identified, of which 2 regions are intact, 6 regions are incomplete, and 1 regions are questionable.
	3	14.7Kb	incomplete	13	PHAGE_Salmon_SEN34_NC_028699	0.5009		H6	8 prophage regions have been identified, of which 3 regions are intact, 5 regions are incomplete, and 0 regions are questionable.
	4	35.4Kb	intact	39	PHAGE_Phage_Gifsy_1_NC_010392	0.5369
	5	13.8Kb	questionable	14	PHAGE_Salmon_118970_sal3_NC_031940	0.5107
	6	20.5Kb	intact	29	PHAGE_Salmon_118970_sal3_NC_031940	0.5327
	7	9.3Kb	incomplete	21	PHAGE_Salmon_Fels_1_NC_010391	0.4801
Sample B6 - Salamae 42r	1	50.3Kb	intact	60	PHAGE_Phage_Gifsy_1_NC_010392	0.5097
	2	14.5Kb	incomplete	18	PHAGE_Burkho_phiE255_NC_009237	0.5351
	3	13.8Kb	questionable	14	PHAGE_Salmon_118970_sal3_NC_031940	0.5107
	4	20.3Kb	intact	25	PHAGE_Haemop_HP2_NC_003315	0.5308
	5	8Kb	incomplete	13	PHAGE_Salmon_SEN34_NC_028699	0.4931
	6	44.7Kb	intact	58	PHAGE_Salmon_118970_sal3_NC_031940	0.5127
Sample D5 - Salamae 42r	1	29.3Kb	intact	33	PHAGE_Haemop_HP2_NC_003315	0.5024
	2	15.5Kb	incomplete	11	PHAGE_Salmon_SEN34_NC_028699	0.5143
	3	15.4Kb	incomplete	19	PHAGE_Burkho_phiE255_NC_009237	0.5263
	4	32.8Kb	intact	44	PHAGE_Salmon_118970_sal3_NC_031940	0.5216
	5	13.8Kb	questionable	14	PHAGE_Salmon_118970_sal3_NC_031940	0.5107
	6	50.3Kb	intact	60	PHAGE_Phage_Gifsy_1_NC_010392	0.5098
Sample D6 - Salamae 42r	1	29.3Kb	intact	33	PHAGE_Haemop_HP2_NC_003315(17)	0.5024
	2	14.7Kb	incomplete	13	PHAGE_Salmon_SEN34_NC_028699(5)	0.5009
	3	15.4Kb	incomplete	18	PHAGE_Burkho_phiE255_NC_009237(14)	0.5263
	4	13.8Kb	incomplete	13	PHAGE_Salmon_118970_sal3_NC_031940(2)	0.5107
	5	66.1Kb	intact	68	PHAGE_Phage_Gifsy_1_NC_010392(24)	0.5188
	6	44.7Kb	intact	58	PHAGE_Salmon_118970_sal3_NC_031940(48)	0.5127
Sample I1 - Salamae 42r	1	29.3Kb	intact	33	PHAGE_Haemop_HP2_NC_003315	0.5025
	2	15.5Kb	incomplete	11	PHAGE_Salmon_SEN34_NC_028699	0.5143
	3	35.1Kb	intact	48	PHAGE_Salmon_118970_sal3_NC_031940	0.5187
	4	15.4Kb	incomplete	19	PHAGE_Burkho_phiE255_NC_009237	0.5263
	5	13.8Kb	incomplete	13	PHAGE_Salmon_118970_sal3_NC_031940	0.5107
	6	66.1Kb	intact	68	PHAGE_Phage_Gifsy_1_NC_010392	0.5188
Sample A1 - Adabraka/Waycross	1	29.9Kb	intact	34	PHAGE_Haemop_HP2_NC_003315	0.5434
	2	11.3Kb	incomplete	17	PHAGE_Salmon_vB_SemP_Emek_NC_018275	0.4743
	3	38Kb	intact	40	PHAGE_Salmon_118970_sal3_NC_031940	0.5147
	4	37.7Kb	intact	52	PHAGE_Salmon_vB_SosS_Oslo_NC_018279	0.4933
	5	18.8Kb	questionable	22	PHAGE_Burkho_BcepMu_NC_005882	0.5158
	6	6.1Kb	incomplete	11	PHAGE_Entero_cdtI_NC_009514	0.4189
	7	29.8Kb	intact	39	PHAGE_Phage_Gifsy_2_NC_010393	0.5112
	8	22.4Kb	incomplete	30	PHAGE_Salmon_BTP1_NC_042346	0.4965
	9	14.5Kb	questionable	17	PHAGE_Cronob_vB_CsaM_GAP32_NC_019401	0.4708
	10	14.3Kb	incomplete	16	PHAGE_Salmon_ST64B_NC_004313	0.4928
Sample C2 - Waycross	1	29.9Kb	intact	34	PHAGE_Haemop_HP2_NC_003315	0.5434
	2	11.3Kb	incomplete	17	PHAGE_Salmon_vB_SosS_Oslo_NC_018279	0.4743
	3	23.8Kb	incomplete	15	PHAGE_Escher_HK639_NC_016158	0.4615
	4	37.7Kb	intact	52	PHAGE_Salmon_vB_SosS_Oslo_NC_018279	0.4933
	5	28Kb	intact	39	PHAGE_Phage_Gifsy_2_NC_010393	0.5114
	6	22.4Kb	incomplete	30	PHAGE_Salmon_BTP1_NC_042346	0.4965
	7	20.3Kb	questionable	24	PHAGE_Burkho_BcepMu_NC_005882	0.5039
	8	18.7Kb	questionable	24	PHAGE_Salmon_ST64B_NC_004313	0.4793
	9	15.1Kb	intact	15	PHAGE_Phage_Gifsy_2_NC_010393	0.5212
	10	38Kb	intact	40	PHAGE_Salmon_118970_sal3_NC_031940	0.5147
Sample D3 - Waycross	1	38Kb	intact	40	PHAGE_Salmon_118970_sal3_NC_031940	0.5147
	2	28Kb	intact	38	PHAGE_Phage_Gifsy_2_NC_010393	0.5114
	3	11.3Kb	incomplete	17	PHAGE_Salmon_vB_SosS_Oslo_NC_018279	0.4743
	4	6.1Kb	incomplete	11	PHAGE_Entero_cdtI_NC_009514	0.4189
	5	15.1Kb	intact	15	PHAGE_Phage_Gifsy_2_NC_010393	0.5212
	6	18.7Kb	questionable	22	PHAGE_Salmon_ST64B_NC_004313	0.4795
	7	20.3Kb	questionable	22	PHAGE_Burkho_BcepMu_NC_005882	0.5039
	8	22.4Kb	incomplete	30	PHAGE_Salmon_BTP1_NC_042346	0.4965
	9	14.5Kb	questionable	17	PHAGE_Cronob_vB_CsaM_GAP32_NC_019401	0.4708
	10	29.9Kb	intact	34	PHAGE_Haemop_HP2_NC_003315	0.5434
	11	37.7Kb	intact	52	PHAGE_Salmon_vB_SosS_Oslo_NC_018279	0.4933
Sample E5 - Waycross	1	41.8Kb	intact	34	PHAGE_Haemop_HP2_NC_003315	0.5382
	2	11.3Kb	incomplete	17	PHAGE_Salmon_vB_SosS_Oslo_NC_018279	0.4743
	3	6.1Kb	incomplete	11	PHAGE_Entero_cdtI_NC_009514	0.4189
	4	18.7Kb	questionable	22	PHAGE_Salmon_ST64B_NC_004313	0.4795
	5	20.3Kb	questionable	22	PHAGE_Burkho_BcepMu_NC_005882	0.5039
	6	22.4Kb	incomplete	30	PHAGE_Salmon_BTP1_NC_042346	0.4965
	7	23.8Kb	incomplete	16	PHAGE_Escher_HK639_NC_016158	0.4615
	8	29.8Kb	intact	39	PHAGE_Phage_Gifsy_2_NC_010393	0.5112
	9	32.2Kb	intact	40	PHAGE_Salmon_118970_sal3_NC_031940	0.5128
	10	15.1Kb	intact	15	PHAGE_Phage_Gifsy_2_NC_010393	0.5212
	11	37.7Kb	intact	52	PHAGE_Salmon_vB_SosS_Oslo_NC_018279	0.4933
Sample E9 - Waycross	1	29.8Kb	intact	38	PHAGE_Phage_Gifsy_2_NC_010393	0.5111
	2	6.1Kb	incomplete	11	PHAGE_Entero_cdtI_NC_009514	0.4189
	3	11.3Kb	incomplete	16	PHAGE_Salmon_vB_SemP_Emek_NC_018275	0.4743
	4	18.7Kb	questionable	24	PHAGE_Salmon_ST64B_NC_004313	0.4793
	5	20.3Kb	questionable	23	PHAGE_Burkho_BcepMu_NC_005882	0.5039
	6	37.7Kb	intact	52	PHAGE_Salmon_vB_SosS_Oslo_NC_018279	0.4933
	7	22.4Kb	incomplete	30	PHAGE_Salmon_BTP1_NC_042346	0.4965
	8	32.2Kb	intact	40	PHAGE_Salmon_118970_sal3_NC_031940	0.5128
	9	23.8Kb	incomplete	16	PHAGE_Escher_HK639_NC_016158	0.4615
	10	29.9Kb	intact	34	PHAGE_Haemop_HP2_NC_003315	0.5434
Sample G5 - Waycross	1	11.5Kb	incomplete	11	PHAGE_Salmon_SEN1_NC_029003	0.5159
	2	32.7Kb	intact	40	PHAGE_Haemop_HP2_NC_003315	0.5089
	3	38.1Kb	intact	55	PHAGE_Salmon_118970_sal3_NC_031940	0.4972
	4	25.3Kb	questionable	34	PHAGE_Salmon_SPN3UB_NC_019545	0.5002
	5	17Kb	incomplete	20	PHAGE_Salmon_g341c_NC_013059	0.5028
	6	6.8Kb	incomplete	18	PHAGE_Salmon_BTP1_NC_042346	0.4697
	7	30.2Kb	incomplete	26	PHAGE_Entero_P4_NC_001609	0.4573
	8	6.1Kb	incomplete	10	PHAGE_Entero_cdtI_NC_009514	0.419
	9	10.8Kb	incomplete	17	PHAGE_Salmon_vB_SosS_Oslo_NC_018279	0.4803
Sample H6 - Waycross	1	11.5Kb	incomplete	9	PHAGE_Salmon_SEN1_NC_029003	0.5159
	2	38.1Kb	intact	56	PHAGE_Salmon_118970_sal3_NC_031940	0.4972
	3	11.9Kb	incomplete	18	PHAGE_Salmon_vB_SosS_Oslo_NC_018279	0.4759
	4	32.7Kb	intact	39	PHAGE_Haemop_HP2_NC_003315	0.5089
	5	4.3Kb	incomplete	8	PHAGE_Bacter_APSE_2_NC_011551	0.427
	6	29.6Kb	intact	42	PHAGE_Salmon_vB_SosS_Oslo_NC_018279	0.4962
	7	17Kb	incomplete	20	PHAGE_Salmon_g341c_NC_013059	0.5028
	8	6.6Kb	incomplete	18	PHAGE_Salmon_BTP1_NC_042346	0.4729
