# Supplementary material for: Salmonella Salamae and S. Waycross isolated from Nile perch in Lake Victoria show limited human pathogenic potential
Source: Sci Rep. 2022 Mar 10;12:4229. doi: 10.1038/s41598-022-08200-5 (PMC8913728; doi:10.1038/s41598-022-08200-5)
Supplement: Supplementary file 6 — Supplementary Table S2. [file 41598_2022_8200_MOESM6_ESM.csv]

Table S2: Overall pangenome gene presence-absence
Gene	Non-unique Gene name	Annotation	No. isolates	No. sequences	Avg sequences per isolate	Genome Fragment	Order within Fragment	Accessory Fragment	Accessory Order with Fragment	QC	Min group size nuc	Max group size nuc	Avg group size nuc	A1_Adabraka	A7_Salamae_42r	A8_Salamae_42r	A9_Salamae_42r	B6_Salamae_42r	C2_Waycross	D3_Waycross	D5_Salamae_42r	D6_Salamae_42r	E5_Waycross	E9_Waycross	ERR294810_Weltevreden	ERR294811_Weltevreden	ERR495254_Weltevreden	ERR495265_Weltevreden	G5_Waycross	H6_Waycross	I1_Salamae_42r	SAMEA1705941_Enteritidis	SAMEA1705953_Paratyphi_A	SAMEA2067822_Typhi	SAMEA2072798_Typhi	SAMEA2072815_Typhi	SAMEA2272227_Typhimurium	SAMN00990755_Salamae_58lz13	SAMN01041143_Enteritidis	SAMN01805320_Paratyphi_B	SAMN01805323_Paratyphi_B	SAMN01823726_Paratyphi_A	SAMN01823727_Paratyphi_B	SAMN01823729_Paratyphi_B	SAMN01933185_Wien	SAMN02367583_Salamae_53lz28	SAMN02367800_Salamae_58dz6	SAMN02384207_Enteritidis	SAMN02415179_Paratyphi_B
sgrT		Putative inhibitor of glucose uptake transporter SgrT	75	75	1	1	7590				122	122	122	A1_03458	A7_01649	A8_04045	A9_00626	B6_00197	C2_04123	D3_03768	D5_04044	D6_03558	E5_04473	E9_04149	Clin_ERR294810_00142	Clin_ERR294811_00142	SF_ERR495254_00217	SF_ERR495265_00204	G5_04198	H6_03749	I1_02938	SAMEA1705941_human_00108	SAMEA1705953_Paratyphi_A_00109	SAMEA2067822_Typhi_00780	SAMEA2072798_Typhi_03660	SAMEA2072815_Typhi_01242	SAMEA2272227_DT2_00108	SAMN00990755_Salamae_58lz13_03323	SAMN01041143_human_01637	SAMN01805320_paratyphi_B_02626	SAMN01805323_paratyphi_B_00824	SAMN01823726_Paratyphi_A_03573	SAMN01823727_paratyphi_B_01932	SAMN01823729_paratyphi_B_01214	SAMN01933185_Fr_1988_human_00720	SAMN02367583_53lz28z39_00145	SAMN02367800_Salamae_58dz6_03862	SAMN02384207_human_00108	SAMN02415179_paratyphi_B_01896
qseG		Quorum-sensing regulator protein G	75	75	1	1	3789				686	764	733	A1_03488	A7_00728	A8_00574	A9_00299	B6_02151	C2_00989	D3_02258	D5_00676	D6_00977	E5_00002	E9_01999	Clin_ERR294810_00359	Clin_ERR294811_01404	SF_ERR495254_01185	SF_ERR495265_03215	G5_00466	H6_00613	I1_00715	SAMEA1705941_human_02592	SAMEA1705953_Paratyphi_A_00299	SAMEA2067822_Typhi_00966	SAMEA2072798_Typhi_03475	SAMEA2072815_Typhi_01426	SAMEA2272227_DT2_02585	SAMN00990755_Salamae_58lz13_04171	SAMN01041143_human_04068	SAMN01805320_paratyphi_B_04453	SAMN01805323_paratyphi_B_01848	SAMN01823726_Paratyphi_A_03384	SAMN01823727_paratyphi_B_02012	SAMN01823729_paratyphi_B_01985	SAMN01933185_Fr_1988_human_00550	SAMN02367583_53lz28z39_03040	SAMN02367800_Salamae_58dz6_02349	SAMN02384207_human_02593	SAMN02415179_paratyphi_B_03390
group_1020		hypothetical protein	75	75	1	1	3776				707	986	967	A1_03500	A7_00740	A8_00562	A9_00287	B6_01757	C2_00977	D3_02270	D5_00664	D6_00989	E5_00014	E9_02011	Clin_ERR294810_00371	Clin_ERR294811_01392	SF_ERR495254_01197	SF_ERR495265_03227	G5_00454	H6_00625	I1_00703	SAMEA1705941_human_02580	SAMEA1705953_Paratyphi_A_00312	SAMEA2067822_Typhi_00979	SAMEA2072798_Typhi_03462	SAMEA2072815_Typhi_01439	SAMEA2272227_DT2_02573	SAMN00990755_Salamae_58lz13_04183	SAMN01041143_human_04056	SAMN01805320_paratyphi_B_04465	SAMN01805323_paratyphi_B_01860	SAMN01823726_Paratyphi_A_03371	SAMN01823727_paratyphi_B_02000	SAMN01823729_paratyphi_B_01997	SAMN01933185_Fr_1988_human_00538	SAMN02367583_53lz28z39_03028	SAMN02367800_Salamae_58dz6_02337	SAMN02384207_human_02581	SAMN02415179_paratyphi_B_03378
yfgJ		putative protein YfgJ	75	75	1	1	3734				221	221	221	A1_03533	A7_00772	A8_00530	A9_00255	B6_01725	C2_00944	D3_04215	D5_00632	D6_01021	E5_00047	E9_02044	Clin_ERR294810_00406	Clin_ERR294811_01357	SF_ERR495254_01232	SF_ERR495265_03262	G5_00419	H6_00660	I1_00671	SAMEA1705941_human_02545	SAMEA1705953_Paratyphi_A_00348	SAMEA2067822_Typhi_01015	SAMEA2072798_Typhi_03425	SAMEA2072815_Typhi_01475	SAMEA2272227_DT2_02537	SAMN00990755_Salamae_58lz13_04215	SAMN01041143_human_04020	SAMN01805320_paratyphi_B_00007	SAMN01805323_paratyphi_B_02210	SAMN01823726_Paratyphi_A_03334	SAMN01823727_paratyphi_B_00640	SAMN01823729_paratyphi_B_01394	SAMN01933185_Fr_1988_human_00503	SAMN02367583_53lz28z39_02996	SAMN02367800_Salamae_58dz6_02305	SAMN02384207_human_02546	SAMN02415179_paratyphi_B_00979
yjgN		Inner membrane protein YjgN	75	75	1	1	1137				848	1193	1164	A1_03790	A7_03635	A8_04544	A9_03540	B6_03008	C2_02399	D3_02478	D5_00018	D6_03627	E5_02873	E9_03452	Clin_ERR294810_00624	Clin_ERR294811_02798	SF_ERR495254_03493	SF_ERR495265_03871	G5_03538	H6_04209	I1_00020	SAMEA1705941_human_04322	SAMEA1705953_Paratyphi_A_04312	SAMEA2067822_Typhi_00531	SAMEA2072798_Typhi_03930	SAMEA2072815_Typhi_00993	SAMEA2272227_DT2_04457	SAMN00990755_Salamae_58lz13_03047	SAMN01041143_human_01392	SAMN01805320_paratyphi_B_00567	SAMN01805323_paratyphi_B_01143	SAMN01823726_Paratyphi_A_03805	SAMN01823727_paratyphi_B_00377	SAMN01823729_paratyphi_B_04460	SAMN01933185_Fr_1988_human_02683	SAMN02367583_53lz28z39_00387	SAMN02367800_Salamae_58dz6_04166	SAMN02384207_human_04322	SAMN02415179_paratyphi_B_03331
mgtA		Magnesium-transporting ATPase, P-type 1	75	75	1	1	1157				1958	2708	2632	A1_03808	A7_02515	A8_04527	A9_03879	B6_03025	C2_02381	D3_02496	D5_00035	D6_03644	E5_02855	E9_03434	Clin_ERR294810_00607	Clin_ERR294811_02781	SF_ERR495254_03476	SF_ERR495265_03888	G5_00624	H6_04225	I1_00037	SAMEA1705941_human_04304	SAMEA1705953_Paratyphi_A_04295	SAMEA2067822_Typhi_00513	SAMEA2072798_Typhi_03948	SAMEA2072815_Typhi_00975	SAMEA2272227_DT2_04440	SAMN00990755_Salamae_58lz13_03031	SAMN01041143_human_01374	SAMN01805320_paratyphi_B_00583	SAMN01805323_paratyphi_B_01159	SAMN01823726_Paratyphi_A_03822	SAMN01823727_paratyphi_B_00395	SAMN01823729_paratyphi_B_04443	SAMN01933185_Fr_1988_human_02699	SAMN02367583_53lz28z39_00403	SAMN02367800_Salamae_58dz6_04182	SAMN02384207_human_04304	SAMN02415179_paratyphi_B_03314
group_1038		Deacetylase	75	75	1	1	1170				1133	1133	1133	A1_03819	A7_02526	A8_04516	A9_03868	B6_03036	C2_02370	D3_02507	D5_00046	D6_03655	E5_02844	E9_03423	Clin_ERR294810_00596	Clin_ERR294811_02770	SF_ERR495254_03465	SF_ERR495265_03899	G5_00613	H6_04236	I1_00048	SAMEA1705941_human_04293	SAMEA1705953_Paratyphi_A_04283	SAMEA2067822_Typhi_00502	SAMEA2072798_Typhi_03958	SAMEA2072815_Typhi_00964	SAMEA2272227_DT2_04427	SAMN00990755_Salamae_58lz13_03020	SAMN01041143_human_01363	SAMN01805320_paratyphi_B_00594	SAMN01805323_paratyphi_B_01170	SAMN01823726_Paratyphi_A_03834	SAMN01823727_paratyphi_B_00406	SAMN01823729_paratyphi_B_04432	SAMN01933185_Fr_1988_human_02710	SAMN02367583_53lz28z39_00414	SAMN02367800_Salamae_58dz6_04193	SAMN02384207_human_04293	SAMN02415179_paratyphi_B_03303
msrA		Peptide methionine sulfoxide reductase MsrA	75	75	1	1	1282				452	827	639	A1_03836	A7_02547	A8_04495	A9_03847	B6_03057	C2_02353	D3_02524	D5_00067	D6_03676	E5_02827	E9_03406	Clin_ERR294810_00561	Clin_ERR294811_02735	SF_ERR495254_03430	SF_ERR495265_03934	G5_00596	H6_04253	I1_00069	SAMEA1705941_human_04276	SAMEA1705953_Paratyphi_A_04265	SAMEA2067822_Typhi_00485	SAMEA2072798_Typhi_03975	SAMEA2072815_Typhi_00947	SAMEA2272227_DT2_04391	SAMN00990755_Salamae_58lz13_03000	SAMN01041143_human_01346	SAMN01805320_paratyphi_B_00630	SAMN01805323_paratyphi_B_01206	SAMN01823726_Paratyphi_A_03897	SAMN01823727_paratyphi_B_00466	SAMN01823729_paratyphi_B_04415	SAMN01933185_Fr_1988_human_02727	SAMN02367583_53lz28z39_00433	SAMN02367800_Salamae_58dz6_04212	SAMN02384207_human_04276	SAMN02415179_paratyphi_B_03268
appC_2		Cytochrome bd-II ubiquinol oxidase subunit 1	75	75	1	1	11193				1544	2693	1559	A1_03960	A7_02325	A8_01694	A9_01292	B6_01834	C2_01321	D3_03836	D5_01565	D6_00244	E5_02517	E9_00444	Clin_ERR294810_01881	Clin_ERR294811_01691	SF_ERR495254_02050	SF_ERR495265_02589	G5_04396	H6_04127	I1_01188	SAMEA1705941_human_01262	SAMEA1705953_Paratyphi_A_01079	SAMEA2067822_Typhi_01774	SAMEA2072798_Typhi_02687	SAMEA2072815_Typhi_02220	SAMEA2272227_DT2_01757	SAMN00990755_Salamae_58lz13_04005	SAMN01041143_human_02792	SAMN01805320_paratyphi_B_02099	SAMN01805323_paratyphi_B_02171	SAMN01823726_Paratyphi_A_02597	SAMN01823727_paratyphi_B_04333	SAMN01823729_paratyphi_B_04005	SAMN01933185_Fr_1988_human_02032	SAMN02367583_53lz28z39_02167	SAMN02367800_Salamae_58dz6_01898	SAMN02384207_human_01261	SAMN02415179_paratyphi_B_02664
yobA		Protein YobA	75	75	1	1	11890				374	374	374	A1_04044	A7_00479	A8_00727	A9_01223	B6_03407	C2_01236	D3_03920	D5_00718	D6_00631	E5_02432	E9_03986	Clin_ERR294810_01964	Clin_ERR294811_01774	SF_ERR495254_01966	SF_ERR495265_02504	G5_00749	H6_00155	I1_00543	SAMEA1705941_human_01152	SAMEA1705953_Paratyphi_A_00993	SAMEA2067822_Typhi_01693	SAMEA2072798_Typhi_02767	SAMEA2072815_Typhi_02137	SAMEA2272227_DT2_01841	SAMN00990755_Salamae_58lz13_02150	SAMN01041143_human_02682	SAMN01805320_paratyphi_B_01035	SAMN01805323_paratyphi_B_02093	SAMN01823726_Paratyphi_A_02683	SAMN01823727_paratyphi_B_01320	SAMN01823729_paratyphi_B_03310	SAMN01933185_Fr_1988_human_02114	SAMN02367583_53lz28z39_02244	SAMN02367800_Salamae_58dz6_01827	SAMN02384207_human_01152	SAMN02415179_paratyphi_B_02583
otsA		Trehalose-6-phosphate synthase	75	75	1	1	11953				704	1421	1405	A1_04097	A7_00427	A8_00675	A9_01171	B6_00903	C2_01183	D3_03973	D5_00770	D6_00683	E5_02379	E9_03933	Clin_ERR294810_03959	Clin_ERR294811_01816	SF_ERR495254_04246	SF_ERR495265_04058	G5_00696	H6_00102	I1_00595	SAMEA1705941_human_01099	SAMEA1705953_Paratyphi_A_00938	SAMEA2067822_Typhi_01640	SAMEA2072798_Typhi_02820	SAMEA2072815_Typhi_02084	SAMEA2272227_DT2_01894	SAMN00990755_Salamae_58lz13_02097	SAMN01041143_human_02629	SAMN01805320_paratyphi_B_01088	SAMN01805323_paratyphi_B_02039	SAMN01823726_Paratyphi_A_02738	SAMN01823727_paratyphi_B_01266	SAMN01823729_paratyphi_B_03363	SAMN01933185_Fr_1988_human_02167	SAMN02367583_53lz28z39_02295	SAMN02367800_Salamae_58dz6_01775	SAMN02384207_human_01099	SAMN02415179_paratyphi_B_02530
yedR		Inner membrane protein YedR	75	75	1	1	12028				236	311	290	A1_04159	A7_00364	A8_00612	A9_02880	B6_00966	C2_01122	D3_04034	D5_00833	D6_00746	E5_02318	E9_03872	Clin_ERR294810_04021	Clin_ERR294811_04175	SF_ERR495254_04030	SF_ERR495265_04120	G5_00634	H6_00040	I1_00658	SAMEA1705941_human_01039	SAMEA1705953_Paratyphi_A_00876	SAMEA2067822_Typhi_01578	SAMEA2072798_Typhi_02882	SAMEA2072815_Typhi_02022	SAMEA2272227_DT2_01956	SAMN00990755_Salamae_58lz13_01852	SAMN01041143_human_02569	SAMN01805320_paratyphi_B_01151	SAMN01805323_paratyphi_B_01976	SAMN01823726_Paratyphi_A_02801	SAMN01823727_paratyphi_B_00707	SAMN01823729_paratyphi_B_03428	SAMN01933185_Fr_1988_human_02229	SAMN02367583_53lz28z39_02359	SAMN02367800_Salamae_58dz6_01710	SAMN02384207_human_01039	SAMN02415179_paratyphi_B_02467
thpR		RNA 2',3'-cyclic phosphodiesterase	75	75	1	1	7716				530	533	530	A1_01449	A7_00308	A8_04138	A9_00089	B6_00535	C2_04039	D3_03684	D5_00574	D6_01695	E5_04389	E9_04065	Clin_ERR294810_00061	Clin_ERR294811_00061	SF_ERR495254_00298	SF_ERR495265_00285	G5_04278	H6_03669	I1_03031	SAMEA1705941_human_00191	SAMEA1705953_Paratyphi_A_00191	SAMEA2067822_Typhi_00862	SAMEA2072798_Typhi_03577	SAMEA2072815_Typhi_01324	SAMEA2272227_DT2_00187	SAMN00990755_Salamae_58lz13_03415	SAMN01041143_human_01719	SAMN01805320_paratyphi_B_02534	SAMN01805323_paratyphi_B_00949	SAMN01823726_Paratyphi_A_03491	SAMN01823727_paratyphi_B_04261	SAMN01823729_paratyphi_B_01125	SAMN01933185_Fr_1988_human_00801	SAMN02367583_53lz28z39_00055	SAMN02367800_Salamae_58dz6_03954	SAMN02384207_human_00191	SAMN02415179_paratyphi_B_01982
group_1086		hypothetical protein	75	75	1	1	1926				359	365	360	A1_03609	A7_00980	A8_03380	A9_00471	B6_01007	C2_00224	D3_04291	D5_03234	D6_02292	E5_00123	E9_00076	Clin_ERR294810_00484	Clin_ERR294811_01279	SF_ERR495254_01310	SF_ERR495265_03340	G5_00937	H6_00852	I1_03512	SAMEA1705941_human_02466	SAMEA1705953_Paratyphi_A_00429	SAMEA2067822_Typhi_01100	SAMEA2072798_Typhi_03339	SAMEA2072815_Typhi_01562	SAMEA2272227_DT2_02459	SAMN00990755_Salamae_58lz13_04294	SAMN01041143_human_03942	SAMN01805320_paratyphi_B_02446	SAMN01805323_paratyphi_B_03703	SAMN01823726_Paratyphi_A_03253	SAMN01823727_paratyphi_B_03178	SAMN01823729_paratyphi_B_03627	SAMN01933185_Fr_1988_human_00426	SAMN02367583_53lz28z39_02916	SAMN02367800_Salamae_58dz6_01095	SAMN02384207_human_02467	SAMN02415179_paratyphi_B_01059
tonB		Protein TonB	75	75	1	1	11108				521	734	722	A1_00503	A7_01359	A8_00282	A9_03980	B6_04063	C2_01376	D3_00046	D5_02340	D6_00189	E5_02572	E9_00499	Clin_ERR294810_01825	Clin_ERR294811_01635	SF_ERR495254_02106	SF_ERR495265_02646	G5_04449	H6_04074	I1_01243	SAMEA1705941_human_01317	SAMEA1705953_Paratyphi_A_01133	SAMEA2067822_Typhi_02341	SAMEA2072798_Typhi_02122	SAMEA2072815_Typhi_02782	SAMEA2272227_DT2_01702	SAMN00990755_Salamae_58lz13_04060	SAMN01041143_human_02847	SAMN01805320_paratyphi_B_03924	SAMN01805323_paratyphi_B_03786	SAMN01823726_Paratyphi_A_02544	SAMN01823727_paratyphi_B_01225	SAMN01823729_paratyphi_B_01370	SAMN01933185_Fr_1988_human_01979	SAMN02367583_53lz28z39_02095	SAMN02367800_Salamae_58dz6_01953	SAMN02384207_human_01316	SAMN02415179_paratyphi_B_04051
otnK		3-oxo-tetronate kinase	75	75	1	1	6076				791	1262	1226	A1_00176	A7_01044	A8_04232	A9_02085	B6_03449	C2_00306	D3_00296	D5_04435	D6_03996	E5_00690	E9_00900	Clin_ERR294810_01470	Clin_ERR294811_02604	SF_ERR495254_02966	SF_ERR495265_03595	G5_03961	H6_00457	I1_04438	SAMEA1705941_human_02815	SAMEA1705953_Paratyphi_A_02802	SAMEA2067822_Typhi_03513	SAMEA2072798_Typhi_00954	SAMEA2072815_Typhi_03954	SAMEA2272227_DT2_02900	SAMN00990755_Salamae_58lz13_04382	SAMN01041143_human_04333	SAMN01805320_paratyphi_B_02832	SAMN01805323_paratyphi_B_00524	SAMN01823726_Paratyphi_A_00920	SAMN01823727_paratyphi_B_02295	SAMN01823729_paratyphi_B_01707	SAMN01933185_Fr_1988_human_04128	SAMN02367583_53lz28z39_03826	SAMN02367800_Salamae_58dz6_01338	SAMN02384207_human_02816	SAMN02415179_paratyphi_B_04362
spaL		putative ATP synthase SpaL	75	75	1	1	6099				719	1295	1279	A1_00197	A7_00941	A8_01483	A9_03193	B6_02844	C2_00327	D3_00317	D5_01472	D6_01611	E5_00669	E9_00879	Clin_ERR294810_01448	Clin_ERR294811_02626	SF_ERR495254_02944	SF_ERR495265_03573	G5_03189	H6_00478	I1_01042	SAMEA1705941_human_02794	SAMEA1705953_Paratyphi_A_02783	SAMEA2067822_Typhi_03493	SAMEA2072798_Typhi_00973	SAMEA2072815_Typhi_03934	SAMEA2272227_DT2_02878	SAMN00990755_Salamae_58lz13_04397	SAMN01041143_human_04312	SAMN01805320_paratyphi_B_02807	SAMN01805323_paratyphi_B_00499	SAMN01823726_Paratyphi_A_00939	SAMN01823727_paratyphi_B_02271	SAMN01823729_paratyphi_B_01683	SAMN01933185_Fr_1988_human_04147	SAMN02367583_53lz28z39_03841	SAMN02367800_Salamae_58dz6_01350	SAMN02384207_human_02795	SAMN02415179_paratyphi_B_04386
norW		Nitric oxide reductase FlRd-NAD( ) reductase	75	75	1	1	6158				1133	1133	1133	A1_00250	A7_00890	A8_01432	A9_01742	B6_02121	C2_00380	D3_00370	D5_01523	D6_01560	E5_00616	E9_00826	Clin_ERR294810_01395	Clin_ERR294811_02679	SF_ERR495254_02891	SF_ERR495265_03519	G5_01086	H6_00531	I1_01093	SAMEA1705941_human_02741	SAMEA1705953_Paratyphi_A_02731	SAMEA2067822_Typhi_03440	SAMEA2072798_Typhi_01025	SAMEA2072815_Typhi_03882	SAMEA2272227_DT2_02825	SAMN00990755_Salamae_58lz13_04448	SAMN01041143_human_04259	SAMN01805320_paratyphi_B_02754	SAMN01805323_paratyphi_B_00446	SAMN01823726_Paratyphi_A_00991	SAMN01823727_paratyphi_B_02219	SAMN01823729_paratyphi_B_00876	SAMN01933185_Fr_1988_human_04200	SAMN02367583_53lz28z39_03893	SAMN02367800_Salamae_58dz6_01401	SAMN02384207_human_02742	SAMN02415179_paratyphi_B_04439
ahpD		Alkyl hydroperoxide reductase AhpD	75	75	1	1	6196				431	431	431	A1_00288	A7_02721	A8_02547	A9_02909	B6_02237	C2_00418	D3_00408	D5_02394	D6_02584	E5_00578	E9_00788	Clin_ERR294810_02914	Clin_ERR294811_04371	SF_ERR495254_01448	SF_ERR495265_01240	G5_01048	H6_00569	I1_02470	SAMEA1705941_human_02704	SAMEA1705953_Paratyphi_A_02692	SAMEA2067822_Typhi_03400	SAMEA2072798_Typhi_01065	SAMEA2072815_Typhi_03842	SAMEA2272227_DT2_02787	SAMN00990755_Salamae_58lz13_02032	SAMN01041143_human_04221	SAMN01805320_paratyphi_B_01913	SAMN01805323_paratyphi_B_03078	SAMN01823726_Paratyphi_A_01030	SAMN01823727_paratyphi_B_02183	SAMN01823729_paratyphi_B_00911	SAMN01933185_Fr_1988_human_04239	SAMN02367583_53lz28z39_03931	SAMN02367800_Salamae_58dz6_01439	SAMN02384207_human_02705	SAMN02415179_paratyphi_B_01537
group_1188		hypothetical protein	75	75	1	1	2023				275	275	275	A1_00338	A7_01708	A8_03311	A9_04055	B6_01355	C2_00596	D3_00271	D5_03303	D6_02223	E5_00843	E9_00149	Clin_ERR294810_01983	Clin_ERR294811_03761	SF_ERR495254_04517	SF_ERR495265_01316	G5_02249	H6_04360	I1_03581	SAMEA1705941_human_02402	SAMEA1705953_Paratyphi_A_00491	SAMEA2067822_Typhi_01168	SAMEA2072798_Typhi_03270	SAMEA2072815_Typhi_01630	SAMEA2272227_DT2_02398	SAMN00990755_Salamae_58lz13_01115	SAMN01041143_human_03877	SAMN01805320_paratyphi_B_01804	SAMN01805323_paratyphi_B_00145	SAMN01823726_Paratyphi_A_03191	SAMN01823727_paratyphi_B_03243	SAMN01823729_paratyphi_B_00429	SAMN01933185_Fr_1988_human_03800	SAMN02367583_53lz28z39_02854	SAMN02367800_Salamae_58dz6_02724	SAMN02384207_human_02402	SAMN02415179_paratyphi_B_01185
rocR		Arginine utilization regulatory protein RocR	75	75	1	1	2050				668	1427	1401	A1_00357	A7_01690	A8_03293	A9_04073	B6_01373	C2_00615	D3_00252	D5_03321	D6_02205	E5_00862	E9_00168	Clin_ERR294810_03680	Clin_ERR294811_03579	SF_ERR495254_03342	SF_ERR495265_01351	G5_02268	H6_04379	I1_03599	SAMEA1705941_human_02383	SAMEA1705953_Paratyphi_A_00510	SAMEA2067822_Typhi_01187	SAMEA2072798_Typhi_03251	SAMEA2072815_Typhi_01649	SAMEA2272227_DT2_02379	SAMN00990755_Salamae_58lz13_01133	SAMN01041143_human_03858	SAMN01805320_paratyphi_B_01787	SAMN01805323_paratyphi_B_02247	SAMN01823726_Paratyphi_A_03172	SAMN01823727_paratyphi_B_03262	SAMN01823729_paratyphi_B_02952	SAMN01933185_Fr_1988_human_03781	SAMN02367583_53lz28z39_02836	SAMN02367800_Salamae_58dz6_02742	SAMN02384207_human_02383	SAMN02415179_paratyphi_B_01203
ais		Lipopolysaccharide core heptose(II)-phosphate phosphatase	75	75	1	1	2128				605	734	610	A1_00420	A7_02762	A8_03230	A9_04137	B6_01696	C2_00991	D3_00189	D5_03385	D6_02142	E5_00925	E9_00231	Clin_ERR294810_03745	Clin_ERR294811_03644	SF_ERR495254_03277	SF_ERR495265_01416	G5_01907	H6_04442	I1_03663	SAMEA1705941_human_02319	SAMEA1705953_Paratyphi_A_00573	SAMEA2067822_Typhi_01250	SAMEA2072798_Typhi_03188	SAMEA2072815_Typhi_01714	SAMEA2272227_DT2_02315	SAMN00990755_Salamae_58lz13_01197	SAMN01041143_human_03794	SAMN01805320_paratyphi_B_00169	SAMN01805323_paratyphi_B_04031	SAMN01823726_Paratyphi_A_03109	SAMN01823727_paratyphi_B_02577	SAMN01823729_paratyphi_B_02888	SAMN01933185_Fr_1988_human_03517	SAMN02367583_53lz28z39_02773	SAMN02367800_Salamae_58dz6_02805	SAMN02384207_human_02319	SAMN02415179_paratyphi_B_00041
ymiA		putative protein YmiA	75	75	1	1	11077				128	128	128	A1_00528	A7_01383	A8_00258	A9_03563	B6_04087	C2_01401	D3_00071	D5_02316	D6_00165	E5_02597	E9_00524	Clin_ERR294810_01800	Clin_ERR294811_01610	SF_ERR495254_02131	SF_ERR495265_02671	G5_04473	H6_04050	I1_01267	SAMEA1705941_human_01342	SAMEA1705953_Paratyphi_A_01159	SAMEA2067822_Typhi_02316	SAMEA2072798_Typhi_02147	SAMEA2072815_Typhi_02757	SAMEA2272227_DT2_01678	SAMN00990755_Salamae_58lz13_01777	SAMN01041143_human_02872	SAMN01805320_paratyphi_B_03899	SAMN01805323_paratyphi_B_04219	SAMN01823726_Paratyphi_A_02519	SAMN01823727_paratyphi_B_01201	SAMN01823729_paratyphi_B_01344	SAMN01933185_Fr_1988_human_01954	SAMN02367583_53lz28z39_02071	SAMN02367800_Salamae_58dz6_01977	SAMN02384207_human_01341	SAMN02415179_paratyphi_B_04026
pagP		Lipid A palmitoyltransferase PagP	75	75	1	1	8842				413	596	570	A1_00610	A7_03554	A8_01304	A9_01143	B6_03842	C2_04459	D3_00643	D5_01367	D6_01370	E5_00246	E9_00606	Clin_ERR294810_04095	Clin_ERR294811_02340	SF_ERR495254_03154	SF_ERR495265_02052	G5_00206	H6_00361	I1_02174	SAMEA1705941_human_00604	SAMEA1705953_Paratyphi_A_02113	SAMEA2067822_Typhi_02941	SAMEA2072798_Typhi_01523	SAMEA2072815_Typhi_03383	SAMEA2272227_DT2_00630	SAMN00990755_Salamae_58lz13_02434	SAMN01041143_human_02133	SAMN01805320_paratyphi_B_04049	SAMN01805323_paratyphi_B_01783	SAMN01823726_Paratyphi_A_01504	SAMN01823727_paratyphi_B_04417	SAMN01823729_paratyphi_B_02377	SAMN01933185_Fr_1988_human_03047	SAMN02367583_53lz28z39_00747	SAMN02367800_Salamae_58dz6_02517	SAMN02384207_human_00604	SAMN02415179_paratyphi_B_00404
fhuF		Ferric iron reductase protein FhuF	75	75	1	1	7373				788	788	788	A1_00654	A7_01424	A8_03695	A9_02956	B6_01447	C2_02486	D3_02390	D5_04185	D6_00107	E5_02960	E9_01015	Clin_ERR294810_00300	Clin_ERR294811_00300	SF_ERR495254_00058	SF_ERR495265_00045	G5_03454	H6_02086	I1_02796	SAMEA1705941_human_04414	SAMEA1705953_Paratyphi_A_04400	SAMEA2067822_Typhi_00620	SAMEA2072798_Typhi_03820	SAMEA2072815_Typhi_01082	SAMEA2272227_DT2_04534	SAMN00990755_Salamae_58lz13_03179	SAMN01041143_human_01483	SAMN01805320_paratyphi_B_00500	SAMN01805323_paratyphi_B_03823	SAMN01823726_Paratyphi_A_03729	SAMN01823727_paratyphi_B_00303	SAMN01823729_paratyphi_B_01483	SAMN01933185_Fr_1988_human_02593	SAMN02367583_53lz28z39_00289	SAMN02367800_Salamae_58dz6_04056	SAMN02384207_human_04415	SAMN02415179_paratyphi_B_02809
group_1211		hypothetical protein	75	75	1	1	7375				236	236	236	A1_00656	A7_01426	A8_03693	A9_02958	B6_01445	C2_02488	D3_02388	D5_04183	D6_00105	E5_02962	E9_01017	Clin_ERR294810_00298	Clin_ERR294811_00298	SF_ERR495254_00060	SF_ERR495265_00047	G5_03452	H6_02084	I1_02798	SAMEA1705941_human_04416	SAMEA1705953_Paratyphi_A_04402	SAMEA2067822_Typhi_00622	SAMEA2072798_Typhi_03818	SAMEA2072815_Typhi_01084	SAMEA2272227_DT2_04536	SAMN00990755_Salamae_58lz13_03181	SAMN01041143_human_01485	SAMN01805320_paratyphi_B_00498	SAMN01805323_paratyphi_B_03825	SAMN01823726_Paratyphi_A_03727	SAMN01823727_paratyphi_B_00301	SAMN01823729_paratyphi_B_01485	SAMN01933185_Fr_1988_human_02591	SAMN02367583_53lz28z39_00287	SAMN02367800_Salamae_58dz6_04054	SAMN02384207_human_04417	SAMN02415179_paratyphi_B_02811
group_1215		hypothetical protein	75	75	1	1	7427				314	494	326	A1_00698	A7_02905	A8_03650	A9_03002	B6_02745	C2_02530	D3_02346	D5_04140	D6_00060	E5_03004	E9_01059	Clin_ERR294810_00256	Clin_ERR294811_00256	SF_ERR495254_00103	SF_ERR495265_00090	G5_03410	H6_02759	I1_02841	SAMEA1705941_human_04458	SAMEA1705953_Paratyphi_A_04444	SAMEA2067822_Typhi_00665	SAMEA2072798_Typhi_03775	SAMEA2072815_Typhi_01127	SAMEA2272227_DT2_04580	SAMN00990755_Salamae_58lz13_03227	SAMN01041143_human_01527	SAMN01805320_paratyphi_B_00452	SAMN01805323_paratyphi_B_03869	SAMN01823726_Paratyphi_A_03685	SAMN01823727_paratyphi_B_00259	SAMN01823729_paratyphi_B_01527	SAMN01933185_Fr_1988_human_02549	SAMN02367583_53lz28z39_00241	SAMN02367800_Salamae_58dz6_03765	SAMN02384207_human_04459	SAMN02415179_paratyphi_B_02857
group_1226		hypothetical protein	75	75	1	1	7645				284	284	284	A1_00835	A7_00272	A8_04102	A9_00125	B6_00571	C2_04078	D3_03723	D5_00610	D6_01475	E5_04428	E9_04104	Clin_ERR294810_00095	Clin_ERR294811_00095	SF_ERR495254_00264	SF_ERR495265_00251	G5_04243	H6_03704	I1_02995	SAMEA1705941_human_00157	SAMEA1705953_Paratyphi_A_00156	SAMEA2067822_Typhi_00827	SAMEA2072798_Typhi_03612	SAMEA2072815_Typhi_01289	SAMEA2272227_DT2_00153	SAMN00990755_Salamae_58lz13_03380	SAMN01041143_human_01685	SAMN01805320_paratyphi_B_02581	SAMN01805323_paratyphi_B_00903	SAMN01823726_Paratyphi_A_03526	SAMN01823727_paratyphi_B_01979	SAMN01823729_paratyphi_B_01166	SAMN01933185_Fr_1988_human_00766	SAMN02367583_53lz28z39_00090	SAMN02367800_Salamae_58dz6_03919	SAMN02384207_human_00157	SAMN02415179_paratyphi_B_01943
epsE		Type II secretion system protein E	75	75	1	1	7626				728	1385	1373	A1_00847	A7_01612	A8_04082	A9_00663	B6_00234	C2_04090	D3_03735	D5_04007	D6_01495	E5_04440	E9_04116	Clin_ERR294810_00107	Clin_ERR294811_00107	SF_ERR495254_00252	SF_ERR495265_00239	G5_04231	H6_03716	I1_02975	SAMEA1705941_human_00145	SAMEA1705953_Paratyphi_A_00144	SAMEA2067822_Typhi_00815	SAMEA2072798_Typhi_03624	SAMEA2072815_Typhi_01277	SAMEA2272227_DT2_00141	SAMN00990755_Salamae_58lz13_03360	SAMN01041143_human_01673	SAMN01805320_paratyphi_B_02593	SAMN01805323_paratyphi_B_00891	SAMN01823726_Paratyphi_A_03538	SAMN01823727_paratyphi_B_01967	SAMN01823729_paratyphi_B_01178	SAMN01933185_Fr_1988_human_00754	SAMN02367583_53lz28z39_00107	SAMN02367800_Salamae_58dz6_03899	SAMN02384207_human_00145	SAMN02415179_paratyphi_B_01931
nhaK		Sodium, potassium, lithium and rubidium/H( ) antiporter	75	75	1	1	13324				1187	1688	1638	A1_00889	A7_04314	A8_01064	A9_02282	B6_04286	C2_02218	D3_02659	D5_00956	D6_04478	E5_01835	E9_03271	Clin_ERR294810_03508	Clin_ERR294811_02937	SF_ERR495254_04154	SF_ERR495265_03815	G5_01158	H6_01712	I1_00885	SAMEA1705941_human_04139	SAMEA1705953_Paratyphi_A_04123	SAMEA2067822_Typhi_00194	SAMEA2072798_Typhi_04253	SAMEA2072815_Typhi_00658	SAMEA2272227_DT2_04255	SAMN00990755_Salamae_58lz13_02836	SAMN01041143_human_01208	SAMN01805320_paratyphi_B_00276	SAMN01805323_paratyphi_B_01344	SAMN01823726_Paratyphi_A_04038	SAMN01823727_paratyphi_B_04074	SAMN01823729_paratyphi_B_02278	SAMN01933185_Fr_1988_human_02861	SAMN02367583_53lz28z39_00587	SAMN02367800_Salamae_58dz6_04363	SAMN02384207_human_04139	SAMN02415179_paratyphi_B_02936
eptA		Phosphoethanolamine transferase EptA	75	75	1	1	13375				1334	1643	1629	A1_00914	A7_04356	A8_01022	A9_01990	B6_04244	C2_02243	D3_02634	D5_00998	D6_04436	E5_01810	E9_03296	Clin_ERR294810_03483	Clin_ERR294811_02912	SF_ERR495254_04129	SF_ERR495265_03790	G5_01184	H6_01686	I1_00927	SAMEA1705941_human_04165	SAMEA1705953_Paratyphi_A_04149	SAMEA2067822_Typhi_00220	SAMEA2072798_Typhi_04227	SAMEA2072815_Typhi_00684	SAMEA2272227_DT2_04280	SAMN00990755_Salamae_58lz13_02878	SAMN01041143_human_01234	SAMN01805320_paratyphi_B_00301	SAMN01805323_paratyphi_B_01319	SAMN01823726_Paratyphi_A_04012	SAMN01823727_paratyphi_B_04049	SAMN01823729_paratyphi_B_02304	SAMN01933185_Fr_1988_human_02836	SAMN02367583_53lz28z39_00544	SAMN02367800_Salamae_58dz6_04321	SAMN02384207_human_04165	SAMN02415179_paratyphi_B_03146
group_1241		hypothetical protein	75	75	1	1	10383				290	290	290	A1_00957	A7_03087	A8_02128	A9_01903	B6_02036	C2_00700	D3_01088	D5_03572	D6_04354	E5_01064	E9_01212	Clin_ERR294810_01697	Clin_ERR294811_02051	SF_ERR495254_01515	SF_ERR495265_02418	G5_04165	H6_01442	I1_03860	SAMEA1705941_human_01748	SAMEA1705953_Paratyphi_A_01522	SAMEA2067822_Typhi_01890	SAMEA2072798_Typhi_02572	SAMEA2072815_Typhi_02335	SAMEA2272227_DT2_01293	SAMN00990755_Salamae_58lz13_00169	SAMN01041143_human_03280	SAMN01805320_paratyphi_B_03452	SAMN01805323_paratyphi_B_03551	SAMN01823726_Paratyphi_A_02156	SAMN01823727_paratyphi_B_03339	SAMN01823729_paratyphi_B_02556	SAMN01933185_Fr_1988_human_01566	SAMN02367583_53lz28z39_01151	SAMN02367800_Salamae_58dz6_03392	SAMN02384207_human_01747	SAMN02415179_paratyphi_B_03629
cho		Excinuclease cho	75	75	1	1	10364				827	893	880	A1_00973	A7_03103	A8_02112	A9_01919	B6_02052	C2_00716	D3_01104	D5_03556	D6_04338	E5_01080	E9_01196	Clin_ERR294810_01713	Clin_ERR294811_02035	SF_ERR495254_01531	SF_ERR495265_02434	G5_04149	H6_01458	I1_03876	SAMEA1705941_human_01764	SAMEA1705953_Paratyphi_A_01538	SAMEA2067822_Typhi_01873	SAMEA2072798_Typhi_02589	SAMEA2072815_Typhi_02318	SAMEA2272227_DT2_01277	SAMN00990755_Salamae_58lz13_00185	SAMN01041143_human_03296	SAMN01805320_paratyphi_B_03436	SAMN01805323_paratyphi_B_03535	SAMN01823726_Paratyphi_A_02140	SAMN01823727_paratyphi_B_03356	SAMN01823729_paratyphi_B_04258	SAMN01933185_Fr_1988_human_01550	SAMN02367583_53lz28z39_01135	SAMN02367800_Salamae_58dz6_03408	SAMN02384207_human_01763	SAMN02415179_paratyphi_B_03613
chuR_2		Anaerobic sulfatase-maturating enzyme	75	75	1	1	10327				1022	1196	1174	A1_01005	A7_03134	A8_02081	A9_01950	B6_02083	C2_00748	D3_01136	D5_03525	D6_04307	E5_01112	E9_01164	Clin_ERR294810_01746	Clin_ERR294811_02002	SF_ERR495254_01564	SF_ERR495265_02467	G5_04126	H6_01481	I1_03907	SAMEA1705941_human_01795	SAMEA1705953_Paratyphi_A_01561	SAMEA2067822_Typhi_01848	SAMEA2072798_Typhi_02613	SAMEA2072815_Typhi_02294	SAMEA2272227_DT2_01254	SAMN00990755_Salamae_58lz13_00217	SAMN01041143_human_03327	SAMN01805320_paratyphi_B_03414	SAMN01805323_paratyphi_B_03513	SAMN01823726_Paratyphi_A_02118	SAMN01823727_paratyphi_B_03379	SAMN01823729_paratyphi_B_04226	SAMN01933185_Fr_1988_human_01527	SAMN02367583_53lz28z39_01104	SAMN02367800_Salamae_58dz6_03439	SAMN02384207_human_01794	SAMN02415179_paratyphi_B_03590
aroQ		Monofunctional chorismate mutase	75	75	1	1	10298				545	545	545	A1_01024	A7_03153	A8_02061	A9_01969	B6_02340	C2_00767	D3_01155	D5_03506	D6_04287	E5_01131	E9_01145	Clin_ERR294810_01765	Clin_ERR294811_01983	SF_ERR495254_01583	SF_ERR495265_02486	G5_04107	H6_01500	I1_03927	SAMEA1705941_human_01813	SAMEA1705953_Paratyphi_A_01580	SAMEA2067822_Typhi_01828	SAMEA2072798_Typhi_02633	SAMEA2072815_Typhi_02274	SAMEA2272227_DT2_01236	SAMN00990755_Salamae_58lz13_00237	SAMN01041143_human_03345	SAMN01805320_paratyphi_B_03396	SAMN01805323_paratyphi_B_03495	SAMN01823726_Paratyphi_A_02099	SAMN01823727_paratyphi_B_03398	SAMN01823729_paratyphi_B_04206	SAMN01933185_Fr_1988_human_01508	SAMN02367583_53lz28z39_01084	SAMN02367800_Salamae_58dz6_03458	SAMN02384207_human_01812	SAMN02415179_paratyphi_B_03571
group_1250		hypothetical protein	75	75	1	1	5597				557	557	557	A1_01095	A7_03750	A8_03741	A9_03725	B6_03644	C2_02843	D3_01537	D5_02751	D6_03576	E5_01585	E9_01439	Clin_ERR294810_01013	Clin_ERR294811_01129	SF_ERR495254_00917	SF_ERR495265_01679	G5_02744	H6_03286	I1_01832	SAMEA1705941_human_03031	SAMEA1705953_Paratyphi_A_03014	SAMEA2067822_Typhi_03739	SAMEA2072798_Typhi_00726	SAMEA2072815_Typhi_04181	SAMEA2272227_DT2_03109	SAMN00990755_Salamae_58lz13_04561	SAMN01041143_human_00100	SAMN01805320_paratyphi_B_01380	SAMN01805323_paratyphi_B_02698	SAMN01823726_Paratyphi_A_00708	SAMN01823727_paratyphi_B_01690	SAMN01823729_paratyphi_B_00693	SAMN01933185_Fr_1988_human_03922	SAMN02367583_53lz28z39_03613	SAMN02367800_Salamae_58dz6_00364	SAMN02384207_human_03032	SAMN02415179_paratyphi_B_04148
yieH		6-phosphogluconate phosphatase	75	75	1	1	12679				650	665	663	A1_01336	A7_01564	A8_01661	A9_01380	B6_01577	C2_00917	D3_01947	D5_01795	D6_01783	E5_01948	E9_01961	Clin_ERR294810_03195	Clin_ERR294811_03701	SF_ERR495254_03897	SF_ERR495265_02820	G5_02140	H6_02369	I1_01750	SAMEA1705941_human_03746	SAMEA1705953_Paratyphi_A_03731	SAMEA2067822_Typhi_04473	SAMEA2072798_Typhi_04698	SAMEA2072815_Typhi_04691	SAMEA2272227_DT2_03847	SAMN00990755_Salamae_58lz13_04099	SAMN01041143_human_00815	SAMN01805320_paratyphi_B_04512	SAMN01805323_paratyphi_B_02982	SAMN01823726_Paratyphi_A_04430	SAMN01823727_paratyphi_B_01084	SAMN01823729_paratyphi_B_00310	SAMN01933185_Fr_1988_human_02500	SAMN02367583_53lz28z39_01810	SAMN02367800_Salamae_58dz6_01639	SAMN02384207_human_03746	SAMN02415179_paratyphi_B_02037
proP_1		Proline/betaine transporter	75	75	1	1	7744				803	1301	1245	A1_01467	A7_00326	A8_04156	A9_00071	B6_00517	C2_04021	D3_03666	D5_00556	D6_01713	E5_04371	E9_04047	Clin_ERR294810_00037	Clin_ERR294811_00037	SF_ERR495254_00322	SF_ERR495265_00309	G5_04296	H6_03651	I1_03049	SAMEA1705941_human_00217	SAMEA1705953_Paratyphi_A_00218	SAMEA2067822_Typhi_00881	SAMEA2072798_Typhi_03558	SAMEA2072815_Typhi_01343	SAMEA2272227_DT2_00212	SAMN00990755_Salamae_58lz13_03433	SAMN01041143_human_01745	SAMN01805320_paratyphi_B_02508	SAMN01805323_paratyphi_B_00974	SAMN01823726_Paratyphi_A_03465	SAMN01823727_paratyphi_B_04286	SAMN01823729_paratyphi_B_01108	SAMN01933185_Fr_1988_human_00819	SAMN02367583_53lz28z39_00037	SAMN02367800_Salamae_58dz6_03972	SAMN02384207_human_00217	SAMN02415179_paratyphi_B_02735
rnz		Ribonuclease Z	75	75	1	1	9910				713	1049	934	A1_01639	A7_02885	A8_02489	A9_02243	B6_03237	C2_03808	D3_01224	D5_02046	D6_02741	E5_04023	E9_03726	Clin_ERR294810_03649	Clin_ERR294811_00470	SF_ERR495254_03852	SF_ERR495265_02910	G5_02548	H6_02705	I1_02048	SAMEA1705941_human_00991	SAMEA1705953_Paratyphi_A_01741	SAMEA2067822_Typhi_02505	SAMEA2072798_Typhi_01958	SAMEA2072815_Typhi_02946	SAMEA2272227_DT2_01078	SAMN00990755_Salamae_58lz13_01463	SAMN01041143_human_02521	SAMN01805320_paratyphi_B_02959	SAMN01805323_paratyphi_B_01930	SAMN01823726_Paratyphi_A_01938	SAMN01823727_paratyphi_B_00097	SAMN01823729_paratyphi_B_04170	SAMN01933185_Fr_1988_human_00902	SAMN02367583_53lz28z39_04194	SAMN02367800_Salamae_58dz6_03627	SAMN02384207_human_00991	SAMN02415179_paratyphi_B_00859
acrZ		Multidrug efflux pump accessory protein AcrZ	75	75	1	1	9009				149	149	149	A1_03111	A7_01864	A8_03826	A9_04471	B6_00274	C2_04341	D3_01053	D5_03795	D6_03455	E5_03835	E9_00919	Clin_ERR294810_00974	Clin_ERR294811_00992	SF_ERR495254_01153	SF_ERR495265_01623	G5_02330	H6_02148	I1_04167	SAMEA1705941_human_00744	SAMEA1705953_Paratyphi_A_01976	SAMEA2067822_Typhi_02806	SAMEA2072798_Typhi_01659	SAMEA2072815_Typhi_03247	SAMEA2272227_DT2_00783	SAMN00990755_Salamae_58lz13_00441	SAMN01041143_human_02274	SAMN01805320_paratyphi_B_00102	SAMN01805323_paratyphi_B_03977	SAMN01823726_Paratyphi_A_01639	SAMN01823727_paratyphi_B_00246	SAMN01823729_paratyphi_B_01632	SAMN01933185_Fr_1988_human_03184	SAMN02367583_53lz28z39_03212	SAMN02367800_Salamae_58dz6_02987	SAMN02384207_human_00744	SAMN02415179_paratyphi_B_02169
rraB		Regulator of ribonuclease activity B	75	75	1	1	1144				416	416	416	A1_03795	A7_03631	A8_04540	A9_03536	B6_03012	C2_02394	D3_02483	D5_00022	D6_03631	E5_02868	E9_03447	Clin_ERR294810_00620	Clin_ERR294811_02794	SF_ERR495254_03489	SF_ERR495265_03875	G5_03542	H6_04213	I1_00024	SAMEA1705941_human_04317	SAMEA1705953_Paratyphi_A_04308	SAMEA2067822_Typhi_00526	SAMEA2072798_Typhi_03935	SAMEA2072815_Typhi_00988	SAMEA2272227_DT2_04453	SAMN00990755_Salamae_58lz13_03043	SAMN01041143_human_01387	SAMN01805320_paratyphi_B_00571	SAMN01805323_paratyphi_B_01147	SAMN01823726_Paratyphi_A_03809	SAMN01823727_paratyphi_B_00382	SAMN01823729_paratyphi_B_04456	SAMN01933185_Fr_1988_human_02687	SAMN02367583_53lz28z39_00391	SAMN02367800_Salamae_58dz6_04170	SAMN02384207_human_04317	SAMN02415179_paratyphi_B_03327
csrA		Carbon storage regulator	75	75	1	1	6175				185	185	185	A1_00266	A7_00873	A8_01415	A9_01725	B6_02104	C2_00396	D3_00386	D5_01540	D6_01543	E5_00600	E9_00810	Clin_ERR294810_01379	Clin_ERR294811_02695	SF_ERR495254_02875	SF_ERR495265_03503	G5_01070	H6_00547	I1_01110	SAMEA1705941_human_02725	SAMEA1705953_Paratyphi_A_02715	SAMEA2067822_Typhi_03424	SAMEA2072798_Typhi_01041	SAMEA2072815_Typhi_03866	SAMEA2272227_DT2_02809	SAMN00990755_Salamae_58lz13_04464	SAMN01041143_human_04243	SAMN01805320_paratyphi_B_02738	SAMN01805323_paratyphi_B_00430	SAMN01823726_Paratyphi_A_01007	SAMN01823727_paratyphi_B_02203	SAMN01823729_paratyphi_B_00892	SAMN01933185_Fr_1988_human_04216	SAMN02367583_53lz28z39_03909	SAMN02367800_Salamae_58dz6_01417	SAMN02384207_human_02726	SAMN02415179_paratyphi_B_04455
rpmB		50S ribosomal protein L28	75	75	1	1	4695				236	236	236	A1_02869	A7_03215	A8_02758	A9_02628	B6_01215	C2_03366	D3_03019	D5_04390	D6_02786	E5_01263	E9_02935	Clin_ERR294810_02679	Clin_ERR294811_03394	SF_ERR495254_00531	SF_ERR495265_00612	G5_01674	H6_02629	I1_04251	SAMEA1705941_human_03630	SAMEA1705953_Paratyphi_A_03609	SAMEA2067822_Typhi_04345	SAMEA2072798_Typhi_00119	SAMEA2072815_Typhi_00120	SAMEA2272227_DT2_03719	SAMN00990755_Salamae_58lz13_00963	SAMN01041143_human_00699	SAMN01805320_paratyphi_B_01701	SAMN01805323_paratyphi_B_01951	SAMN01823726_Paratyphi_A_00113	SAMN01823727_paratyphi_B_01437	SAMN01823729_paratyphi_B_03006	SAMN01933185_Fr_1988_human_00259	SAMN02367583_53lz28z39_01476	SAMN02367800_Salamae_58dz6_00792	SAMN02384207_human_03630	SAMN02415179_paratyphi_B_00244
rpsQ		30S ribosomal protein S17	75	75	1	1	5082				254	254	254	A1_03059	A7_03451	A8_03151	A9_03369	B6_03372	C2_01998	D3_02820	D5_02690	D6_03190	E5_02147	E9_02690	Clin_ERR294810_03581	Clin_ERR294811_03543	SF_ERR495254_02642	SF_ERR495265_02962	G5_02795	H6_03126	I1_02693	SAMEA1705941_human_03334	SAMEA1705953_Paratyphi_A_03320	SAMEA2067822_Typhi_04054	SAMEA2072798_Typhi_00411	SAMEA2072815_Typhi_00412	SAMEA2272227_DT2_03420	SAMN00990755_Salamae_58lz13_03484	SAMN01041143_human_00403	SAMN01805320_paratyphi_B_02023	SAMN01805323_paratyphi_B_00248	SAMN01823726_Paratyphi_A_00402	SAMN01823727_paratyphi_B_01798	SAMN01823729_paratyphi_B_01279	SAMN01933185_Fr_1988_human_00627	SAMN02367583_53lz28z39_04075	SAMN02367800_Salamae_58dz6_00037	SAMN02384207_human_03335	SAMN02415179_paratyphi_B_01677
ubiE_1		Ubiquinone/menaquinone biosynthesis C-methyltransferase UbiE	75	75	1	1	12828				755	755	755	A1_02449	A7_02991	A8_02673	A9_00415	B6_00802	C2_00864	D3_01894	D5_01035	D6_01092	E5_01181	E9_01757	Clin_ERR294810_04232	Clin_ERR294811_02438	SF_ERR495254_02537	SF_ERR495265_00814	G5_01702	H6_01008	I1_00964	SAMEA1705941_human_03858	SAMEA1705953_Paratyphi_A_03848	SAMEA2067822_Typhi_00107	SAMEA2072798_Typhi_04525	SAMEA2072815_Typhi_00571	SAMEA2272227_DT2_03962	SAMN00990755_Salamae_58lz13_00624	SAMN01041143_human_00927	SAMN01805320_paratyphi_B_00783	SAMN01805323_paratyphi_B_00078	SAMN01823726_Paratyphi_A_04313	SAMN01823727_paratyphi_B_02069	SAMN01823729_paratyphi_B_03852	SAMN01933185_Fr_1988_human_03394	SAMN02367583_53lz28z39_01378	SAMN02367800_Salamae_58dz6_01235	SAMN02384207_human_03858	SAMN02415179_paratyphi_B_02081
raiA		Ribosome-associated inhibitor A	75	75	1	1	7061				338	338	338	A1_02328	A7_01273	A8_01550	A9_00877	B6_04007	C2_02035	D3_02210	D5_01693	D6_02484	E5_02034	E9_02709	Clin_ERR294810_04337	Clin_ERR294811_04185	SF_ERR495254_02726	SF_ERR495265_04622	G5_02849	H6_01603	I1_01584	SAMEA1705941_human_02639	SAMEA1705953_Paratyphi_A_02547	SAMEA2067822_Typhi_03329	SAMEA2072798_Typhi_01135	SAMEA2072815_Typhi_03772	SAMEA2272227_DT2_02691	SAMN00990755_Salamae_58lz13_00311	SAMN01041143_human_04115	SAMN01805320_paratyphi_B_01976	SAMN01805323_paratyphi_B_03015	SAMN01823726_Paratyphi_A_01131	SAMN01823727_paratyphi_B_03511	SAMN01823729_paratyphi_B_00500	SAMN01933185_Fr_1988_human_04383	SAMN02367583_53lz28z39_04040	SAMN02367800_Salamae_58dz6_01503	SAMN02384207_human_02640	SAMN02415179_paratyphi_B_01640
rpsH		30S ribosomal protein S8	75	75	1	1	5087				392	392	392	A1_03054	A7_03456	A8_03146	A9_03364	B6_03367	C2_02003	D3_02825	D5_02685	D6_03185	E5_02152	E9_02685	Clin_ERR294810_03576	Clin_ERR294811_03538	SF_ERR495254_02637	SF_ERR495265_02957	G5_02800	H6_03131	I1_02688	SAMEA1705941_human_03329	SAMEA1705953_Paratyphi_A_03315	SAMEA2067822_Typhi_04049	SAMEA2072798_Typhi_00416	SAMEA2072815_Typhi_00417	SAMEA2272227_DT2_03415	SAMN00990755_Salamae_58lz13_03489	SAMN01041143_human_00398	SAMN01805320_paratyphi_B_02028	SAMN01805323_paratyphi_B_00253	SAMN01823726_Paratyphi_A_00407	SAMN01823727_paratyphi_B_01803	SAMN01823729_paratyphi_B_01284	SAMN01933185_Fr_1988_human_00622	SAMN02367583_53lz28z39_04080	SAMN02367800_Salamae_58dz6_00032	SAMN02384207_human_03330	SAMN02415179_paratyphi_B_01672
smpB		SsrA-binding protein	75	75	1	1	6954				527	527	527	A1_02349	A7_01327	A8_01496	A9_00823	B6_02299	C2_02056	D3_02189	D5_01639	D6_02430	E5_02055	E9_02730	Clin_ERR294810_04399	Clin_ERR294811_04247	SF_ERR495254_02664	SF_ERR495265_04330	G5_02828	H6_01624	I1_01638	SAMEA1705941_human_02660	SAMEA1705953_Paratyphi_A_02568	SAMEA2067822_Typhi_03350	SAMEA2072798_Typhi_01114	SAMEA2072815_Typhi_03793	SAMEA2272227_DT2_02712	SAMN00990755_Salamae_58lz13_00331	SAMN01041143_human_04136	SAMN01805320_paratyphi_B_01955	SAMN01805323_paratyphi_B_03036	SAMN01823726_Paratyphi_A_01110	SAMN01823727_paratyphi_B_03532	SAMN01823729_paratyphi_B_03535	SAMN01933185_Fr_1988_human_04329	SAMN02367583_53lz28z39_04020	SAMN02367800_Salamae_58dz6_01483	SAMN02384207_human_02661	SAMN02415179_paratyphi_B_01619
pspB		Phage shock protein B	75	75	1	1	11029				224	224	224	A1_02983	A7_02797	A8_00233	A9_02347	B6_04112	C2_01426	D3_00096	D5_02291	D6_01975	E5_02622	E9_02620	Clin_ERR294810_01776	Clin_ERR294811_01586	SF_ERR495254_02155	SF_ERR495265_02696	G5_02688	H6_04022	I1_01292	SAMEA1705941_human_01366	SAMEA1705953_Paratyphi_A_01190	SAMEA2067822_Typhi_02288	SAMEA2072798_Typhi_02175	SAMEA2072815_Typhi_02729	SAMEA2272227_DT2_01654	SAMN00990755_Salamae_58lz13_02212	SAMN01041143_human_02896	SAMN01805320_paratyphi_B_03875	SAMN01805323_paratyphi_B_04243	SAMN01823726_Paratyphi_A_02488	SAMN01823727_paratyphi_B_01178	SAMN01823729_paratyphi_B_01318	SAMN01933185_Fr_1988_human_01925	SAMN02367583_53lz28z39_02046	SAMN02367800_Salamae_58dz6_02012	SAMN02384207_human_01365	SAMN02415179_paratyphi_B_04002
dut		Deoxyuridine 5'-triphosphate nucleotidohydrolase	75	75	1	1	4692				458	458	458	A1_02866	A7_03212	A8_02755	A9_02631	B6_01218	C2_03369	D3_03016	D5_04393	D6_02783	E5_01266	E9_02932	Clin_ERR294810_02676	Clin_ERR294811_03397	SF_ERR495254_00534	SF_ERR495265_00615	G5_01671	H6_02626	I1_04248	SAMEA1705941_human_03633	SAMEA1705953_Paratyphi_A_03612	SAMEA2067822_Typhi_04348	SAMEA2072798_Typhi_00116	SAMEA2072815_Typhi_00117	SAMEA2272227_DT2_03722	SAMN00990755_Salamae_58lz13_00966	SAMN01041143_human_00702	SAMN01805320_paratyphi_B_01698	SAMN01805323_paratyphi_B_01954	SAMN01823726_Paratyphi_A_00110	SAMN01823727_paratyphi_B_01440	SAMN01823729_paratyphi_B_03009	SAMN01933185_Fr_1988_human_00262	SAMN02367583_53lz28z39_01473	SAMN02367800_Salamae_58dz6_00789	SAMN02384207_human_03633	SAMN02415179_paratyphi_B_00247
cbiE		Cobalt-precorrin-7 C(5)-methyltransferase	75	75	1	1	12125				266	605	600	A1_01737	A7_01808	A8_01905	A9_00790	B6_01802	C2_01088	D3_02008	D5_01867	D6_02072	E5_02284	E9_03838	Clin_ERR294810_00672	Clin_ERR294811_03203	SF_ERR495254_00781	SF_ERR495265_00849	G5_02069	H6_00006	I1_01554	SAMEA1705941_human_02062	SAMEA1705953_Paratyphi_A_00846	SAMEA2067822_Typhi_01526	SAMEA2072798_Typhi_02914	SAMEA2072815_Typhi_01990	SAMEA2272227_DT2_02047	SAMN00990755_Salamae_58lz13_01551	SAMN01041143_human_03538	SAMN01805320_paratyphi_B_03197	SAMN01805323_paratyphi_B_00585	SAMN01823726_Paratyphi_A_02832	SAMN01823727_paratyphi_B_00760	SAMN01823729_paratyphi_B_03469	SAMN01933185_Fr_1988_human_02274	SAMN02367583_53lz28z39_02425	SAMN02367800_Salamae_58dz6_04454	SAMN02384207_human_02061	SAMN02415179_paratyphi_B_00628
acpP_1		Acyl carrier protein	75	75	1	1	10185				236	236	236	A1_01779	A7_00538	A8_00870	A9_01657	B6_01266	C2_03895	D3_00760	D5_00883	D6_00564	E5_03936	E9_03639	Clin_ERR294810_02374	Clin_ERR294811_00563	SF_ERR495254_04585	SF_ERR495265_01566	G5_04026	H6_01727	I1_00801	SAMEA1705941_human_01883	SAMEA1705953_Paratyphi_A_01654	SAMEA2067822_Typhi_02419	SAMEA2072798_Typhi_02044	SAMEA2072815_Typhi_02860	SAMEA2272227_DT2_01165	SAMN00990755_Salamae_58lz13_03549	SAMN01041143_human_03415	SAMN01805320_paratyphi_B_03326	SAMN01805323_paratyphi_B_03425	SAMN01823726_Paratyphi_A_02025	SAMN01823727_paratyphi_B_00184	SAMN01823729_paratyphi_B_04082	SAMN01933185_Fr_1988_human_01365	SAMN02367583_53lz28z39_04273	SAMN02367800_Salamae_58dz6_03548	SAMN02384207_human_01882	SAMN02415179_paratyphi_B_03498
group_13031		hypothetical protein	75	75	1	1	8170				131	131	131	A1_02476	A7_00847	A8_02350	A9_00891	B6_02220	C2_03552	D3_03510	D5_01115	D6_01118	E5_03264	E9_02152	Clin_ERR294810_03109	Clin_ERR294811_02547	SF_ERR495254_02997	SF_ERR495265_03489	G5_01308	H6_02813	I1_02426	SAMEA1705941_human_00347	SAMEA1705953_Paratyphi_A_02369	SAMEA2067822_Typhi_03209	SAMEA2072798_Typhi_01256	SAMEA2072815_Typhi_03653	SAMEA2272227_DT2_00365	SAMN00990755_Salamae_58lz13_03670	SAMN01041143_human_01876	SAMN01805320_paratyphi_B_04342	SAMN01805323_paratyphi_B_01701	SAMN01823726_Paratyphi_A_01249	SAMN01823727_paratyphi_B_03711	SAMN01823729_paratyphi_B_01845	SAMN01933185_Fr_1988_human_01177	SAMN02367583_53lz28z39_00986	SAMN02367800_Salamae_58dz6_03164	SAMN02384207_human_00348	SAMN02415179_paratyphi_B_01750
cspA		Cold shock protein CspA	75	75	1	1	4806				212	212	212	A1_02115	A7_03900	A8_02829	A9_02438	B6_01143	C2_03283	D3_03102	D5_04319	D6_02858	E5_03559	E9_03017	Clin_ERR294810_02754	Clin_ERR294811_03319	SF_ERR495254_00456	SF_ERR495265_00537	G5_02993	H6_01233	I1_04323	SAMEA1705941_human_03552	SAMEA1705953_Paratyphi_A_03528	SAMEA2067822_Typhi_04265	SAMEA2072798_Typhi_00200	SAMEA2072815_Typhi_00200	SAMEA2272227_DT2_03641	SAMN00990755_Salamae_58lz13_00894	SAMN01041143_human_00621	SAMN01805320_paratyphi_B_02323	SAMN01805323_paratyphi_B_02465	SAMN01823726_Paratyphi_A_00194	SAMN01823727_paratyphi_B_03464	SAMN01823729_paratyphi_B_00222	SAMN01933185_Fr_1988_human_00182	SAMN02367583_53lz28z39_01545	SAMN02367800_Salamae_58dz6_00863	SAMN02384207_human_03552	SAMN02415179_paratyphi_B_01425
cspC		Cold shock-like protein CspC	75	75	1	1	11243				209	209	209	A1_04004	A7_03692	A8_01738	A9_01336	B6_01878	C2_01277	D3_03880	D5_01609	D6_03476	E5_02473	E9_02825	Clin_ERR294810_01925	Clin_ERR294811_01735	SF_ERR495254_02006	SF_ERR495265_02545	G5_04352	H6_03270	I1_01144	SAMEA1705941_human_01218	SAMEA1705953_Paratyphi_A_01035	SAMEA2067822_Typhi_01728	SAMEA2072798_Typhi_02732	SAMEA2072815_Typhi_02173	SAMEA2272227_DT2_01802	SAMN00990755_Salamae_58lz13_02178	SAMN01041143_human_02748	SAMN01805320_paratyphi_B_02143	SAMN01805323_paratyphi_B_02127	SAMN01823726_Paratyphi_A_02642	SAMN01823727_paratyphi_B_04377	SAMN01823729_paratyphi_B_03961	SAMN01933185_Fr_1988_human_02076	SAMN02367583_53lz28z39_02211	SAMN02367800_Salamae_58dz6_01854	SAMN02384207_human_01217	SAMN02415179_paratyphi_B_02619
ahpC_1		Alkyl hydroperoxide reductase C	75	75	1	1	8820				563	563	563	A1_00630	A7_03534	A8_01284	A9_01123	B6_03822	C2_04479	D3_00663	D5_01347	D6_01350	E5_00226	E9_00626	Clin_ERR294810_04075	Clin_ERR294811_02320	SF_ERR495254_03174	SF_ERR495265_02032	G5_00186	H6_00341	I1_02194	SAMEA1705941_human_00584	SAMEA1705953_Paratyphi_A_02134	SAMEA2067822_Typhi_02962	SAMEA2072798_Typhi_01501	SAMEA2072815_Typhi_03405	SAMEA2272227_DT2_00609	SAMN00990755_Salamae_58lz13_02450	SAMN01041143_human_02113	SAMN01805320_paratyphi_B_04069	SAMN01805323_paratyphi_B_01803	SAMN01823726_Paratyphi_A_01484	SAMN01823727_paratyphi_B_04437	SAMN01823729_paratyphi_B_02397	SAMN01933185_Fr_1988_human_03027	SAMN02367583_53lz28z39_00767	SAMN02367800_Salamae_58dz6_02533	SAMN02384207_human_00584	SAMN02415179_paratyphi_B_02433
pdhR_1		Pyruvate dehydrogenase complex repressor	75	75	1	1	7640				764	764	764	A1_00839	A7_00268	A8_04098	A9_00129	B6_00575	C2_04082	D3_03727	D5_00614	D6_01479	E5_04432	E9_04108	Clin_ERR294810_00099	Clin_ERR294811_00099	SF_ERR495254_00260	SF_ERR495265_00247	G5_04239	H6_03708	I1_02991	SAMEA1705941_human_00153	SAMEA1705953_Paratyphi_A_00152	SAMEA2067822_Typhi_00823	SAMEA2072798_Typhi_03616	SAMEA2072815_Typhi_01285	SAMEA2272227_DT2_00149	SAMN00990755_Salamae_58lz13_03376	SAMN01041143_human_01681	SAMN01805320_paratyphi_B_02585	SAMN01805323_paratyphi_B_00899	SAMN01823726_Paratyphi_A_03530	SAMN01823727_paratyphi_B_01975	SAMN01823729_paratyphi_B_01170	SAMN01933185_Fr_1988_human_00762	SAMN02367583_53lz28z39_00094	SAMN02367800_Salamae_58dz6_03915	SAMN02384207_human_00153	SAMN02415179_paratyphi_B_01939
group_13036		hypothetical protein	75	75	1	1	12855				197	197	197	A1_00012	A7_02244	A8_00405	A9_04278	B6_00669	C2_00010	D3_04046	D5_00188	D6_00294	E5_00534	E9_04364	Clin_ERR294810_03870	Clin_ERR294811_03558	SF_ERR495254_02864	SF_ERR495265_04533	G5_00398	H6_00285	I1_00320	SAMEA1705941_human_03888	SAMEA1705953_Paratyphi_A_03879	SAMEA2067822_Typhi_04568	SAMEA2072798_Typhi_04455	SAMEA2072815_Typhi_04636	SAMEA2272227_DT2_03992	SAMN00990755_Salamae_58lz13_01634	SAMN01041143_human_00957	SAMN01805320_paratyphi_B_00869	SAMN01805323_paratyphi_B_00353	SAMN01823726_Paratyphi_A_04282	SAMN01823727_paratyphi_B_02517	SAMN01823729_paratyphi_B_00127	SAMN01933185_Fr_1988_human_01011	SAMN02367583_53lz28z39_02625	SAMN02367800_Salamae_58dz6_01594	SAMN02384207_human_03888	SAMN02415179_paratyphi_B_00415
nrdR		Transcriptional repressor NrdR	75	75	1	1	8246				449	449	449	A1_04302	A7_00792	A8_01107	A9_00946	B6_04432	C2_03605	D3_03457	D5_01170	D6_01173	E5_03211	E9_04217	Clin_ERR294810_01275	Clin_ERR294811_02494	SF_ERR495254_01391	SF_ERR495265_02121	G5_01359	H6_02864	I1_02371	SAMEA1705941_human_00400	SAMEA1705953_Paratyphi_A_02315	SAMEA2067822_Typhi_03153	SAMEA2072798_Typhi_01310	SAMEA2072815_Typhi_03598	SAMEA2272227_DT2_00418	SAMN00990755_Salamae_58lz13_03725	SAMN01041143_human_01929	SAMN01805320_paratyphi_B_04289	SAMN01805323_paratyphi_B_01648	SAMN01823726_Paratyphi_A_01303	SAMN01823727_paratyphi_B_03764	SAMN01823729_paratyphi_B_02800	SAMN01933185_Fr_1988_human_01228	SAMN02367583_53lz28z39_00932	SAMN02367800_Salamae_58dz6_03218	SAMN02384207_human_00401	SAMN02415179_paratyphi_B_03045
rpmF		50S ribosomal protein L32	75	75	1	1	10179				173	173	173	A1_01784	A7_00543	A8_00875	A9_01662	B6_01271	C2_03890	D3_00755	D5_00888	D6_00569	E5_03941	E9_03644	Clin_ERR294810_02379	Clin_ERR294811_00558	SF_ERR495254_04590	SF_ERR495265_01571	G5_04021	H6_01732	I1_00806	SAMEA1705941_human_01888	SAMEA1705953_Paratyphi_A_01659	SAMEA2067822_Typhi_02424	SAMEA2072798_Typhi_02039	SAMEA2072815_Typhi_02865	SAMEA2272227_DT2_01160	SAMN00990755_Salamae_58lz13_03544	SAMN01041143_human_03420	SAMN01805320_paratyphi_B_03321	SAMN01805323_paratyphi_B_03420	SAMN01823726_Paratyphi_A_02020	SAMN01823727_paratyphi_B_00179	SAMN01823729_paratyphi_B_04087	SAMN01933185_Fr_1988_human_01360	SAMN02367583_53lz28z39_04268	SAMN02367800_Salamae_58dz6_03553	SAMN02384207_human_01887	SAMN02415179_paratyphi_B_03493
rplN		50S ribosomal protein L14	75	75	1	1	5083				371	371	371	A1_03058	A7_03452	A8_03150	A9_03368	B6_03371	C2_01999	D3_02821	D5_02689	D6_03189	E5_02148	E9_02689	Clin_ERR294810_03580	Clin_ERR294811_03542	SF_ERR495254_02641	SF_ERR495265_02961	G5_02796	H6_03127	I1_02692	SAMEA1705941_human_03333	SAMEA1705953_Paratyphi_A_03319	SAMEA2067822_Typhi_04053	SAMEA2072798_Typhi_00412	SAMEA2072815_Typhi_00413	SAMEA2272227_DT2_03419	SAMN00990755_Salamae_58lz13_03485	SAMN01041143_human_00402	SAMN01805320_paratyphi_B_02024	SAMN01805323_paratyphi_B_00249	SAMN01823726_Paratyphi_A_00403	SAMN01823727_paratyphi_B_01799	SAMN01823729_paratyphi_B_01280	SAMN01933185_Fr_1988_human_00626	SAMN02367583_53lz28z39_04076	SAMN02367800_Salamae_58dz6_00036	SAMN02384207_human_03334	SAMN02415179_paratyphi_B_01676
mrdB		Peptidoglycan glycosyltransferase MrdB	75	75	1	1	8854				1112	1112	1112	A1_00599	A7_03565	A8_01315	A9_00238	B6_03853	C2_04448	D3_00632	D5_01378	D6_01381	E5_00257	E9_00595	Clin_ERR294810_04106	Clin_ERR294811_02351	SF_ERR495254_03143	SF_ERR495265_02063	G5_00217	H6_00372	I1_02163	SAMEA1705941_human_00615	SAMEA1705953_Paratyphi_A_02102	SAMEA2067822_Typhi_02930	SAMEA2072798_Typhi_01534	SAMEA2072815_Typhi_03372	SAMEA2272227_DT2_00641	SAMN00990755_Salamae_58lz13_02423	SAMN01041143_human_02144	SAMN01805320_paratyphi_B_04038	SAMN01805323_paratyphi_B_01772	SAMN01823726_Paratyphi_A_01515	SAMN01823727_paratyphi_B_03863	SAMN01823729_paratyphi_B_00850	SAMN01933185_Fr_1988_human_03058	SAMN02367583_53lz28z39_00736	SAMN02367800_Salamae_58dz6_02506	SAMN02384207_human_00615	SAMN02415179_paratyphi_B_03083
group_13041		hypothetical protein	75	75	1	1	7382				161	161	161	A1_00666	A7_01436	A8_03683	A9_02969	B6_01435	C2_02498	D3_02378	D5_04173	D6_00093	E5_02972	E9_01027	Clin_ERR294810_00288	Clin_ERR294811_00288	SF_ERR495254_00070	SF_ERR495265_00057	G5_03442	H6_02074	I1_02808	SAMEA1705941_human_04426	SAMEA1705953_Paratyphi_A_04412	SAMEA2067822_Typhi_00632	SAMEA2072798_Typhi_03808	SAMEA2072815_Typhi_01094	SAMEA2272227_DT2_04544	SAMN00990755_Salamae_58lz13_03191	SAMN01041143_human_01495	SAMN01805320_paratyphi_B_00488	SAMN01805323_paratyphi_B_03833	SAMN01823726_Paratyphi_A_03717	SAMN01823727_paratyphi_B_00291	SAMN01823729_paratyphi_B_01495	SAMN01933185_Fr_1988_human_02581	SAMN02367583_53lz28z39_00277	SAMN02367800_Salamae_58dz6_03729	SAMN02384207_human_04427	SAMN02415179_paratyphi_B_02821
pfkA		ATP-dependent 6-phosphofructokinase isozyme 1	75	75	1	1	13061				962	962	962	A1_00108	A7_02398	A8_00341	A9_04342	B6_00605	C2_00106	D3_04142	D5_00252	D6_00358	E5_00438	E9_04460	Clin_ERR294810_02994	Clin_ERR294811_00688	SF_ERR495254_03691	SF_ERR495265_04469	G5_00336	H6_00223	I1_00384	SAMEA1705941_human_03953	SAMEA1705953_Paratyphi_A_03944	SAMEA2067822_Typhi_04634	SAMEA2072798_Typhi_04389	SAMEA2072815_Typhi_04570	SAMEA2272227_DT2_04055	SAMN00990755_Salamae_58lz13_02811	SAMN01041143_human_01022	SAMN01805320_paratyphi_B_00936	SAMN01805323_paratyphi_B_04118	SAMN01823726_Paratyphi_A_04217	SAMN01823727_paratyphi_B_02457	SAMN01823729_paratyphi_B_00068	SAMN01933185_Fr_1988_human_01073	SAMN02367583_53lz28z39_02690	SAMN02367800_Salamae_58dz6_01530	SAMN02384207_human_03953	SAMN02415179_paratyphi_B_00482
dnaB		Replicative DNA helicase	75	75	1	1	13288				1415	1415	1415	A1_03011	A7_04298	A8_01080	A9_02298	B6_04302	C2_02196	D3_02681	D5_00940	D6_04494	E5_01912	E9_01870	Clin_ERR294810_03530	Clin_ERR294811_02959	SF_ERR495254_04176	SF_ERR495265_04634	G5_01135	H6_03552	I1_00869	SAMEA1705941_human_04117	SAMEA1705953_Paratyphi_A_04101	SAMEA2067822_Typhi_00171	SAMEA2072798_Typhi_04277	SAMEA2072815_Typhi_00635	SAMEA2272227_DT2_04232	SAMN00990755_Salamae_58lz13_02369	SAMN01041143_human_01186	SAMN01805320_paratyphi_B_00254	SAMN01805323_paratyphi_B_01366	SAMN01823726_Paratyphi_A_04060	SAMN01823727_paratyphi_B_04097	SAMN01823729_paratyphi_B_02256	SAMN01933185_Fr_1988_human_02883	SAMN02367583_53lz28z39_00609	SAMN02367800_Salamae_58dz6_04616	SAMN02384207_human_04117	SAMN02415179_paratyphi_B_02958
sdhE		FAD assembly factor SdhE	75	75	1	1	5867				266	266	266	A1_01179	A7_01163	A8_04351	A9_02591	B6_03568	C2_02759	D3_01621	D5_04554	D6_03877	E5_01669	E9_01355	Clin_ERR294810_01607	Clin_ERR294811_01461	SF_ERR495254_00611	SF_ERR495265_01168	G5_03830	H6_03377	I1_04557	SAMEA1705941_human_02952	SAMEA1705953_Paratyphi_A_02944	SAMEA2067822_Typhi_03664	SAMEA2072798_Typhi_00802	SAMEA2072815_Typhi_04105	SAMEA2272227_DT2_03032	SAMN00990755_Salamae_58lz13_04513	SAMN01041143_human_00022	SAMN01805320_paratyphi_B_01296	SAMN01805323_paratyphi_B_02782	SAMN01823726_Paratyphi_A_00778	SAMN01823727_paratyphi_B_01607	SAMN01823729_paratyphi_B_03128	SAMN01933185_Fr_1988_human_04008	SAMN02367583_53lz28z39_03694	SAMN02367800_Salamae_58dz6_03674	SAMN02384207_human_02953	SAMN02415179_paratyphi_B_04226
minE		Cell division topological specificity factor	75	75	1	1	11221				266	266	266	A1_03984	A7_02301	A8_01718	A9_01316	B6_01858	C2_01297	D3_03860	D5_01589	D6_00268	E5_02493	E9_00420	Clin_ERR294810_01905	Clin_ERR294811_01715	SF_ERR495254_02026	SF_ERR495265_02565	G5_04372	H6_04151	I1_01164	SAMEA1705941_human_01238	SAMEA1705953_Paratyphi_A_01055	SAMEA2067822_Typhi_01748	SAMEA2072798_Typhi_02712	SAMEA2072815_Typhi_02193	SAMEA2272227_DT2_01781	SAMN00990755_Salamae_58lz13_02198	SAMN01041143_human_02768	SAMN01805320_paratyphi_B_02123	SAMN01805323_paratyphi_B_02147	SAMN01823726_Paratyphi_A_02622	SAMN01823727_paratyphi_B_04357	SAMN01823729_paratyphi_B_03981	SAMN01933185_Fr_1988_human_02056	SAMN02367583_53lz28z39_02191	SAMN02367800_Salamae_58dz6_01874	SAMN02384207_human_01237	SAMN02415179_paratyphi_B_02639
ptsN		Nitrogen regulatory protein	75	75	1	1	5224				491	491	491	A1_04494	A7_01249	A8_00024	A9_03460	B6_02606	C2_03061	D3_01319	D5_02957	D6_04203	E5_01367	E9_01657	Clin_ERR294810_01205	Clin_ERR294811_00931	SF_ERR495254_01109	SF_ERR495265_01912	G5_01573	H6_00970	I1_03228	SAMEA1705941_human_03224	SAMEA1705953_Paratyphi_A_03211	SAMEA2067822_Typhi_03943	SAMEA2072798_Typhi_00521	SAMEA2072815_Typhi_04386	SAMEA2272227_DT2_03310	SAMN00990755_Salamae_58lz13_04760	SAMN01041143_human_00293	SAMN01805320_paratyphi_B_01577	SAMN01805323_paratyphi_B_03159	SAMN01823726_Paratyphi_A_00512	SAMN01823727_paratyphi_B_01002	SAMN01823729_paratyphi_B_03278	SAMN01933185_Fr_1988_human_03586	SAMN02367583_53lz28z39_03398	SAMN02367800_Salamae_58dz6_00122	SAMN02384207_human_03225	SAMN02415179_paratyphi_B_00374
grxC		Glutaredoxin 3	75	75	1	1	4727				251	251	251	A1_02171	A7_03378	A8_02784	A9_02392	B6_01189	C2_03340	D3_03045	D5_04364	D6_02812	E5_03615	E9_02961	Clin_ERR294810_02705	Clin_ERR294811_03368	SF_ERR495254_00505	SF_ERR495265_00586	G5_02946	H6_01186	I1_04277	SAMEA1705941_human_03604	SAMEA1705953_Paratyphi_A_03583	SAMEA2067822_Typhi_04319	SAMEA2072798_Typhi_00145	SAMEA2072815_Typhi_00146	SAMEA2272227_DT2_03693	SAMN00990755_Salamae_58lz13_00937	SAMN01041143_human_00673	SAMN01805320_paratyphi_B_01727	SAMN01805323_paratyphi_B_03106	SAMN01823726_Paratyphi_A_00139	SAMN01823727_paratyphi_B_01411	SAMN01823729_paratyphi_B_02980	SAMN01933185_Fr_1988_human_00233	SAMN02367583_53lz28z39_01502	SAMN02367800_Salamae_58dz6_00818	SAMN02384207_human_03604	SAMN02415179_paratyphi_B_00218
rplB		50S ribosomal protein L2	75	75	1	1	5076				821	821	821	A1_03065	A7_03445	A8_03157	A9_03375	B6_03378	C2_01992	D3_02814	D5_02696	D6_03196	E5_02141	E9_02696	Clin_ERR294810_03587	Clin_ERR294811_03549	SF_ERR495254_02648	SF_ERR495265_02968	G5_02789	H6_03120	I1_02699	SAMEA1705941_human_03340	SAMEA1705953_Paratyphi_A_03326	SAMEA2067822_Typhi_04060	SAMEA2072798_Typhi_00405	SAMEA2072815_Typhi_00406	SAMEA2272227_DT2_03426	SAMN00990755_Salamae_58lz13_03478	SAMN01041143_human_00409	SAMN01805320_paratyphi_B_02017	SAMN01805323_paratyphi_B_00242	SAMN01823726_Paratyphi_A_00396	SAMN01823727_paratyphi_B_01792	SAMN01823729_paratyphi_B_01273	SAMN01933185_Fr_1988_human_00633	SAMN02367583_53lz28z39_04069	SAMN02367800_Salamae_58dz6_00043	SAMN02384207_human_03341	SAMN02415179_paratyphi_B_01683
osmY_2		Osmotically-inducible protein Y	75	75	1	1	5279				575	575	575	A1_04439	A7_01197	A8_00076	A9_03512	B6_02554	C2_03006	D3_01374	D5_02905	D6_04151	E5_01422	E9_01602	Clin_ERR294810_01152	Clin_ERR294811_00878	SF_ERR495254_01056	SF_ERR495265_01859	G5_01971	H6_01551	I1_03280	SAMEA1705941_human_03168	SAMEA1705953_Paratyphi_A_03158	SAMEA2067822_Typhi_03890	SAMEA2072798_Typhi_00574	SAMEA2072815_Typhi_04333	SAMEA2272227_DT2_03253	SAMN00990755_Salamae_58lz13_04708	SAMN01041143_human_00237	SAMN01805320_paratyphi_B_01523	SAMN01805323_paratyphi_B_02555	SAMN01823726_Paratyphi_A_00565	SAMN01823727_paratyphi_B_02126	SAMN01823729_paratyphi_B_00534	SAMN01933185_Fr_1988_human_03641	SAMN02367583_53lz28z39_03450	SAMN02367800_Salamae_58dz6_00174	SAMN02384207_human_03169	SAMN02415179_paratyphi_B_00318
rpmD		50S ribosomal protein L30	75	75	1	1	5091				179	179	179	A1_03050	A7_03460	A8_03142	A9_03360	B6_03363	C2_02007	D3_02829	D5_02681	D6_03181	E5_02156	E9_02681	Clin_ERR294810_03572	Clin_ERR294811_03534	SF_ERR495254_02633	SF_ERR495265_02953	G5_02804	H6_03135	I1_02684	SAMEA1705941_human_03325	SAMEA1705953_Paratyphi_A_03311	SAMEA2067822_Typhi_04045	SAMEA2072798_Typhi_00420	SAMEA2072815_Typhi_00421	SAMEA2272227_DT2_03411	SAMN00990755_Salamae_58lz13_03493	SAMN01041143_human_00394	SAMN01805320_paratyphi_B_02032	SAMN01805323_paratyphi_B_00257	SAMN01823726_Paratyphi_A_00411	SAMN01823727_paratyphi_B_01807	SAMN01823729_paratyphi_B_01288	SAMN01933185_Fr_1988_human_00618	SAMN02367583_53lz28z39_04084	SAMN02367800_Salamae_58dz6_00028	SAMN02384207_human_03326	SAMN02415179_paratyphi_B_01668
argR_1		Arginine repressor	75	75	1	1	5157				470	470	470	A1_02288	A7_02091	A8_01853	A9_03423	B6_02643	C2_01837	D3_02173	D5_02994	D6_02340	E5_02020	E9_02080	Clin_ERR294810_02279	Clin_ERR294811_02092	SF_ERR495254_02168	SF_ERR495265_04590	G5_01535	H6_00932	I1_03191	SAMEA1705941_human_03262	SAMEA1705953_Paratyphi_A_03249	SAMEA2067822_Typhi_03982	SAMEA2072798_Typhi_00482	SAMEA2072815_Typhi_04425	SAMEA2272227_DT2_03348	SAMN00990755_Salamae_58lz13_04797	SAMN01041143_human_00331	SAMN01805320_paratyphi_B_01888	SAMN01805323_paratyphi_B_03197	SAMN01823726_Paratyphi_A_00474	SAMN01823727_paratyphi_B_01363	SAMN01823729_paratyphi_B_00381	SAMN01933185_Fr_1988_human_00353	SAMN02367583_53lz28z39_03361	SAMN02367800_Salamae_58dz6_00085	SAMN02384207_human_03263	SAMN02415179_paratyphi_B_02255
hupB		DNA-binding protein HU-beta	75	75	1	1	8302				272	272	272	A1_04268	A7_00166	A8_01140	A9_00979	B6_04465	C2_03639	D3_03423	D5_01203	D6_01206	E5_03177	E9_04251	Clin_ERR294810_01242	Clin_ERR294811_02461	SF_ERR495254_01424	SF_ERR495265_02154	G5_01393	H6_02898	I1_02338	SAMEA1705941_human_00437	SAMEA1705953_Paratyphi_A_02279	SAMEA2067822_Typhi_03114	SAMEA2072798_Typhi_01349	SAMEA2072815_Typhi_03558	SAMEA2272227_DT2_00454	SAMN00990755_Salamae_58lz13_03758	SAMN01041143_human_01965	SAMN01805320_paratyphi_B_04253	SAMN01805323_paratyphi_B_01612	SAMN01823726_Paratyphi_A_01339	SAMN01823727_paratyphi_B_03800	SAMN01823729_paratyphi_B_02764	SAMN01933185_Fr_1988_human_01262	SAMN02367583_53lz28z39_00899	SAMN02367800_Salamae_58dz6_02252	SAMN02384207_human_00438	SAMN02415179_paratyphi_B_02283
rplS		50S ribosomal protein L19	75	75	1	1	7041				347	347	347	A1_02335	A7_01313	A8_01510	A9_00837	B6_02285	C2_02042	D3_02203	D5_01653	D6_02444	E5_02041	E9_02716	Clin_ERR294810_04385	Clin_ERR294811_04233	SF_ERR495254_02678	SF_ERR495265_04316	G5_02842	H6_01610	I1_01624	SAMEA1705941_human_02646	SAMEA1705953_Paratyphi_A_02554	SAMEA2067822_Typhi_03336	SAMEA2072798_Typhi_01128	SAMEA2072815_Typhi_03779	SAMEA2272227_DT2_02698	SAMN00990755_Salamae_58lz13_00318	SAMN01041143_human_04122	SAMN01805320_paratyphi_B_01969	SAMN01805323_paratyphi_B_03022	SAMN01823726_Paratyphi_A_01124	SAMN01823727_paratyphi_B_03518	SAMN01823729_paratyphi_B_00451	SAMN01933185_Fr_1988_human_04343	SAMN02367583_53lz28z39_04033	SAMN02367800_Salamae_58dz6_01496	SAMN02384207_human_02647	SAMN02415179_paratyphi_B_01633
cspD		Cold shock-like protein CspD	75	75	1	1	9248				221	221	221	A1_03225	A7_02054	A8_00987	A9_02201	B6_00768	C2_04227	D3_00939	D5_03979	D6_03271	E5_03721	E9_00693	Clin_ERR294810_04413	Clin_ERR294811_04394	SF_ERR495254_03800	SF_ERR495265_04141	G5_02445	H6_02263	I1_03983	SAMEA1705941_human_00873	SAMEA1705953_Paratyphi_A_01859	SAMEA2067822_Typhi_02685	SAMEA2072798_Typhi_01779	SAMEA2072815_Typhi_03126	SAMEA2272227_DT2_00910	SAMN00990755_Salamae_58lz13_04849	SAMN01041143_human_02403	SAMN01805320_paratyphi_B_00763	SAMN01805323_paratyphi_B_00156	SAMN01823726_Paratyphi_A_01756	SAMN01823727_paratyphi_B_01844	SAMN01823729_paratyphi_B_02463	SAMN01933185_Fr_1988_human_03299	SAMN02367583_53lz28z39_03091	SAMN02367800_Salamae_58dz6_02865	SAMN02384207_human_00873	SAMN02415179_paratyphi_B_00139
fliA		RNA polymerase sigma factor FliA	75	75	1	1	11986				719	719	719	A1_04123	A7_00400	A8_00648	A9_02844	B6_00930	C2_01157	D3_03999	D5_00797	D6_00710	E5_02353	E9_03907	Clin_ERR294810_03985	Clin_ERR294811_01790	SF_ERR495254_04220	SF_ERR495265_04084	G5_00670	H6_00076	I1_00622	SAMEA1705941_human_01074	SAMEA1705953_Paratyphi_A_00912	SAMEA2067822_Typhi_01616	SAMEA2072798_Typhi_02844	SAMEA2072815_Typhi_02060	SAMEA2272227_DT2_01920	SAMN00990755_Salamae_58lz13_02068	SAMN01041143_human_02604	SAMN01805320_paratyphi_B_01115	SAMN01805323_paratyphi_B_02013	SAMN01823726_Paratyphi_A_02765	SAMN01823727_paratyphi_B_01239	SAMN01823729_paratyphi_B_03390	SAMN01933185_Fr_1988_human_02194	SAMN02367583_53lz28z39_02324	SAMN02367800_Salamae_58dz6_01746	SAMN02384207_human_01074	SAMN02415179_paratyphi_B_02503
rpsP		30S ribosomal protein S16	75	75	1	1	6966				248	248	248	A1_02338	A7_01316	A8_01507	A9_00834	B6_02288	C2_02045	D3_02200	D5_01650	D6_02441	E5_02044	E9_02719	Clin_ERR294810_04388	Clin_ERR294811_04236	SF_ERR495254_02675	SF_ERR495265_04319	G5_02839	H6_01613	I1_01627	SAMEA1705941_human_02649	SAMEA1705953_Paratyphi_A_02557	SAMEA2067822_Typhi_03339	SAMEA2072798_Typhi_01125	SAMEA2072815_Typhi_03782	SAMEA2272227_DT2_02701	SAMN00990755_Salamae_58lz13_00321	SAMN01041143_human_04125	SAMN01805320_paratyphi_B_01966	SAMN01805323_paratyphi_B_03025	SAMN01823726_Paratyphi_A_01121	SAMN01823727_paratyphi_B_03521	SAMN01823729_paratyphi_B_00448	SAMN01933185_Fr_1988_human_04340	SAMN02367583_53lz28z39_04030	SAMN02367800_Salamae_58dz6_01493	SAMN02384207_human_02650	SAMN02415179_paratyphi_B_01630
rpsS		30S ribosomal protein S19	75	75	1	1	5077				278	278	278	A1_03064	A7_03446	A8_03156	A9_03374	B6_03377	C2_01993	D3_02815	D5_02695	D6_03195	E5_02142	E9_02695	Clin_ERR294810_03586	Clin_ERR294811_03548	SF_ERR495254_02647	SF_ERR495265_02967	G5_02790	H6_03121	I1_02698	SAMEA1705941_human_03339	SAMEA1705953_Paratyphi_A_03325	SAMEA2067822_Typhi_04059	SAMEA2072798_Typhi_00406	SAMEA2072815_Typhi_00407	SAMEA2272227_DT2_03425	SAMN00990755_Salamae_58lz13_03479	SAMN01041143_human_00408	SAMN01805320_paratyphi_B_02018	SAMN01805323_paratyphi_B_00243	SAMN01823726_Paratyphi_A_00397	SAMN01823727_paratyphi_B_01793	SAMN01823729_paratyphi_B_01274	SAMN01933185_Fr_1988_human_00632	SAMN02367583_53lz28z39_04070	SAMN02367800_Salamae_58dz6_00042	SAMN02384207_human_03340	SAMN02415179_paratyphi_B_01682
group_13058		hypothetical protein	75	75	1	1	1284				206	206	206	A1_03838	A7_02549	A8_04493	A9_03845	B6_03059	C2_02351	D3_02526	D5_00069	D6_03678	E5_02825	E9_03404	Clin_ERR294810_00559	Clin_ERR294811_02733	SF_ERR495254_03428	SF_ERR495265_03936	G5_00594	H6_04255	I1_00071	SAMEA1705941_human_04274	SAMEA1705953_Paratyphi_A_04261	SAMEA2067822_Typhi_00481	SAMEA2072798_Typhi_03979	SAMEA2072815_Typhi_00943	SAMEA2272227_DT2_04389	SAMN00990755_Salamae_58lz13_02998	SAMN01041143_human_01344	SAMN01805320_paratyphi_B_00632	SAMN01805323_paratyphi_B_01208	SAMN01823726_Paratyphi_A_03901	SAMN01823727_paratyphi_B_00468	SAMN01823729_paratyphi_B_04413	SAMN01933185_Fr_1988_human_02729	SAMN02367583_53lz28z39_00435	SAMN02367800_Salamae_58dz6_04214	SAMN02384207_human_04274	SAMN02415179_paratyphi_B_03266
rplM		50S ribosomal protein L13	75	75	1	1	5183				428	428	428	A1_04517	A7_02085	A8_01859	A9_03429	B6_02637	C2_03084	D3_01296	D5_02988	D6_02334	E5_01344	E9_01680	Clin_ERR294810_01228	Clin_ERR294811_00954	SF_ERR495254_01132	SF_ERR495265_01935	G5_01550	H6_00947	I1_03197	SAMEA1705941_human_03247	SAMEA1705953_Paratyphi_A_03233	SAMEA2067822_Typhi_03967	SAMEA2072798_Typhi_00497	SAMEA2072815_Typhi_04410	SAMEA2272227_DT2_03333	SAMN00990755_Salamae_58lz13_04791	SAMN01041143_human_00316	SAMN01805320_paratyphi_B_01600	SAMN01805323_paratyphi_B_03182	SAMN01823726_Paratyphi_A_00490	SAMN01823727_paratyphi_B_00979	SAMN01823729_paratyphi_B_03300	SAMN01933185_Fr_1988_human_03564	SAMN02367583_53lz28z39_03367	SAMN02367800_Salamae_58dz6_00091	SAMN02384207_human_03248	SAMN02415179_paratyphi_B_00397
group_13060		hypothetical protein	75	75	1	1	5056				200	200	200	A1_01942	A7_00128	A8_00509	A9_02542	B6_00383	C2_03110	D3_03275	D5_00509	D6_00502	E5_03386	E9_03190	Clin_ERR294810_00861	Clin_ERR294811_00368	SF_ERR495254_02399	SF_ERR495265_00356	G5_03169	H6_01409	I1_00528	SAMEA1705941_human_03359	SAMEA1705953_Paratyphi_A_03345	SAMEA2067822_Typhi_04079	SAMEA2072798_Typhi_00386	SAMEA2072815_Typhi_00387	SAMEA2272227_DT2_03445	SAMN00990755_Salamae_58lz13_00702	SAMN01041143_human_00428	SAMN01805320_paratyphi_B_00035	SAMN01805323_paratyphi_B_02488	SAMN01823726_Paratyphi_A_00377	SAMN01823727_paratyphi_B_00036	SAMN01823729_paratyphi_B_04032	SAMN01933185_Fr_1988_human_00011	SAMN02367583_53lz28z39_01738	SAMN02367800_Salamae_58dz6_01058	SAMN02384207_human_03360	SAMN02415179_paratyphi_B_01718
secG		Protein-export membrane protein SecG	75	75	1	1	5255				332	332	332	A1_04464	A7_01220	A8_00053	A9_03489	B6_02577	C2_03031	D3_01349	D5_02928	D6_04174	E5_01397	E9_01627	Clin_ERR294810_01175	Clin_ERR294811_00901	SF_ERR495254_01079	SF_ERR495265_01882	G5_01948	H6_01528	I1_03257	SAMEA1705941_human_03194	SAMEA1705953_Paratyphi_A_03181	SAMEA2067822_Typhi_03913	SAMEA2072798_Typhi_00551	SAMEA2072815_Typhi_04356	SAMEA2272227_DT2_03279	SAMN00990755_Salamae_58lz13_04731	SAMN01041143_human_00263	SAMN01805320_paratyphi_B_01547	SAMN01805323_paratyphi_B_03129	SAMN01823726_Paratyphi_A_00542	SAMN01823727_paratyphi_B_01032	SAMN01823729_paratyphi_B_03248	SAMN01933185_Fr_1988_human_03616	SAMN02367583_53lz28z39_03427	SAMN02367800_Salamae_58dz6_00151	SAMN02384207_human_03195	SAMN02415179_paratyphi_B_00344
ihfB		Integration host factor subunit beta	75	75	1	1	9422				284	284	284	A1_03258	A7_03025	A8_00952	A9_02730	B6_02373	C2_04194	D3_00906	D5_01923	D6_02501	E5_03688	E9_00726	Clin_ERR294810_03795	Clin_ERR294811_04470	SF_ERR495254_03968	SF_ERR495265_04240	G5_02478	H6_02296	I1_01806	SAMEA1705941_human_00908	SAMEA1705953_Paratyphi_A_01817	SAMEA2067822_Typhi_02648	SAMEA2072798_Typhi_01816	SAMEA2072815_Typhi_03089	SAMEA2272227_DT2_00947	SAMN00990755_Salamae_58lz13_03844	SAMN01041143_human_02438	SAMN01805320_paratyphi_B_02887	SAMN01805323_paratyphi_B_01031	SAMN01823726_Paratyphi_A_01798	SAMN01823727_paratyphi_B_02771	SAMN01823729_paratyphi_B_02602	SAMN01933185_Fr_1988_human_00971	SAMN02367583_53lz28z39_04125	SAMN02367800_Salamae_58dz6_02479	SAMN02384207_human_00908	SAMN02415179_paratyphi_B_00931
efp		Elongation factor P	75	75	1	1	1372				566	566	566	A1_03908	A7_02627	A8_04415	A9_03767	B6_03137	C2_02281	D3_02596	D5_00147	D6_03756	E5_02755	E9_03334	Clin_ERR294810_03427	Clin_ERR294811_02856	SF_ERR495254_04073	SF_ERR495265_03735	G5_00523	H6_04326	I1_00149	SAMEA1705941_human_04203	SAMEA1705953_Paratyphi_A_04188	SAMEA2067822_Typhi_00410	SAMEA2072798_Typhi_04050	SAMEA2072815_Typhi_00872	SAMEA2272227_DT2_04319	SAMN00990755_Salamae_58lz13_02928	SAMN01041143_human_01273	SAMN01805320_paratyphi_B_00341	SAMN01805323_paratyphi_B_01279	SAMN01823726_Paratyphi_A_03974	SAMN01823727_paratyphi_B_04009	SAMN01823729_paratyphi_B_03099	SAMN01933185_Fr_1988_human_02799	SAMN02367583_53lz28z39_00504	SAMN02367800_Salamae_58dz6_04282	SAMN02384207_human_04203	SAMN02415179_paratyphi_B_03195
feoA		Fe(2 ) transport protein A	75	75	1	1	4992				227	227	227	A1_01990	A7_00072	A8_00453	A9_01570	B6_00439	C2_03158	D3_03227	D5_00453	D6_00446	E5_03434	E9_03142	Clin_ERR294810_00910	Clin_ERR294811_00417	SF_ERR495254_02350	SF_ERR495265_00405	G5_03121	H6_01361	I1_00472	SAMEA1705941_human_03408	SAMEA1705953_Paratyphi_A_03394	SAMEA2067822_Typhi_04130	SAMEA2072798_Typhi_00335	SAMEA2072815_Typhi_00336	SAMEA2272227_DT2_03495	SAMN00990755_Salamae_58lz13_00758	SAMN01041143_human_00477	SAMN01805320_paratyphi_B_02180	SAMN01805323_paratyphi_B_02322	SAMN01823726_Paratyphi_A_00328	SAMN01823727_paratyphi_B_02720	SAMN01823729_paratyphi_B_04301	SAMN01933185_Fr_1988_human_00059	SAMN02367583_53lz28z39_01682	SAMN02367800_Salamae_58dz6_01002	SAMN02384207_human_03408	SAMN02415179_paratyphi_B_00195
spaQ_2		hypothetical protein	75	75	1	1	6105				260	260	260	A1_00202	A7_00936	A8_01478	A9_03188	B6_02839	C2_00332	D3_00322	D5_01477	D6_01606	E5_00664	E9_00874	Clin_ERR294810_01443	Clin_ERR294811_02631	SF_ERR495254_02939	SF_ERR495265_03568	G5_03194	H6_00483	I1_01047	SAMEA1705941_human_02789	SAMEA1705953_Paratyphi_A_02778	SAMEA2067822_Typhi_03488	SAMEA2072798_Typhi_00978	SAMEA2072815_Typhi_03929	SAMEA2272227_DT2_02873	SAMN00990755_Salamae_58lz13_04402	SAMN01041143_human_04307	SAMN01805320_paratyphi_B_02802	SAMN01805323_paratyphi_B_00494	SAMN01823726_Paratyphi_A_00944	SAMN01823727_paratyphi_B_02266	SAMN01823729_paratyphi_B_01678	SAMN01933185_Fr_1988_human_04152	SAMN02367583_53lz28z39_03846	SAMN02367800_Salamae_58dz6_01355	SAMN02384207_human_02790	SAMN02415179_paratyphi_B_04391
group_13066		hypothetical protein	75	75	1	1	7774				200	200	200	A1_01493	A7_00352	A8_04182	A9_00045	B6_00491	C2_03995	D3_03640	D5_00530	D6_01739	E5_04345	E9_04021	Clin_ERR294810_00011	Clin_ERR294811_00011	SF_ERR495254_00348	SF_ERR495265_00335	G5_04322	H6_03625	I1_03075	SAMEA1705941_human_00243	SAMEA1705953_Paratyphi_A_00244	SAMEA2067822_Typhi_00909	SAMEA2072798_Typhi_03530	SAMEA2072815_Typhi_01371	SAMEA2272227_DT2_00238	SAMN00990755_Salamae_58lz13_03459	SAMN01041143_human_01771	SAMN01805320_paratyphi_B_02482	SAMN01805323_paratyphi_B_01000	SAMN01823726_Paratyphi_A_03439	SAMN01823727_paratyphi_B_02916	SAMN01823729_paratyphi_B_01080	SAMN01933185_Fr_1988_human_00845	SAMN02367583_53lz28z39_00011	SAMN02367800_Salamae_58dz6_03998	SAMN02384207_human_00243	SAMN02415179_paratyphi_B_02709
rplW		50S ribosomal protein L23	75	75	1	1	5075				302	302	302	A1_03066	A7_03444	A8_03158	A9_03376	B6_03379	C2_01991	D3_02813	D5_02697	D6_03197	E5_02140	E9_02697	Clin_ERR294810_03588	Clin_ERR294811_03550	SF_ERR495254_02649	SF_ERR495265_02969	G5_02788	H6_03119	I1_02700	SAMEA1705941_human_03341	SAMEA1705953_Paratyphi_A_03327	SAMEA2067822_Typhi_04061	SAMEA2072798_Typhi_00404	SAMEA2072815_Typhi_00405	SAMEA2272227_DT2_03427	SAMN00990755_Salamae_58lz13_03477	SAMN01041143_human_00410	SAMN01805320_paratyphi_B_02016	SAMN01805323_paratyphi_B_00241	SAMN01823726_Paratyphi_A_00395	SAMN01823727_paratyphi_B_01791	SAMN01823729_paratyphi_B_01272	SAMN01933185_Fr_1988_human_00634	SAMN02367583_53lz28z39_04068	SAMN02367800_Salamae_58dz6_00044	SAMN02384207_human_03342	SAMN02415179_paratyphi_B_01684
rplR		50S ribosomal protein L18	75	75	1	1	5089				353	353	353	A1_03052	A7_03458	A8_03144	A9_03362	B6_03365	C2_02005	D3_02827	D5_02683	D6_03183	E5_02154	E9_02683	Clin_ERR294810_03574	Clin_ERR294811_03536	SF_ERR495254_02635	SF_ERR495265_02955	G5_02802	H6_03133	I1_02686	SAMEA1705941_human_03327	SAMEA1705953_Paratyphi_A_03313	SAMEA2067822_Typhi_04047	SAMEA2072798_Typhi_00418	SAMEA2072815_Typhi_00419	SAMEA2272227_DT2_03413	SAMN00990755_Salamae_58lz13_03491	SAMN01041143_human_00396	SAMN01805320_paratyphi_B_02030	SAMN01805323_paratyphi_B_00255	SAMN01823726_Paratyphi_A_00409	SAMN01823727_paratyphi_B_01805	SAMN01823729_paratyphi_B_01286	SAMN01933185_Fr_1988_human_00620	SAMN02367583_53lz28z39_04082	SAMN02367800_Salamae_58dz6_00030	SAMN02384207_human_03328	SAMN02415179_paratyphi_B_01670
ychN		Protein YchN	75	75	1	1	11143				353	353	353	A1_00473	A7_03669	A8_03463	A9_02318	B6_04033	C2_01346	D3_00016	D5_02370	D6_00219	E5_02542	E9_00469	Clin_ERR294810_01855	Clin_ERR294811_01665	SF_ERR495254_02076	SF_ERR495265_02615	G5_04419	H6_04104	I1_01213	SAMEA1705941_human_01286	SAMEA1705953_Paratyphi_A_01102	SAMEA2067822_Typhi_02371	SAMEA2072798_Typhi_02092	SAMEA2072815_Typhi_02812	SAMEA2272227_DT2_01734	SAMN00990755_Salamae_58lz13_04030	SAMN01041143_human_02816	SAMN01805320_paratyphi_B_02074	SAMN01805323_paratyphi_B_02196	SAMN01823726_Paratyphi_A_02574	SAMN01823727_paratyphi_B_04308	SAMN01823729_paratyphi_B_00434	SAMN01933185_Fr_1988_human_02009	SAMN02367583_53lz28z39_02125	SAMN02367800_Salamae_58dz6_01922	SAMN02384207_human_01285	SAMN02415179_paratyphi_B_02689
group_13070		hypothetical protein	75	75	1	1	11979				224	224	224	A1_04116	A7_00407	A8_00655	A9_01151	B6_00923	C2_01164	D3_03992	D5_00790	D6_00703	E5_02360	E9_03914	Clin_ERR294810_03978	Clin_ERR294811_01797	SF_ERR495254_04227	SF_ERR495265_04077	G5_00677	H6_00083	I1_00615	SAMEA1705941_human_01081	SAMEA1705953_Paratyphi_A_00919	SAMEA2067822_Typhi_01623	SAMEA2072798_Typhi_02837	SAMEA2072815_Typhi_02067	SAMEA2272227_DT2_01913	SAMN00990755_Salamae_58lz13_02075	SAMN01041143_human_02611	SAMN01805320_paratyphi_B_01108	SAMN01805323_paratyphi_B_02020	SAMN01823726_Paratyphi_A_02758	SAMN01823727_paratyphi_B_01247	SAMN01823729_paratyphi_B_03383	SAMN01933185_Fr_1988_human_02187	SAMN02367583_53lz28z39_02317	SAMN02367800_Salamae_58dz6_01753	SAMN02384207_human_01081	SAMN02415179_paratyphi_B_02510
aroK		Shikimate kinase 1	75	75	1	1	5012				521	521	521	A1_01972	A7_00090	A8_00471	A9_01552	B6_00421	C2_03140	D3_03245	D5_00471	D6_00464	E5_03416	E9_03160	Clin_ERR294810_00892	Clin_ERR294811_00399	SF_ERR495254_02368	SF_ERR495265_00387	G5_03139	H6_01379	I1_00490	SAMEA1705941_human_03390	SAMEA1705953_Paratyphi_A_03375	SAMEA2067822_Typhi_04112	SAMEA2072798_Typhi_00353	SAMEA2072815_Typhi_00354	SAMEA2272227_DT2_03477	SAMN00990755_Salamae_58lz13_00740	SAMN01041143_human_00459	SAMN01805320_paratyphi_B_02162	SAMN01805323_paratyphi_B_02304	SAMN01823726_Paratyphi_A_00347	SAMN01823727_paratyphi_B_02738	SAMN01823729_paratyphi_B_04283	SAMN01933185_Fr_1988_human_00041	SAMN02367583_53lz28z39_01700	SAMN02367800_Salamae_58dz6_01020	SAMN02384207_human_03390	SAMN02415179_paratyphi_B_04470
rplD		50S ribosomal protein L4	75	75	1	1	5074				605	605	605	A1_03067	A7_03443	A8_03159	A9_03377	B6_03380	C2_01990	D3_02812	D5_02698	D6_03198	E5_02139	E9_02698	Clin_ERR294810_03589	Clin_ERR294811_03551	SF_ERR495254_02650	SF_ERR495265_02970	G5_02787	H6_03118	I1_02701	SAMEA1705941_human_03342	SAMEA1705953_Paratyphi_A_03328	SAMEA2067822_Typhi_04062	SAMEA2072798_Typhi_00403	SAMEA2072815_Typhi_00404	SAMEA2272227_DT2_03428	SAMN00990755_Salamae_58lz13_03476	SAMN01041143_human_00411	SAMN01805320_paratyphi_B_02015	SAMN01805323_paratyphi_B_00240	SAMN01823726_Paratyphi_A_00394	SAMN01823727_paratyphi_B_01790	SAMN01823729_paratyphi_B_01271	SAMN01933185_Fr_1988_human_00635	SAMN02367583_53lz28z39_04067	SAMN02367800_Salamae_58dz6_00045	SAMN02384207_human_03343	SAMN02415179_paratyphi_B_01685
aspA		Aspartate ammonia-lyase	75	75	1	1	1380				1436	1436	1436	A1_03916	A7_02635	A8_04407	A9_03759	B6_03145	C2_02273	D3_02604	D5_00155	D6_03764	E5_02747	E9_03326	Clin_ERR294810_03435	Clin_ERR294811_02864	SF_ERR495254_04081	SF_ERR495265_03743	G5_00515	H6_04334	I1_00157	SAMEA1705941_human_04195	SAMEA1705953_Paratyphi_A_04180	SAMEA2067822_Typhi_00402	SAMEA2072798_Typhi_04058	SAMEA2072815_Typhi_00864	SAMEA2272227_DT2_04311	SAMN00990755_Salamae_58lz13_02920	SAMN01041143_human_01265	SAMN01805320_paratyphi_B_00333	SAMN01805323_paratyphi_B_01287	SAMN01823726_Paratyphi_A_03982	SAMN01823727_paratyphi_B_04017	SAMN01823729_paratyphi_B_03091	SAMN01933185_Fr_1988_human_02807	SAMN02367583_53lz28z39_00512	SAMN02367800_Salamae_58dz6_04290	SAMN02384207_human_04195	SAMN02415179_paratyphi_B_03187
rpmC		50S ribosomal protein L29	75	75	1	1	5081				191	191	191	A1_03060	A7_03450	A8_03152	A9_03370	B6_03373	C2_01997	D3_02819	D5_02691	D6_03191	E5_02146	E9_02691	Clin_ERR294810_03582	Clin_ERR294811_03544	SF_ERR495254_02643	SF_ERR495265_02963	G5_02794	H6_03125	I1_02694	SAMEA1705941_human_03335	SAMEA1705953_Paratyphi_A_03321	SAMEA2067822_Typhi_04055	SAMEA2072798_Typhi_00410	SAMEA2072815_Typhi_00411	SAMEA2272227_DT2_03421	SAMN00990755_Salamae_58lz13_03483	SAMN01041143_human_00404	SAMN01805320_paratyphi_B_02022	SAMN01805323_paratyphi_B_00247	SAMN01823726_Paratyphi_A_00401	SAMN01823727_paratyphi_B_01797	SAMN01823729_paratyphi_B_01278	SAMN01933185_Fr_1988_human_00628	SAMN02367583_53lz28z39_04074	SAMN02367800_Salamae_58dz6_00038	SAMN02384207_human_03336	SAMN02415179_paratyphi_B_01678
rpsJ		30S ribosomal protein S10	75	75	1	1	5072				311	311	311	A1_03069	A7_03441	A8_03161	A9_03379	B6_03382	C2_01988	D3_02810	D5_02700	D6_03200	E5_02137	E9_02700	Clin_ERR294810_03591	Clin_ERR294811_03553	SF_ERR495254_02652	SF_ERR495265_02972	G5_02785	H6_03116	I1_02703	SAMEA1705941_human_03344	SAMEA1705953_Paratyphi_A_03330	SAMEA2067822_Typhi_04064	SAMEA2072798_Typhi_00401	SAMEA2072815_Typhi_00402	SAMEA2272227_DT2_03430	SAMN00990755_Salamae_58lz13_03474	SAMN01041143_human_00413	SAMN01805320_paratyphi_B_02013	SAMN01805323_paratyphi_B_00238	SAMN01823726_Paratyphi_A_00392	SAMN01823727_paratyphi_B_01788	SAMN01823729_paratyphi_B_01269	SAMN01933185_Fr_1988_human_00637	SAMN02367583_53lz28z39_04065	SAMN02367800_Salamae_58dz6_00047	SAMN02384207_human_03345	SAMN02415179_paratyphi_B_01687
fdx		2Fe-2S ferredoxin	75	75	1	1	3762				335	335	335	A1_03513	A7_00753	A8_00549	A9_00274	B6_01744	C2_00964	D3_02283	D5_00651	D6_01002	E5_00027	E9_02024	Clin_ERR294810_00384	Clin_ERR294811_01379	SF_ERR495254_01210	SF_ERR495265_03240	G5_00441	H6_00638	I1_00690	SAMEA1705941_human_02567	SAMEA1705953_Paratyphi_A_00325	SAMEA2067822_Typhi_00992	SAMEA2072798_Typhi_03449	SAMEA2072815_Typhi_01452	SAMEA2272227_DT2_02560	SAMN00990755_Salamae_58lz13_04196	SAMN01041143_human_04042	SAMN01805320_paratyphi_B_04478	SAMN01805323_paratyphi_B_01873	SAMN01823726_Paratyphi_A_03358	SAMN01823727_paratyphi_B_01987	SAMN01823729_paratyphi_B_02010	SAMN01933185_Fr_1988_human_00525	SAMN02367583_53lz28z39_03015	SAMN02367800_Salamae_58dz6_02324	SAMN02384207_human_02568	SAMN02415179_paratyphi_B_03365
iscA		Iron-binding protein IscA	75	75	1	1	3765				323	323	323	A1_03510	A7_00750	A8_00552	A9_00277	B6_01747	C2_00967	D3_02280	D5_00654	D6_00999	E5_00024	E9_02021	Clin_ERR294810_00381	Clin_ERR294811_01382	SF_ERR495254_01207	SF_ERR495265_03237	G5_00444	H6_00635	I1_00693	SAMEA1705941_human_02570	SAMEA1705953_Paratyphi_A_00322	SAMEA2067822_Typhi_00989	SAMEA2072798_Typhi_03452	SAMEA2072815_Typhi_01449	SAMEA2272227_DT2_02563	SAMN00990755_Salamae_58lz13_04193	SAMN01041143_human_04045	SAMN01805320_paratyphi_B_04475	SAMN01805323_paratyphi_B_01870	SAMN01823726_Paratyphi_A_03361	SAMN01823727_paratyphi_B_01990	SAMN01823729_paratyphi_B_02007	SAMN01933185_Fr_1988_human_00528	SAMN02367583_53lz28z39_03018	SAMN02367800_Salamae_58dz6_02327	SAMN02384207_human_02571	SAMN02415179_paratyphi_B_03368
group_13078		hypothetical protein	75	75	1	1	11229				179	179	179	A1_03991	A7_02294	A8_01725	A9_01323	B6_01865	C2_01290	D3_03867	D5_01596	D6_00275	E5_02486	E9_00413	Clin_ERR294810_01912	Clin_ERR294811_01722	SF_ERR495254_02019	SF_ERR495265_02558	G5_04365	H6_04158	I1_01157	SAMEA1705941_human_01231	SAMEA1705953_Paratyphi_A_01048	SAMEA2067822_Typhi_01741	SAMEA2072798_Typhi_02719	SAMEA2072815_Typhi_02186	SAMEA2272227_DT2_01789	SAMN00990755_Salamae_58lz13_02191	SAMN01041143_human_02761	SAMN01805320_paratyphi_B_02130	SAMN01805323_paratyphi_B_02140	SAMN01823726_Paratyphi_A_02629	SAMN01823727_paratyphi_B_04364	SAMN01823729_paratyphi_B_03974	SAMN01933185_Fr_1988_human_02063	SAMN02367583_53lz28z39_02198	SAMN02367800_Salamae_58dz6_01867	SAMN02384207_human_01230	SAMN02415179_paratyphi_B_02632
dps		DNA protection during starvation protein	75	75	1	1	9084				503	503	503	A1_03159	A7_01916	A8_03878	A9_04523	B6_00326	C2_04293	D3_01005	D5_03847	D6_03403	E5_03787	E9_00967	Clin_ERR294810_04271	Clin_ERR294811_04316	SF_ERR495254_03606	SF_ERR495265_04216	G5_02379	H6_02197	I1_04115	SAMEA1705941_human_00795	SAMEA1705953_Paratyphi_A_01926	SAMEA2067822_Typhi_02753	SAMEA2072798_Typhi_01711	SAMEA2072815_Typhi_03194	SAMEA2272227_DT2_00833	SAMN00990755_Salamae_58lz13_00493	SAMN01041143_human_02325	SAMN01805320_paratyphi_B_00696	SAMN01805323_paratyphi_B_00223	SAMN01823726_Paratyphi_A_01689	SAMN01823727_paratyphi_B_01920	SAMN01823729_paratyphi_B_00627	SAMN01933185_Fr_1988_human_03233	SAMN02367583_53lz28z39_03160	SAMN02367800_Salamae_58dz6_02935	SAMN02384207_human_00795	SAMN02415179_paratyphi_B_00071
dsrB		Protein DsrB	75	75	1	1	12017				194	194	194	A1_04149	A7_00374	A8_00622	A9_02870	B6_00956	C2_01132	D3_04024	D5_00823	D6_00736	E5_02328	E9_03882	Clin_ERR294810_04011	Clin_ERR294811_04165	SF_ERR495254_04020	SF_ERR495265_04110	G5_00644	H6_00050	I1_00648	SAMEA1705941_human_01049	SAMEA1705953_Paratyphi_A_00886	SAMEA2067822_Typhi_01589	SAMEA2072798_Typhi_02871	SAMEA2072815_Typhi_02033	SAMEA2272227_DT2_01946	SAMN00990755_Salamae_58lz13_01862	SAMN01041143_human_02579	SAMN01805320_paratyphi_B_01141	SAMN01805323_paratyphi_B_01986	SAMN01823726_Paratyphi_A_02791	SAMN01823727_paratyphi_B_00697	SAMN01823729_paratyphi_B_03418	SAMN01933185_Fr_1988_human_02219	SAMN02367583_53lz28z39_02349	SAMN02367800_Salamae_58dz6_01720	SAMN02384207_human_01049	SAMN02415179_paratyphi_B_02477
rpsE		30S ribosomal protein S5	75	75	1	1	5090				503	503	503	A1_03051	A7_03459	A8_03143	A9_03361	B6_03364	C2_02006	D3_02828	D5_02682	D6_03182	E5_02155	E9_02682	Clin_ERR294810_03573	Clin_ERR294811_03535	SF_ERR495254_02634	SF_ERR495265_02954	G5_02803	H6_03134	I1_02685	SAMEA1705941_human_03326	SAMEA1705953_Paratyphi_A_03312	SAMEA2067822_Typhi_04046	SAMEA2072798_Typhi_00419	SAMEA2072815_Typhi_00420	SAMEA2272227_DT2_03412	SAMN00990755_Salamae_58lz13_03492	SAMN01041143_human_00395	SAMN01805320_paratyphi_B_02031	SAMN01805323_paratyphi_B_00256	SAMN01823726_Paratyphi_A_00410	SAMN01823727_paratyphi_B_01806	SAMN01823729_paratyphi_B_01287	SAMN01933185_Fr_1988_human_00619	SAMN02367583_53lz28z39_04083	SAMN02367800_Salamae_58dz6_00029	SAMN02384207_human_03327	SAMN02415179_paratyphi_B_01669
atpH		ATP synthase subunit delta	75	75	1	1	12695				533	533	533	A1_01320	A7_01577	A8_01648	A9_01393	B6_01564	C2_00901	D3_01931	D5_01808	D6_01770	E5_01964	E9_01977	Clin_ERR294810_03178	Clin_ERR294811_03684	SF_ERR495254_03914	SF_ERR495265_02837	G5_02123	H6_02352	I1_01737	SAMEA1705941_human_03762	SAMEA1705953_Paratyphi_A_03746	SAMEA2067822_Typhi_04494	SAMEA2072798_Typhi_04676	SAMEA2072815_Typhi_04670	SAMEA2272227_DT2_03864	SAMN00990755_Salamae_58lz13_04112	SAMN01041143_human_00831	SAMN01805320_paratyphi_B_04528	SAMN01805323_paratyphi_B_02966	SAMN01823726_Paratyphi_A_04415	SAMN01823727_paratyphi_B_01100	SAMN01823729_paratyphi_B_00326	SAMN01933185_Fr_1988_human_02517	SAMN02367583_53lz28z39_01797	SAMN02367800_Salamae_58dz6_01626	SAMN02384207_human_03762	SAMN02415179_paratyphi_B_02020
group_13083		hypothetical protein	75	75	1	1	12814				467	467	467	A1_02463	A7_03005	A8_02687	A9_00401	B6_00816	C2_00850	D3_01880	D5_01049	D6_01078	E5_01195	E9_01743	Clin_ERR294810_04218	Clin_ERR294811_02424	SF_ERR495254_02551	SF_ERR495265_00800	G5_01716	H6_01022	I1_00978	SAMEA1705941_human_03844	SAMEA1705953_Paratyphi_A_03834	SAMEA2067822_Typhi_00093	SAMEA2072798_Typhi_04539	SAMEA2072815_Typhi_00557	SAMEA2272227_DT2_03948	SAMN00990755_Salamae_58lz13_00609	SAMN01041143_human_00913	SAMN01805320_paratyphi_B_00797	SAMN01805323_paratyphi_B_00064	SAMN01823726_Paratyphi_A_04327	SAMN01823727_paratyphi_B_02083	SAMN01823729_paratyphi_B_03866	SAMN01933185_Fr_1988_human_03408	SAMN02367583_53lz28z39_01363	SAMN02367800_Salamae_58dz6_01220	SAMN02384207_human_03844	SAMN02415179_paratyphi_B_02095
group_13084		hypothetical protein	75	75	1	1	12154				335	335	335	A1_01765	A7_01836	A8_01877	A9_00762	B6_01774	C2_01060	D3_01980	D5_01839	D6_02100	E5_02256	E9_03810	Clin_ERR294810_00700	Clin_ERR294811_03175	SF_ERR495254_00809	SF_ERR495265_00877	G5_02041	H6_02663	I1_01526	SAMEA1705941_human_02090	SAMEA1705953_Paratyphi_A_00817	SAMEA2067822_Typhi_01499	SAMEA2072798_Typhi_02941	SAMEA2072815_Typhi_01963	SAMEA2272227_DT2_02075	SAMN00990755_Salamae_58lz13_01523	SAMN01041143_human_03566	SAMN01805320_paratyphi_B_03169	SAMN01805323_paratyphi_B_00613	SAMN01823726_Paratyphi_A_02862	SAMN01823727_paratyphi_B_00785	SAMN01823729_paratyphi_B_03497	SAMN01933185_Fr_1988_human_02302	SAMN02367583_53lz28z39_02453	SAMN02367800_Salamae_58dz6_04482	SAMN02384207_human_02089	SAMN02415179_paratyphi_B_00656
ppa		Inorganic pyrophosphatase	75	75	1	1	1211				530	530	530	A1_03830	A7_02541	A8_04501	A9_03853	B6_03051	C2_02359	D3_02518	D5_00061	D6_03670	E5_02833	E9_03412	Clin_ERR294810_00567	Clin_ERR294811_02741	SF_ERR495254_03436	SF_ERR495265_03928	G5_00602	H6_04247	I1_00063	SAMEA1705941_human_04282	SAMEA1705953_Paratyphi_A_04271	SAMEA2067822_Typhi_00491	SAMEA2072798_Typhi_03969	SAMEA2072815_Typhi_00953	SAMEA2272227_DT2_04397	SAMN00990755_Salamae_58lz13_03005	SAMN01041143_human_01352	SAMN01805320_paratyphi_B_00624	SAMN01805323_paratyphi_B_01200	SAMN01823726_Paratyphi_A_03845	SAMN01823727_paratyphi_B_00436	SAMN01823729_paratyphi_B_04421	SAMN01933185_Fr_1988_human_02721	SAMN02367583_53lz28z39_00429	SAMN02367800_Salamae_58dz6_04208	SAMN02384207_human_04282	SAMN02415179_paratyphi_B_03274
rpoA		DNA-directed RNA polymerase subunit alpha	75	75	1	1	5099				989	989	989	A1_03043	A7_03466	A8_03136	A9_03354	B6_03357	C2_02014	D3_02836	D5_02675	D6_03175	E5_02163	E9_02674	Clin_ERR294810_03565	Clin_ERR294811_03527	SF_ERR495254_02626	SF_ERR495265_02946	G5_02811	H6_03142	I1_02678	SAMEA1705941_human_03318	SAMEA1705953_Paratyphi_A_03304	SAMEA2067822_Typhi_04038	SAMEA2072798_Typhi_00427	SAMEA2072815_Typhi_00428	SAMEA2272227_DT2_03404	SAMN00990755_Salamae_58lz13_03499	SAMN01041143_human_00387	SAMN01805320_paratyphi_B_02039	SAMN01805323_paratyphi_B_00264	SAMN01823726_Paratyphi_A_00418	SAMN01823727_paratyphi_B_01814	SAMN01823729_paratyphi_B_01295	SAMN01933185_Fr_1988_human_00611	SAMN02367583_53lz28z39_04091	SAMN02367800_Salamae_58dz6_00022	SAMN02384207_human_03319	SAMN02415179_paratyphi_B_01661
rpmE		50S ribosomal protein L31	75	75	1	1	13102				212	212	212	A1_00140	A7_02419	A8_00320	A9_04363	B6_00584	C2_00138	D3_04174	D5_00273	D6_00379	E5_00406	E9_04492	Clin_ERR294810_03027	Clin_ERR294811_00655	SF_ERR495254_03658	SF_ERR495265_04436	G5_00303	H6_00190	I1_00405	SAMEA1705941_human_03986	SAMEA1705953_Paratyphi_A_03978	SAMEA2067822_Typhi_04668	SAMEA2072798_Typhi_04355	SAMEA2072815_Typhi_04536	SAMEA2272227_DT2_04088	SAMN00990755_Salamae_58lz13_02791	SAMN01041143_human_01055	SAMN01805320_paratyphi_B_00969	SAMN01805323_paratyphi_B_04085	SAMN01823726_Paratyphi_A_04183	SAMN01823727_paratyphi_B_02424	SAMN01823729_paratyphi_B_00035	SAMN01933185_Fr_1988_human_01106	SAMN02367583_53lz28z39_02711	SAMN02367800_Salamae_58dz6_01510	SAMN02384207_human_03986	SAMN02415179_paratyphi_B_00515
aaeX		Protein AaeX	75	75	1	1	5151				203	203	203	A1_02294	A7_02097	A8_01847	A9_03417	B6_02649	C2_01843	D3_02167	D5_03000	D6_02346	E5_02014	E9_02074	Clin_ERR294810_02285	Clin_ERR294811_02098	SF_ERR495254_02174	SF_ERR495265_04584	G5_01529	H6_00926	I1_03185	SAMEA1705941_human_03268	SAMEA1705953_Paratyphi_A_03255	SAMEA2067822_Typhi_03988	SAMEA2072798_Typhi_00476	SAMEA2072815_Typhi_04431	SAMEA2272227_DT2_03354	SAMN00990755_Salamae_58lz13_04803	SAMN01041143_human_00337	SAMN01805320_paratyphi_B_01882	SAMN01805323_paratyphi_B_03203	SAMN01823726_Paratyphi_A_00468	SAMN01823727_paratyphi_B_01369	SAMN01823729_paratyphi_B_00375	SAMN01933185_Fr_1988_human_00359	SAMN02367583_53lz28z39_03355	SAMN02367800_Salamae_58dz6_00079	SAMN02384207_human_03269	SAMN02415179_paratyphi_B_02249
fliQ		hypothetical protein	75	75	1	1	12014				269	269	269	A1_04146	A7_00377	A8_00625	A9_02867	B6_00953	C2_01135	D3_04021	D5_00820	D6_00733	E5_02331	E9_03885	Clin_ERR294810_04008	Clin_ERR294811_04162	SF_ERR495254_04017	SF_ERR495265_04107	G5_00647	H6_00053	I1_00645	SAMEA1705941_human_01052	SAMEA1705953_Paratyphi_A_00889	SAMEA2067822_Typhi_01592	SAMEA2072798_Typhi_02868	SAMEA2072815_Typhi_02036	SAMEA2272227_DT2_01943	SAMN00990755_Salamae_58lz13_01865	SAMN01041143_human_02582	SAMN01805320_paratyphi_B_01138	SAMN01805323_paratyphi_B_01989	SAMN01823726_Paratyphi_A_02788	SAMN01823727_paratyphi_B_00694	SAMN01823729_paratyphi_B_03415	SAMN01933185_Fr_1988_human_02216	SAMN02367583_53lz28z39_02346	SAMN02367800_Salamae_58dz6_01723	SAMN02384207_human_01052	SAMN02415179_paratyphi_B_02480
dksA		RNA polymerase-binding transcription factor DksA	75	75	1	1	7714				455	455	455	A1_01447	A7_00306	A8_04136	A9_00091	B6_00537	C2_04041	D3_03686	D5_00576	D6_01693	E5_04391	E9_04067	Clin_ERR294810_00063	Clin_ERR294811_00063	SF_ERR495254_00296	SF_ERR495265_00283	G5_04276	H6_03671	I1_03029	SAMEA1705941_human_00189	SAMEA1705953_Paratyphi_A_00189	SAMEA2067822_Typhi_00860	SAMEA2072798_Typhi_03579	SAMEA2072815_Typhi_01322	SAMEA2272227_DT2_00185	SAMN00990755_Salamae_58lz13_03413	SAMN01041143_human_01717	SAMN01805320_paratyphi_B_02536	SAMN01805323_paratyphi_B_00947	SAMN01823726_Paratyphi_A_03493	SAMN01823727_paratyphi_B_04259	SAMN01823729_paratyphi_B_01127	SAMN01933185_Fr_1988_human_00799	SAMN02367583_53lz28z39_00057	SAMN02367800_Salamae_58dz6_03952	SAMN02384207_human_00189	SAMN02415179_paratyphi_B_01980
rph		Ribonuclease PH	75	75	1	1	4688				716	716	716	A1_02863	A7_03209	A8_02752	A9_02634	B6_01221	C2_03372	D3_03013	D5_04396	D6_02780	E5_01269	E9_02929	Clin_ERR294810_02673	Clin_ERR294811_03400	SF_ERR495254_00537	SF_ERR495265_00618	G5_01668	H6_02623	I1_04245	SAMEA1705941_human_03636	SAMEA1705953_Paratyphi_A_03615	SAMEA2067822_Typhi_04351	SAMEA2072798_Typhi_00113	SAMEA2072815_Typhi_00114	SAMEA2272227_DT2_03725	SAMN00990755_Salamae_58lz13_00969	SAMN01041143_human_00705	SAMN01805320_paratyphi_B_01695	SAMN01805323_paratyphi_B_01957	SAMN01823726_Paratyphi_A_00107	SAMN01823727_paratyphi_B_01443	SAMN01823729_paratyphi_B_03012	SAMN01933185_Fr_1988_human_00265	SAMN02367583_53lz28z39_01470	SAMN02367800_Salamae_58dz6_00786	SAMN02384207_human_03636	SAMN02415179_paratyphi_B_00250
trxA		Thioredoxin 1	75	75	1	1	12769				329	329	329	A1_01854	A7_02160	A8_01952	A9_00366	B6_00851	C2_00815	D3_01845	D5_01084	D6_01043	E5_01230	E9_01708	Clin_ERR294810_04178	Clin_ERR294811_02384	SF_ERR495254_02591	SF_ERR495265_00760	G5_01751	H6_01057	I1_01013	SAMEA1705941_human_03806	SAMEA1705953_Paratyphi_A_03793	SAMEA2067822_Typhi_00051	SAMEA2072798_Typhi_04580	SAMEA2072815_Typhi_00517	SAMEA2272227_DT2_03907	SAMN00990755_Salamae_58lz13_00573	SAMN01041143_human_00875	SAMN01805320_paratyphi_B_00838	SAMN01805323_paratyphi_B_00023	SAMN01823726_Paratyphi_A_04368	SAMN01823727_paratyphi_B_01542	SAMN01823729_paratyphi_B_03907	SAMN01933185_Fr_1988_human_03442	SAMN02367583_53lz28z39_01328	SAMN02367800_Salamae_58dz6_01184	SAMN02384207_human_03806	SAMN02415179_paratyphi_B_02136
rplE		50S ribosomal protein L5	75	75	1	1	5085				539	539	539	A1_03056	A7_03454	A8_03148	A9_03366	B6_03369	C2_02001	D3_02823	D5_02687	D6_03187	E5_02150	E9_02687	Clin_ERR294810_03578	Clin_ERR294811_03540	SF_ERR495254_02639	SF_ERR495265_02959	G5_02798	H6_03129	I1_02690	SAMEA1705941_human_03331	SAMEA1705953_Paratyphi_A_03317	SAMEA2067822_Typhi_04051	SAMEA2072798_Typhi_00414	SAMEA2072815_Typhi_00415	SAMEA2272227_DT2_03417	SAMN00990755_Salamae_58lz13_03487	SAMN01041143_human_00400	SAMN01805320_paratyphi_B_02026	SAMN01805323_paratyphi_B_00251	SAMN01823726_Paratyphi_A_00405	SAMN01823727_paratyphi_B_01801	SAMN01823729_paratyphi_B_01282	SAMN01933185_Fr_1988_human_00624	SAMN02367583_53lz28z39_04078	SAMN02367800_Salamae_58dz6_00034	SAMN02384207_human_03332	SAMN02415179_paratyphi_B_01674
group_13094		hypothetical protein	75	75	1	1	8850				263	263	263	A1_00602	A7_03562	A8_01312	A9_00241	B6_03850	C2_04451	D3_00635	D5_01375	D6_01378	E5_00254	E9_00598	Clin_ERR294810_04103	Clin_ERR294811_02348	SF_ERR495254_03146	SF_ERR495265_02060	G5_00214	H6_00369	I1_02166	SAMEA1705941_human_00612	SAMEA1705953_Paratyphi_A_02105	SAMEA2067822_Typhi_02933	SAMEA2072798_Typhi_01531	SAMEA2072815_Typhi_03375	SAMEA2272227_DT2_00638	SAMN00990755_Salamae_58lz13_02426	SAMN01041143_human_02141	SAMN01805320_paratyphi_B_04041	SAMN01805323_paratyphi_B_01775	SAMN01823726_Paratyphi_A_01512	SAMN01823727_paratyphi_B_03860	SAMN01823729_paratyphi_B_00853	SAMN01933185_Fr_1988_human_03055	SAMN02367583_53lz28z39_00739	SAMN02367800_Salamae_58dz6_02509	SAMN02384207_human_00612	SAMN02415179_paratyphi_B_03080
phoU		Phosphate-specific transport system accessory protein PhoU	75	75	1	1	12680				725	725	725	A1_01335	A7_01565	A8_01660	A9_01381	B6_01576	C2_00916	D3_01946	D5_01796	D6_01782	E5_01949	E9_01962	Clin_ERR294810_03194	Clin_ERR294811_03700	SF_ERR495254_03898	SF_ERR495265_02821	G5_02139	H6_02368	I1_01749	SAMEA1705941_human_03747	SAMEA1705953_Paratyphi_A_03732	SAMEA2067822_Typhi_04474	SAMEA2072798_Typhi_04697	SAMEA2072815_Typhi_04690	SAMEA2272227_DT2_03848	SAMN00990755_Salamae_58lz13_04100	SAMN01041143_human_00816	SAMN01805320_paratyphi_B_04513	SAMN01805323_paratyphi_B_02981	SAMN01823726_Paratyphi_A_04429	SAMN01823727_paratyphi_B_01085	SAMN01823729_paratyphi_B_00311	SAMN01933185_Fr_1988_human_02501	SAMN02367583_53lz28z39_01809	SAMN02367800_Salamae_58dz6_01638	SAMN02384207_human_03747	SAMN02415179_paratyphi_B_02036
rpsU		30S ribosomal protein S21	75	75	1	1	5486				215	215	215	A1_04365	A7_04096	A8_00139	A9_03090	B6_02889	C2_02932	D3_01448	D5_02842	D6_04088	E5_01496	E9_01528	Clin_ERR294810_01100	Clin_ERR294811_01042	SF_ERR495254_01004	SF_ERR495265_01767	G5_00851	H6_02414	I1_03343	SAMEA1705941_human_03116	SAMEA1705953_Paratyphi_A_03101	SAMEA2067822_Typhi_03827	SAMEA2072798_Typhi_00636	SAMEA2072815_Typhi_04270	SAMEA2272227_DT2_03194	SAMN00990755_Salamae_58lz13_04646	SAMN01041143_human_00185	SAMN01805320_paratyphi_B_01471	SAMN01805323_paratyphi_B_02607	SAMN01823726_Paratyphi_A_00621	SAMN01823727_paratyphi_B_01776	SAMN01823729_paratyphi_B_00779	SAMN01933185_Fr_1988_human_03693	SAMN02367583_53lz28z39_03520	SAMN02367800_Salamae_58dz6_00277	SAMN02384207_human_03117	SAMN02415179_paratyphi_B_01505
cheY		Chemotaxis protein CheY	75	75	1	1	11940				389	389	389	A1_04086	A7_00438	A8_00686	A9_01182	B6_00892	C2_01194	D3_03962	D5_00759	D6_00672	E5_02390	E9_03944	Clin_ERR294810_03948	Clin_ERR294811_01827	SF_ERR495254_04257	SF_ERR495265_04047	G5_00707	H6_00113	I1_00584	SAMEA1705941_human_01110	SAMEA1705953_Paratyphi_A_00949	SAMEA2067822_Typhi_01651	SAMEA2072798_Typhi_02809	SAMEA2072815_Typhi_02095	SAMEA2272227_DT2_01883	SAMN00990755_Salamae_58lz13_02108	SAMN01041143_human_02640	SAMN01805320_paratyphi_B_01077	SAMN01805323_paratyphi_B_02051	SAMN01823726_Paratyphi_A_02727	SAMN01823727_paratyphi_B_01277	SAMN01823729_paratyphi_B_03352	SAMN01933185_Fr_1988_human_02156	SAMN02367583_53lz28z39_02284	SAMN02367800_Salamae_58dz6_01786	SAMN02384207_human_01110	SAMN02415179_paratyphi_B_02541
cspE		Cold shock-like protein CspE	75	75	1	1	8843				209	209	209	A1_00609	A7_03555	A8_01305	A9_01144	B6_03843	C2_04458	D3_00642	D5_01368	D6_01371	E5_00247	E9_00605	Clin_ERR294810_04096	Clin_ERR294811_02341	SF_ERR495254_03153	SF_ERR495265_02053	G5_00207	H6_00362	I1_02173	SAMEA1705941_human_00605	SAMEA1705953_Paratyphi_A_02112	SAMEA2067822_Typhi_02940	SAMEA2072798_Typhi_01524	SAMEA2072815_Typhi_03382	SAMEA2272227_DT2_00631	SAMN00990755_Salamae_58lz13_02433	SAMN01041143_human_02134	SAMN01805320_paratyphi_B_04048	SAMN01805323_paratyphi_B_01782	SAMN01823726_Paratyphi_A_01505	SAMN01823727_paratyphi_B_04416	SAMN01823729_paratyphi_B_02376	SAMN01933185_Fr_1988_human_03048	SAMN02367583_53lz28z39_00746	SAMN02367800_Salamae_58dz6_02516	SAMN02384207_human_00605	SAMN02415179_paratyphi_B_00405
rpmG		50S ribosomal protein L33	75	75	1	1	4696				167	167	167	A1_02870	A7_03216	A8_02759	A9_02627	B6_01214	C2_03365	D3_03020	D5_04389	D6_02787	E5_01262	E9_02936	Clin_ERR294810_02680	Clin_ERR294811_03393	SF_ERR495254_00530	SF_ERR495265_00611	G5_01675	H6_02630	I1_04252	SAMEA1705941_human_03629	SAMEA1705953_Paratyphi_A_03608	SAMEA2067822_Typhi_04344	SAMEA2072798_Typhi_00120	SAMEA2072815_Typhi_00121	SAMEA2272227_DT2_03718	SAMN00990755_Salamae_58lz13_00962	SAMN01041143_human_00698	SAMN01805320_paratyphi_B_01702	SAMN01805323_paratyphi_B_01950	SAMN01823726_Paratyphi_A_00114	SAMN01823727_paratyphi_B_01436	SAMN01823729_paratyphi_B_03005	SAMN01933185_Fr_1988_human_00258	SAMN02367583_53lz28z39_01477	SAMN02367800_Salamae_58dz6_00793	SAMN02384207_human_03629	SAMN02415179_paratyphi_B_00243
flgJ		Peptidoglycan hydrolase FlgJ	75	75	1	1	10171				437	950	938	A1_01791	A7_00550	A8_00882	A9_01669	B6_01278	C2_03883	D3_00748	D5_00895	D6_00576	E5_03948	E9_03651	Clin_ERR294810_02388	Clin_ERR294811_00549	SF_ERR495254_04599	SF_ERR495265_01580	G5_04014	H6_01739	I1_00813	SAMEA1705941_human_01897	SAMEA1705953_Paratyphi_A_01666	SAMEA2067822_Typhi_02432	SAMEA2072798_Typhi_02031	SAMEA2072815_Typhi_02873	SAMEA2272227_DT2_01151	SAMN00990755_Salamae_58lz13_03537	SAMN01041143_human_03429	SAMN01805320_paratyphi_B_03312	SAMN01805323_paratyphi_B_03411	SAMN01823726_Paratyphi_A_02013	SAMN01823727_paratyphi_B_00170	SAMN01823729_paratyphi_B_04096	SAMN01933185_Fr_1988_human_01353	SAMN02367583_53lz28z39_04261	SAMN02367800_Salamae_58dz6_03560	SAMN02384207_human_01896	SAMN02415179_paratyphi_B_03483
upp		Uracil phosphoribosyltransferase	75	75	1	1	1848				626	626	626	A1_03550	A7_02846	A8_02578	A9_03220	B6_02690	C2_00283	D3_04232	D5_03172	D6_02643	E5_00064	E9_00017	Clin_ERR294810_00424	Clin_ERR294811_01339	SF_ERR495254_01250	SF_ERR495265_03280	G5_00996	H6_00793	I1_03450	SAMEA1705941_human_02526	SAMEA1705953_Paratyphi_A_00370	SAMEA2067822_Typhi_01038	SAMEA2072798_Typhi_03402	SAMEA2072815_Typhi_01498	SAMEA2272227_DT2_02519	SAMN00990755_Salamae_58lz13_04234	SAMN01041143_human_04002	SAMN01805320_paratyphi_B_02385	SAMN01805323_paratyphi_B_03807	SAMN01823726_Paratyphi_A_03312	SAMN01823727_paratyphi_B_03117	SAMN01823729_paratyphi_B_03566	SAMN01933185_Fr_1988_human_00484	SAMN02367583_53lz28z39_02978	SAMN02367800_Salamae_58dz6_01155	SAMN02384207_human_02527	SAMN02415179_paratyphi_B_00998
group_13101		hypothetical protein	75	75	1	1	6208				158	158	158	A1_00297	A7_02712	A8_02538	A9_02900	B6_02246	C2_00427	D3_00417	D5_02403	D6_02593	E5_00569	E9_02214	Clin_ERR294810_02905	Clin_ERR294811_04362	SF_ERR495254_01457	SF_ERR495265_01249	G5_01039	H6_01661	I1_02461	SAMEA1705941_human_02695	SAMEA1705953_Paratyphi_A_02683	SAMEA2067822_Typhi_03390	SAMEA2072798_Typhi_01075	SAMEA2072815_Typhi_03832	SAMEA2272227_DT2_02778	SAMN00990755_Salamae_58lz13_02041	SAMN01041143_human_04212	SAMN01805320_paratyphi_B_01922	SAMN01805323_paratyphi_B_03069	SAMN01823726_Paratyphi_A_01039	SAMN01823727_paratyphi_B_02174	SAMN01823729_paratyphi_B_00920	SAMN01933185_Fr_1988_human_04248	SAMN02367583_53lz28z39_03940	SAMN02367800_Salamae_58dz6_01448	SAMN02384207_human_02696	SAMN02415179_paratyphi_B_01546
fis		DNA-binding protein Fis	75	75	1	1	5128				296	296	296	A1_02313	A7_02118	A8_01826	A9_03396	B6_02670	C2_01862	D3_02148	D5_03021	D6_02367	E5_01995	E9_02055	Clin_ERR294810_02304	Clin_ERR294811_02117	SF_ERR495254_02193	SF_ERR495265_04565	G5_01510	H6_00907	I1_03164	SAMEA1705941_human_03288	SAMEA1705953_Paratyphi_A_03274	SAMEA2067822_Typhi_04007	SAMEA2072798_Typhi_00457	SAMEA2072815_Typhi_04450	SAMEA2272227_DT2_03374	SAMN00990755_Salamae_58lz13_04823	SAMN01041143_human_00357	SAMN01805320_paratyphi_B_01863	SAMN01805323_paratyphi_B_03222	SAMN01823726_Paratyphi_A_00448	SAMN01823727_paratyphi_B_01388	SAMN01823729_paratyphi_B_00356	SAMN01933185_Fr_1988_human_00378	SAMN02367583_53lz28z39_03335	SAMN02367800_Salamae_58dz6_00059	SAMN02384207_human_03289	SAMN02415179_paratyphi_B_02230
group_13103		hypothetical protein	75	75	1	1	2069				272	272	272	A1_00375	A7_01672	A8_03275	A9_04091	B6_01391	C2_00633	D3_00234	D5_03339	D6_02187	E5_00880	E9_00186	Clin_ERR294810_03698	Clin_ERR294811_03597	SF_ERR495254_03324	SF_ERR495265_01369	G5_02286	H6_04397	I1_03617	SAMEA1705941_human_02365	SAMEA1705953_Paratyphi_A_00528	SAMEA2067822_Typhi_01205	SAMEA2072798_Typhi_03233	SAMEA2072815_Typhi_01669	SAMEA2272227_DT2_02361	SAMN00990755_Salamae_58lz13_01151	SAMN01041143_human_03840	SAMN01805320_paratyphi_B_01769	SAMN01805323_paratyphi_B_02265	SAMN01823726_Paratyphi_A_03154	SAMN01823727_paratyphi_B_03280	SAMN01823729_paratyphi_B_02934	SAMN01933185_Fr_1988_human_03472	SAMN02367583_53lz28z39_02818	SAMN02367800_Salamae_58dz6_02760	SAMN02384207_human_02365	SAMN02415179_paratyphi_B_01221
mgsA		Methylglyoxal synthase	75	75	1	1	9812				458	458	458	A1_01607	A7_02485	A8_02452	A9_02674	B6_02446	C2_03776	D3_01256	D5_02004	D6_02673	E5_04055	E9_03757	Clin_ERR294810_03834	Clin_ERR294811_03939	SF_ERR495254_03055	SF_ERR495265_03643	G5_02517	H6_02335	I1_02011	SAMEA1705941_human_00960	SAMEA1705953_Paratyphi_A_01775	SAMEA2067822_Typhi_02540	SAMEA2072798_Typhi_01923	SAMEA2072815_Typhi_02981	SAMEA2272227_DT2_01047	SAMN00990755_Salamae_58lz13_03882	SAMN01041143_human_02490	SAMN01805320_paratyphi_B_02928	SAMN01805323_paratyphi_B_01899	SAMN01823726_Paratyphi_A_01904	SAMN01823727_paratyphi_B_00066	SAMN01823729_paratyphi_B_02035	SAMN01933185_Fr_1988_human_00933	SAMN02367583_53lz28z39_04164	SAMN02367800_Salamae_58dz6_02441	SAMN02384207_human_00960	SAMN02415179_paratyphi_B_00890
hha		Hemolysin expression-modulating protein Hha	75	75	1	1	8323				218	218	218	A1_04248	A7_00186	A8_01160	A9_00999	B6_04485	C2_03659	D3_03403	D5_01223	D6_01226	E5_03157	E9_04271	Clin_ERR294810_03242	Clin_ERR294811_03042	SF_ERR495254_02302	SF_ERR495265_00650	G5_01413	H6_02918	I1_02318	SAMEA1705941_human_00457	SAMEA1705953_Paratyphi_A_02259	SAMEA2067822_Typhi_03092	SAMEA2072798_Typhi_01371	SAMEA2072815_Typhi_03536	SAMEA2272227_DT2_00474	SAMN00990755_Salamae_58lz13_03778	SAMN01041143_human_01985	SAMN01805320_paratyphi_B_04233	SAMN01805323_paratyphi_B_01592	SAMN01823726_Paratyphi_A_01359	SAMN01823727_paratyphi_B_03821	SAMN01823729_paratyphi_B_02743	SAMN01933185_Fr_1988_human_01282	SAMN02367583_53lz28z39_00879	SAMN02367800_Salamae_58dz6_02272	SAMN02384207_human_00458	SAMN02415179_paratyphi_B_02304
erpA		Iron-sulfur cluster insertion protein ErpA	75	75	1	1	7733				344	344	344	A1_01458	A7_00317	A8_04147	A9_00080	B6_00526	C2_04030	D3_03675	D5_00565	D6_01704	E5_04380	E9_04056	Clin_ERR294810_00045	Clin_ERR294811_00045	SF_ERR495254_00314	SF_ERR495265_00301	G5_04287	H6_03660	I1_03040	SAMEA1705941_human_00208	SAMEA1705953_Paratyphi_A_00210	SAMEA2067822_Typhi_00872	SAMEA2072798_Typhi_03567	SAMEA2072815_Typhi_01334	SAMEA2272227_DT2_00204	SAMN00990755_Salamae_58lz13_03424	SAMN01041143_human_01736	SAMN01805320_paratyphi_B_02517	SAMN01805323_paratyphi_B_00965	SAMN01823726_Paratyphi_A_03473	SAMN01823727_paratyphi_B_04278	SAMN01823729_paratyphi_B_01116	SAMN01933185_Fr_1988_human_00810	SAMN02367583_53lz28z39_00046	SAMN02367800_Salamae_58dz6_03963	SAMN02384207_human_00208	SAMN02415179_paratyphi_B_01999
rpmA		50S ribosomal protein L27	75	75	1	1	5244				257	257	257	A1_04475	A7_01231	A8_00042	A9_03478	B6_02588	C2_03042	D3_01338	D5_02939	D6_04185	E5_01386	E9_01638	Clin_ERR294810_01186	Clin_ERR294811_00912	SF_ERR495254_01090	SF_ERR495265_01893	G5_01592	H6_00989	I1_03246	SAMEA1705941_human_03205	SAMEA1705953_Paratyphi_A_03192	SAMEA2067822_Typhi_03924	SAMEA2072798_Typhi_00540	SAMEA2072815_Typhi_04367	SAMEA2272227_DT2_03291	SAMN00990755_Salamae_58lz13_04742	SAMN01041143_human_00274	SAMN01805320_paratyphi_B_01558	SAMN01805323_paratyphi_B_03140	SAMN01823726_Paratyphi_A_00531	SAMN01823727_paratyphi_B_01021	SAMN01823729_paratyphi_B_03259	SAMN01933185_Fr_1988_human_03605	SAMN02367583_53lz28z39_03416	SAMN02367800_Salamae_58dz6_00140	SAMN02384207_human_03206	SAMN02415179_paratyphi_B_00355
rplP		50S ribosomal protein L16	75	75	1	1	5080				410	410	410	A1_03061	A7_03449	A8_03153	A9_03371	B6_03374	C2_01996	D3_02818	D5_02692	D6_03192	E5_02145	E9_02692	Clin_ERR294810_03583	Clin_ERR294811_03545	SF_ERR495254_02644	SF_ERR495265_02964	G5_02793	H6_03124	I1_02695	SAMEA1705941_human_03336	SAMEA1705953_Paratyphi_A_03322	SAMEA2067822_Typhi_04056	SAMEA2072798_Typhi_00409	SAMEA2072815_Typhi_00410	SAMEA2272227_DT2_03422	SAMN00990755_Salamae_58lz13_03482	SAMN01041143_human_00405	SAMN01805320_paratyphi_B_02021	SAMN01805323_paratyphi_B_00246	SAMN01823726_Paratyphi_A_00400	SAMN01823727_paratyphi_B_01796	SAMN01823729_paratyphi_B_01277	SAMN01933185_Fr_1988_human_00629	SAMN02367583_53lz28z39_04073	SAMN02367800_Salamae_58dz6_00039	SAMN02384207_human_03337	SAMN02415179_paratyphi_B_01679
kdgT_1		2-keto-3-deoxygluconate permease	75	75	1	1	7650				953	953	953	A1_00830	A7_00277	A8_04107	A9_00120	B6_00566	C2_04073	D3_03718	D5_00605	D6_01470	E5_04423	E9_04099	Clin_ERR294810_00088	Clin_ERR294811_00088	SF_ERR495254_00271	SF_ERR495265_00258	G5_04248	H6_03699	I1_03000	SAMEA1705941_human_00164	SAMEA1705953_Paratyphi_A_00161	SAMEA2067822_Typhi_00832	SAMEA2072798_Typhi_03607	SAMEA2072815_Typhi_01294	SAMEA2272227_DT2_00160	SAMN00990755_Salamae_58lz13_03385	SAMN01041143_human_01692	SAMN01805320_paratyphi_B_02568	SAMN01805323_paratyphi_B_00915	SAMN01823726_Paratyphi_A_03521	SAMN01823727_paratyphi_B_04227	SAMN01823729_paratyphi_B_01159	SAMN01933185_Fr_1988_human_00771	SAMN02367583_53lz28z39_00085	SAMN02367800_Salamae_58dz6_03924	SAMN02384207_human_00164	SAMN02415179_paratyphi_B_01955
osmW		Osmoprotectant import permease protein OsmW	75	75	1	1	10679				647	647	647	A1_02675	A7_00673	A8_02281	A9_03583	B6_01883	C2_01629	D3_00559	D5_03725	D6_00840	E5_04287	E9_02417	Clin_ERR294810_02136	Clin_ERR294811_03901	SF_ERR495254_01683	SF_ERR495265_02255	G5_03703	H6_03912	I1_03707	SAMEA1705941_human_01584	SAMEA1705953_Paratyphi_A_01362	SAMEA2067822_Typhi_02099	SAMEA2072798_Typhi_02367	SAMEA2072815_Typhi_02541	SAMEA2272227_DT2_01457	SAMN00990755_Salamae_58lz13_00017	SAMN01041143_human_03115	SAMN01805320_paratyphi_B_03620	SAMN01805323_paratyphi_B_04499	SAMN01823726_Paratyphi_A_02316	SAMN01823727_paratyphi_B_03068	SAMN01823729_paratyphi_B_01787	SAMN01933185_Fr_1988_human_01721	SAMN02367583_53lz28z39_01303	SAMN02367800_Salamae_58dz6_03241	SAMN02384207_human_01583	SAMN02415179_paratyphi_B_03794
glrR		Transcriptional regulatory protein GlrR	75	75	1	1	3788				1337	1337	1337	A1_03489	A7_00729	A8_00573	A9_00298	B6_02150	C2_00988	D3_02259	D5_00675	D6_00978	E5_00003	E9_02000	Clin_ERR294810_00360	Clin_ERR294811_01403	SF_ERR495254_01186	SF_ERR495265_03216	G5_00465	H6_00614	I1_00714	SAMEA1705941_human_02591	SAMEA1705953_Paratyphi_A_00300	SAMEA2067822_Typhi_00967	SAMEA2072798_Typhi_03474	SAMEA2072815_Typhi_01427	SAMEA2272227_DT2_02584	SAMN00990755_Salamae_58lz13_04172	SAMN01041143_human_04067	SAMN01805320_paratyphi_B_04454	SAMN01805323_paratyphi_B_01849	SAMN01823726_Paratyphi_A_03383	SAMN01823727_paratyphi_B_02011	SAMN01823729_paratyphi_B_01986	SAMN01933185_Fr_1988_human_00549	SAMN02367583_53lz28z39_03039	SAMN02367800_Salamae_58dz6_02348	SAMN02384207_human_02592	SAMN02415179_paratyphi_B_03389
mltC		Membrane-bound lytic murein transglycosylase C	75	75	1	1	5777				1082	1085	1084	A1_01116	A7_03253	A8_02695	A9_03138	B6_02812	C2_02822	D3_01558	D5_02542	D6_02994	E5_01606	E9_01418	Clin_ERR294810_00993	Clin_ERR294811_01235	SF_ERR495254_00897	SF_ERR495265_01659	G5_02723	H6_03307	I1_02521	SAMEA1705941_human_03017	SAMEA1705953_Paratyphi_A_03000	SAMEA2067822_Typhi_03724	SAMEA2072798_Typhi_00741	SAMEA2072815_Typhi_04166	SAMEA2272227_DT2_03096	SAMN00990755_Salamae_58lz13_02735	SAMN01041143_human_00086	SAMN01805320_paratyphi_B_01366	SAMN01805323_paratyphi_B_02712	SAMN01823726_Paratyphi_A_00722	SAMN01823727_paratyphi_B_01677	SAMN01823729_paratyphi_B_00680	SAMN01933185_Fr_1988_human_03944	SAMN02367583_53lz28z39_03619	SAMN02367800_Salamae_58dz6_00478	SAMN02384207_human_03018	SAMN02415179_paratyphi_B_04162
guaA		GMP synthase [glutamine-hydrolyzing]	75	75	1	1	1835				1568	1577	1576	A1_03541	A7_03774	A8_00522	A9_03906	B6_01717	C2_00292	D3_04223	D5_00624	D6_03593	E5_00055	E9_00008	Clin_ERR294810_00414	Clin_ERR294811_01349	SF_ERR495254_01240	SF_ERR495265_03270	G5_00411	H6_00668	I1_00663	SAMEA1705941_human_02536	SAMEA1705953_Paratyphi_A_00360	SAMEA2067822_Typhi_01028	SAMEA2072798_Typhi_03412	SAMEA2072815_Typhi_01488	SAMEA2272227_DT2_02528	SAMN00990755_Salamae_58lz13_04223	SAMN01041143_human_04012	SAMN01805320_paratyphi_B_02376	SAMN01805323_paratyphi_B_03798	SAMN01823726_Paratyphi_A_03322	SAMN01823727_paratyphi_B_03108	SAMN01823729_paratyphi_B_03557	SAMN01933185_Fr_1988_human_00494	SAMN02367583_53lz28z39_02988	SAMN02367800_Salamae_58dz6_02297	SAMN02384207_human_02537	SAMN02415179_paratyphi_B_00987
argP		HTH-type transcriptional regulator ArgP	75	75	1	1	5848				893	893	893	A1_01162	A7_01180	A8_04368	A9_02608	B6_03585	C2_02776	D3_01604	D5_04571	D6_03860	E5_01652	E9_01372	Clin_ERR294810_01625	Clin_ERR294811_01443	SF_ERR495254_00593	SF_ERR495265_01186	G5_03812	H6_03359	I1_04574	SAMEA1705941_human_02970	SAMEA1705953_Paratyphi_A_02961	SAMEA2067822_Typhi_03682	SAMEA2072798_Typhi_00784	SAMEA2072815_Typhi_04123	SAMEA2272227_DT2_03050	SAMN00990755_Salamae_58lz13_04530	SAMN01041143_human_00040	SAMN01805320_paratyphi_B_01314	SAMN01805323_paratyphi_B_02764	SAMN01823726_Paratyphi_A_00761	SAMN01823727_paratyphi_B_01625	SAMN01823729_paratyphi_B_03146	SAMN01933185_Fr_1988_human_03990	SAMN02367583_53lz28z39_03678	SAMN02367800_Salamae_58dz6_03658	SAMN02384207_human_02971	SAMN02415179_paratyphi_B_04208
serB		Phosphoserine phosphatase	75	75	1	1	7403				968	968	968	A1_00678	A7_01448	A8_03671	A9_02981	B6_01423	C2_02510	D3_02366	D5_04161	D6_00081	E5_02984	E9_01039	Clin_ERR294810_00276	Clin_ERR294811_00276	SF_ERR495254_00082	SF_ERR495265_00069	G5_03430	H6_02062	I1_02820	SAMEA1705941_human_04438	SAMEA1705953_Paratyphi_A_04424	SAMEA2067822_Typhi_00644	SAMEA2072798_Typhi_03796	SAMEA2072815_Typhi_01106	SAMEA2272227_DT2_04560	SAMN00990755_Salamae_58lz13_03207	SAMN01041143_human_01507	SAMN01805320_paratyphi_B_00472	SAMN01805323_paratyphi_B_03849	SAMN01823726_Paratyphi_A_03705	SAMN01823727_paratyphi_B_00279	SAMN01823729_paratyphi_B_01507	SAMN01933185_Fr_1988_human_02569	SAMN02367583_53lz28z39_00261	SAMN02367800_Salamae_58dz6_03745	SAMN02384207_human_04439	SAMN02415179_paratyphi_B_02837
prfC		Peptide chain release factor RF3	75	75	1	1	7380				1589	1589	1589	A1_00664	A7_01434	A8_03685	A9_02967	B6_01437	C2_02496	D3_02380	D5_04175	D6_00095	E5_02970	E9_01025	Clin_ERR294810_00290	Clin_ERR294811_00290	SF_ERR495254_00068	SF_ERR495265_00055	G5_03444	H6_02076	I1_02806	SAMEA1705941_human_04424	SAMEA1705953_Paratyphi_A_04410	SAMEA2067822_Typhi_00630	SAMEA2072798_Typhi_03810	SAMEA2072815_Typhi_01092	SAMEA2272227_DT2_04542	SAMN00990755_Salamae_58lz13_03189	SAMN01041143_human_01493	SAMN01805320_paratyphi_B_00490	SAMN01805323_paratyphi_B_03831	SAMN01823726_Paratyphi_A_03719	SAMN01823727_paratyphi_B_00293	SAMN01823729_paratyphi_B_01493	SAMN01933185_Fr_1988_human_02583	SAMN02367583_53lz28z39_00279	SAMN02367800_Salamae_58dz6_03727	SAMN02384207_human_04425	SAMN02415179_paratyphi_B_02819
cbpM		Chaperone modulatory protein CbpM	75	75	1	1	9912				305	305	305	A1_01641	A7_02884	A8_02487	A9_02245	B6_03236	C2_03810	D3_01222	D5_02044	D6_02739	E5_04021	E9_03724	Clin_ERR294810_03647	Clin_ERR294811_00472	SF_ERR495254_03850	SF_ERR495265_02908	G5_02550	H6_02707	I1_02046	SAMEA1705941_human_00993	SAMEA1705953_Paratyphi_A_01739	SAMEA2067822_Typhi_02504	SAMEA2072798_Typhi_01959	SAMEA2072815_Typhi_02945	SAMEA2272227_DT2_01080	SAMN00990755_Salamae_58lz13_01465	SAMN01041143_human_02523	SAMN01805320_paratyphi_B_02961	SAMN01805323_paratyphi_B_01932	SAMN01823726_Paratyphi_A_01940	SAMN01823727_paratyphi_B_00099	SAMN01823729_paratyphi_B_04168	SAMN01933185_Fr_1988_human_00900	SAMN02367583_53lz28z39_04195	SAMN02367800_Salamae_58dz6_03625	SAMN02384207_human_00993	SAMN02415179_paratyphi_B_00857
deoC		Deoxyribose-phosphate aldolase	75	75	1	1	7389				779	779	779	A1_00671	A7_01441	A8_03678	A9_02974	B6_01430	C2_02503	D3_02373	D5_04168	D6_00088	E5_02977	E9_01032	Clin_ERR294810_00283	Clin_ERR294811_00283	SF_ERR495254_00075	SF_ERR495265_00062	G5_03437	H6_02069	I1_02813	SAMEA1705941_human_04431	SAMEA1705953_Paratyphi_A_04417	SAMEA2067822_Typhi_00637	SAMEA2072798_Typhi_03803	SAMEA2072815_Typhi_01099	SAMEA2272227_DT2_04549	SAMN00990755_Salamae_58lz13_03196	SAMN01041143_human_01500	SAMN01805320_paratyphi_B_00483	SAMN01805323_paratyphi_B_03838	SAMN01823726_Paratyphi_A_03712	SAMN01823727_paratyphi_B_00286	SAMN01823729_paratyphi_B_01500	SAMN01933185_Fr_1988_human_02576	SAMN02367583_53lz28z39_00272	SAMN02367800_Salamae_58dz6_03734	SAMN02384207_human_04432	SAMN02415179_paratyphi_B_02826
group_13119		hypothetical protein	75	75	1	1	5101				368	368	368	A1_03041	A7_03468	A8_03134	A9_03352	B6_03355	C2_02016	D3_02838	D5_02673	D6_03173	E5_02165	E9_02672	Clin_ERR294810_03563	Clin_ERR294811_03525	SF_ERR495254_02624	SF_ERR495265_02944	G5_02813	H6_03144	I1_02676	SAMEA1705941_human_03316	SAMEA1705953_Paratyphi_A_03302	SAMEA2067822_Typhi_04036	SAMEA2072798_Typhi_00429	SAMEA2072815_Typhi_00430	SAMEA2272227_DT2_03402	SAMN00990755_Salamae_58lz13_03501	SAMN01041143_human_00385	SAMN01805320_paratyphi_B_02041	SAMN01805323_paratyphi_B_00266	SAMN01823726_Paratyphi_A_00420	SAMN01823727_paratyphi_B_01816	SAMN01823729_paratyphi_B_01297	SAMN01933185_Fr_1988_human_00609	SAMN02367583_53lz28z39_04093	SAMN02367800_Salamae_58dz6_00020	SAMN02384207_human_03317	SAMN02415179_paratyphi_B_01659
atpD		ATP synthase subunit beta	75	75	1	1	12692				1382	1382	1382	A1_01323	A7_01574	A8_01651	A9_01390	B6_01567	C2_00904	D3_01934	D5_01805	D6_01773	E5_01961	E9_01974	Clin_ERR294810_03181	Clin_ERR294811_03687	SF_ERR495254_03911	SF_ERR495265_02834	G5_02126	H6_02355	I1_01740	SAMEA1705941_human_03759	SAMEA1705953_Paratyphi_A_03743	SAMEA2067822_Typhi_04491	SAMEA2072798_Typhi_04679	SAMEA2072815_Typhi_04673	SAMEA2272227_DT2_03861	SAMN00990755_Salamae_58lz13_04109	SAMN01041143_human_00828	SAMN01805320_paratyphi_B_04525	SAMN01805323_paratyphi_B_02969	SAMN01823726_Paratyphi_A_04418	SAMN01823727_paratyphi_B_01097	SAMN01823729_paratyphi_B_00323	SAMN01933185_Fr_1988_human_02514	SAMN02367583_53lz28z39_01800	SAMN02367800_Salamae_58dz6_01629	SAMN02384207_human_03759	SAMN02415179_paratyphi_B_02023
wzzE		ECA polysaccharide chain length modulation protein	75	75	1	1	12773				1046	1046	1046	A1_01857	A7_02157	A8_01955	A9_00369	B6_00848	C2_00818	D3_01848	D5_01081	D6_01046	E5_01227	E9_01711	Clin_ERR294810_04181	Clin_ERR294811_02387	SF_ERR495254_02588	SF_ERR495265_00763	G5_01748	H6_01054	I1_01010	SAMEA1705941_human_03809	SAMEA1705953_Paratyphi_A_03796	SAMEA2067822_Typhi_00054	SAMEA2072798_Typhi_04577	SAMEA2072815_Typhi_00520	SAMEA2272227_DT2_03910	SAMN00990755_Salamae_58lz13_00576	SAMN01041143_human_00878	SAMN01805320_paratyphi_B_00835	SAMN01805323_paratyphi_B_00026	SAMN01823726_Paratyphi_A_04365	SAMN01823727_paratyphi_B_01545	SAMN01823729_paratyphi_B_03904	SAMN01933185_Fr_1988_human_03439	SAMN02367583_53lz28z39_01331	SAMN02367800_Salamae_58dz6_01187	SAMN02384207_human_03809	SAMN02415179_paratyphi_B_02133
aaeA_1		p-hydroxybenzoic acid efflux pump subunit AaeA	75	75	1	1	5152				932	932	932	A1_02293	A7_02096	A8_01848	A9_03418	B6_02648	C2_01842	D3_02168	D5_02999	D6_02345	E5_02015	E9_02075	Clin_ERR294810_02284	Clin_ERR294811_02097	SF_ERR495254_02173	SF_ERR495265_04585	G5_01530	H6_00927	I1_03186	SAMEA1705941_human_03267	SAMEA1705953_Paratyphi_A_03254	SAMEA2067822_Typhi_03987	SAMEA2072798_Typhi_00477	SAMEA2072815_Typhi_04430	SAMEA2272227_DT2_03353	SAMN00990755_Salamae_58lz13_04802	SAMN01041143_human_00336	SAMN01805320_paratyphi_B_01883	SAMN01805323_paratyphi_B_03202	SAMN01823726_Paratyphi_A_00469	SAMN01823727_paratyphi_B_01368	SAMN01823729_paratyphi_B_00376	SAMN01933185_Fr_1988_human_00358	SAMN02367583_53lz28z39_03356	SAMN02367800_Salamae_58dz6_00080	SAMN02384207_human_03268	SAMN02415179_paratyphi_B_02250
plsB		Glycerol-3-phosphate acyltransferase	75	75	1	1	13270				2420	2420	2420	A1_03021	A7_01735	A8_02042	A9_03931	B6_04369	C2_02186	D3_02691	D5_03112	D6_04561	E5_01902	E9_01880	Clin_ERR294810_03125	Clin_ERR294811_03060	SF_ERR495254_02735	SF_ERR495265_02981	G5_01831	H6_01111	I1_01884	SAMEA1705941_human_04106	SAMEA1705953_Paratyphi_A_04090	SAMEA2067822_Typhi_00160	SAMEA2072798_Typhi_04288	SAMEA2072815_Typhi_00624	SAMEA2272227_DT2_04221	SAMN00990755_Salamae_58lz13_02380	SAMN01041143_human_01175	SAMN01805320_paratyphi_B_00243	SAMN01805323_paratyphi_B_01377	SAMN01823726_Paratyphi_A_04071	SAMN01823727_paratyphi_B_04108	SAMN01823729_paratyphi_B_02246	SAMN01933185_Fr_1988_human_02894	SAMN02367583_53lz28z39_00619	SAMN02367800_Salamae_58dz6_04605	SAMN02384207_human_04106	SAMN02415179_paratyphi_B_02969
hyfA_2		Hydrogenase-4 component A	75	75	1	1	6145				608	608	608	A1_00239	A7_00901	A8_01443	A9_01753	B6_02132	C2_00369	D3_00359	D5_01512	D6_01571	E5_00627	E9_00837	Clin_ERR294810_01406	Clin_ERR294811_02668	SF_ERR495254_02902	SF_ERR495265_03530	G5_01097	H6_00520	I1_01082	SAMEA1705941_human_02752	SAMEA1705953_Paratyphi_A_02742	SAMEA2067822_Typhi_03451	SAMEA2072798_Typhi_01014	SAMEA2072815_Typhi_03893	SAMEA2272227_DT2_02836	SAMN00990755_Salamae_58lz13_04437	SAMN01041143_human_04270	SAMN01805320_paratyphi_B_02765	SAMN01805323_paratyphi_B_00457	SAMN01823726_Paratyphi_A_00980	SAMN01823727_paratyphi_B_02230	SAMN01823729_paratyphi_B_00865	SAMN01933185_Fr_1988_human_04189	SAMN02367583_53lz28z39_03882	SAMN02367800_Salamae_58dz6_01390	SAMN02384207_human_02753	SAMN02415179_paratyphi_B_04428
acnA		Aconitate hydratase A	75	75	1	1	11076				2675	2675	2675	A1_00529	A7_01384	A8_00257	A9_03564	B6_04088	C2_01402	D3_00072	D5_02315	D6_00164	E5_02598	E9_00525	Clin_ERR294810_01799	Clin_ERR294811_01609	SF_ERR495254_02132	SF_ERR495265_02672	G5_04474	H6_04049	I1_01268	SAMEA1705941_human_01343	SAMEA1705953_Paratyphi_A_01160	SAMEA2067822_Typhi_02315	SAMEA2072798_Typhi_02148	SAMEA2072815_Typhi_02756	SAMEA2272227_DT2_01677	SAMN00990755_Salamae_58lz13_01778	SAMN01041143_human_02873	SAMN01805320_paratyphi_B_03898	SAMN01805323_paratyphi_B_04220	SAMN01823726_Paratyphi_A_02518	SAMN01823727_paratyphi_B_01200	SAMN01823729_paratyphi_B_01343	SAMN01933185_Fr_1988_human_01953	SAMN02367583_53lz28z39_02070	SAMN02367800_Salamae_58dz6_01978	SAMN02384207_human_01342	SAMN02415179_paratyphi_B_04025
arcB		Aerobic respiration control sensor protein ArcB	75	75	1	1	5215				2336	2336	2336	A1_04500	A7_01255	A8_00018	A9_03454	B6_02612	C2_03067	D3_01313	D5_02963	D6_04209	E5_01361	E9_01663	Clin_ERR294810_01211	Clin_ERR294811_00937	SF_ERR495254_01115	SF_ERR495265_01918	G5_01567	H6_00964	I1_03222	SAMEA1705941_human_03230	SAMEA1705953_Paratyphi_A_03217	SAMEA2067822_Typhi_03949	SAMEA2072798_Typhi_00515	SAMEA2072815_Typhi_04392	SAMEA2272227_DT2_03316	SAMN00990755_Salamae_58lz13_04766	SAMN01041143_human_00299	SAMN01805320_paratyphi_B_01584	SAMN01805323_paratyphi_B_03166	SAMN01823726_Paratyphi_A_00506	SAMN01823727_paratyphi_B_00995	SAMN01823729_paratyphi_B_03284	SAMN01933185_Fr_1988_human_03580	SAMN02367583_53lz28z39_03392	SAMN02367800_Salamae_58dz6_00116	SAMN02384207_human_03231	SAMN02415179_paratyphi_B_00380
metI		D-methionine transport system permease protein MetI	75	75	1	1	7783				653	653	653	A1_01501	A7_00360	A8_04190	A9_00037	B6_00483	C2_03987	D3_03632	D5_00522	D6_01747	E5_04337	E9_04013	Clin_ERR294810_00003	Clin_ERR294811_00003	SF_ERR495254_00356	SF_ERR495265_00343	G5_04330	H6_03617	I1_03083	SAMEA1705941_human_00251	SAMEA1705953_Paratyphi_A_00252	SAMEA2067822_Typhi_00919	SAMEA2072798_Typhi_03520	SAMEA2072815_Typhi_01381	SAMEA2272227_DT2_00246	SAMN00990755_Salamae_58lz13_03467	SAMN01041143_human_01779	SAMN01805320_paratyphi_B_02474	SAMN01805323_paratyphi_B_01008	SAMN01823726_Paratyphi_A_03431	SAMN01823727_paratyphi_B_02908	SAMN01823729_paratyphi_B_01071	SAMN01933185_Fr_1988_human_00853	SAMN02367583_53lz28z39_00003	SAMN02367800_Salamae_58dz6_04006	SAMN02384207_human_00251	SAMN02415179_paratyphi_B_02701
rpiA		Ribose-5-phosphate isomerase A	75	75	1	1	5849				659	659	659	A1_01163	A7_01179	A8_04367	A9_02607	B6_03584	C2_02775	D3_01605	D5_04570	D6_03861	E5_01653	E9_01371	Clin_ERR294810_01624	Clin_ERR294811_01444	SF_ERR495254_00594	SF_ERR495265_01185	G5_03813	H6_03360	I1_04573	SAMEA1705941_human_02969	SAMEA1705953_Paratyphi_A_02960	SAMEA2067822_Typhi_03681	SAMEA2072798_Typhi_00785	SAMEA2072815_Typhi_04122	SAMEA2272227_DT2_03049	SAMN00990755_Salamae_58lz13_04529	SAMN01041143_human_00039	SAMN01805320_paratyphi_B_01313	SAMN01805323_paratyphi_B_02765	SAMN01823726_Paratyphi_A_00762	SAMN01823727_paratyphi_B_01624	SAMN01823729_paratyphi_B_03145	SAMN01933185_Fr_1988_human_03991	SAMN02367583_53lz28z39_03679	SAMN02367800_Salamae_58dz6_03659	SAMN02384207_human_02970	SAMN02415179_paratyphi_B_04209
plaP		Low-affinity putrescine importer PlaP	75	75	1	1	12173				1358	1358	1358	A1_03380	A7_03738	A8_03483	A9_03688	B6_03704	C2_01051	D3_02903	D5_03084	D6_03545	E5_02247	E9_03801	Clin_ERR294810_00709	Clin_ERR294811_03166	SF_ERR495254_00818	SF_ERR495265_00886	G5_02032	H6_02654	I1_00182	SAMEA1705941_human_02099	SAMEA1705953_Paratyphi_A_00805	SAMEA2067822_Typhi_01487	SAMEA2072798_Typhi_02953	SAMEA2072815_Typhi_01951	SAMEA2272227_DT2_02084	SAMN00990755_Salamae_58lz13_01440	SAMN01041143_human_03575	SAMN01805320_paratyphi_B_03159	SAMN01805323_paratyphi_B_00623	SAMN01823726_Paratyphi_A_02873	SAMN01823727_paratyphi_B_00794	SAMN01823729_paratyphi_B_03506	SAMN01933185_Fr_1988_human_02311	SAMN02367583_53lz28z39_02462	SAMN02367800_Salamae_58dz6_00698	SAMN02384207_human_02098	SAMN02415179_paratyphi_B_00665
yceJ		Cytochrome b561	75	75	1	1	10145				404	572	560	A1_01816	A7_00574	A8_00906	A9_01693	B6_01302	C2_03859	D3_00724	D5_00919	D6_00600	E5_03972	E9_03675	Clin_ERR294810_02412	Clin_ERR294811_00525	SF_ERR495254_04623	SF_ERR495265_01604	G5_03990	H6_01763	I1_00837	SAMEA1705941_human_01921	SAMEA1705953_Paratyphi_A_01690	SAMEA2067822_Typhi_02456	SAMEA2072798_Typhi_02007	SAMEA2072815_Typhi_02897	SAMEA2272227_DT2_01127	SAMN00990755_Salamae_58lz13_01505	SAMN01041143_human_03453	SAMN01805320_paratyphi_B_03288	SAMN01805323_paratyphi_B_03387	SAMN01823726_Paratyphi_A_01989	SAMN01823727_paratyphi_B_00146	SAMN01823729_paratyphi_B_04120	SAMN01933185_Fr_1988_human_01329	SAMN02367583_53lz28z39_04237	SAMN02367800_Salamae_58dz6_03584	SAMN02384207_human_01920	SAMN02415179_paratyphi_B_03459
zapA		Cell division protein ZapA	75	75	1	1	5853				329	329	329	A1_01166	A7_01175	A8_04363	A9_02603	B6_03580	C2_02772	D3_01608	D5_04566	D6_03865	E5_01656	E9_01368	Clin_ERR294810_01621	Clin_ERR294811_01447	SF_ERR495254_00597	SF_ERR495265_01182	G5_03816	H6_03363	I1_04569	SAMEA1705941_human_02966	SAMEA1705953_Paratyphi_A_02957	SAMEA2067822_Typhi_03678	SAMEA2072798_Typhi_00788	SAMEA2072815_Typhi_04119	SAMEA2272227_DT2_03046	SAMN00990755_Salamae_58lz13_04525	SAMN01041143_human_00036	SAMN01805320_paratyphi_B_01310	SAMN01805323_paratyphi_B_02768	SAMN01823726_Paratyphi_A_00765	SAMN01823727_paratyphi_B_01621	SAMN01823729_paratyphi_B_03142	SAMN01933185_Fr_1988_human_03994	SAMN02367583_53lz28z39_03682	SAMN02367800_Salamae_58dz6_03662	SAMN02384207_human_02967	SAMN02415179_paratyphi_B_04212
mepM		Murein DD-endopeptidase MepM	75	75	1	1	11906				1319	1319	1319	A1_04059	A7_00464	A8_00712	A9_01208	B6_03392	C2_01221	D3_03935	D5_00733	D6_00646	E5_02417	E9_03971	Clin_ERR294810_03922	Clin_ERR294811_01853	SF_ERR495254_04283	SF_ERR495265_04021	G5_00734	H6_00140	I1_00558	SAMEA1705941_human_01137	SAMEA1705953_Paratyphi_A_00977	SAMEA2067822_Typhi_01678	SAMEA2072798_Typhi_02782	SAMEA2072815_Typhi_02122	SAMEA2272227_DT2_01856	SAMN00990755_Salamae_58lz13_02135	SAMN01041143_human_02667	SAMN01805320_paratyphi_B_01050	SAMN01805323_paratyphi_B_02078	SAMN01823726_Paratyphi_A_02699	SAMN01823727_paratyphi_B_01305	SAMN01823729_paratyphi_B_03326	SAMN01933185_Fr_1988_human_02129	SAMN02367583_53lz28z39_02259	SAMN02367800_Salamae_58dz6_01812	SAMN02384207_human_01137	SAMN02415179_paratyphi_B_02567
uspE		Universal stress protein E	75	75	1	1	10970				947	947	947	A1_03438	A7_02431	A8_00193	A9_03711	B6_04152	C2_01454	D3_00124	D5_02251	D6_01935	E5_02650	E9_02592	Clin_ERR294810_04573	Clin_ERR294811_04611	SF_ERR495254_04400	SF_ERR495265_03998	G5_02660	H6_02749	I1_01332	SAMEA1705941_human_01394	SAMEA1705953_Paratyphi_A_01219	SAMEA2067822_Typhi_02258	SAMEA2072798_Typhi_02205	SAMEA2072815_Typhi_02703	SAMEA2272227_DT2_01627	SAMN00990755_Salamae_58lz13_02253	SAMN01041143_human_02924	SAMN01805320_paratyphi_B_03835	SAMN01805323_paratyphi_B_04284	SAMN01823726_Paratyphi_A_02459	SAMN01823727_paratyphi_B_01150	SAMN01823729_paratyphi_B_01925	SAMN01933185_Fr_1988_human_01897	SAMN02367583_53lz28z39_02007	SAMN02367800_Salamae_58dz6_02051	SAMN02384207_human_01393	SAMN02415179_paratyphi_B_03974
sicA		Chaperone protein SicA	75	75	1	1	6108				497	497	497	A1_00205	A7_00933	A8_01475	A9_03185	B6_02836	C2_00335	D3_00325	D5_01480	D6_01603	E5_00661	E9_00871	Clin_ERR294810_01440	Clin_ERR294811_02634	SF_ERR495254_02936	SF_ERR495265_03565	G5_03197	H6_00486	I1_01050	SAMEA1705941_human_02786	SAMEA1705953_Paratyphi_A_02775	SAMEA2067822_Typhi_03485	SAMEA2072798_Typhi_00981	SAMEA2072815_Typhi_03926	SAMEA2272227_DT2_02870	SAMN00990755_Salamae_58lz13_04405	SAMN01041143_human_04304	SAMN01805320_paratyphi_B_02799	SAMN01805323_paratyphi_B_00491	SAMN01823726_Paratyphi_A_00947	SAMN01823727_paratyphi_B_02263	SAMN01823729_paratyphi_B_01675	SAMN01933185_Fr_1988_human_04155	SAMN02367583_53lz28z39_03849	SAMN02367800_Salamae_58dz6_01358	SAMN02384207_human_02787	SAMN02415179_paratyphi_B_04394
greB		Transcription elongation factor GreB	75	75	1	1	4994				473	473	473	A1_01988	A7_00074	A8_00455	A9_01568	B6_00437	C2_03156	D3_03229	D5_00455	D6_00448	E5_03432	E9_03144	Clin_ERR294810_00908	Clin_ERR294811_00415	SF_ERR495254_02352	SF_ERR495265_00403	G5_03123	H6_01363	I1_00474	SAMEA1705941_human_03406	SAMEA1705953_Paratyphi_A_03392	SAMEA2067822_Typhi_04128	SAMEA2072798_Typhi_00337	SAMEA2072815_Typhi_00338	SAMEA2272227_DT2_03493	SAMN00990755_Salamae_58lz13_00756	SAMN01041143_human_00475	SAMN01805320_paratyphi_B_02178	SAMN01805323_paratyphi_B_02320	SAMN01823726_Paratyphi_A_00330	SAMN01823727_paratyphi_B_02722	SAMN01823729_paratyphi_B_04299	SAMN01933185_Fr_1988_human_00057	SAMN02367583_53lz28z39_01684	SAMN02367800_Salamae_58dz6_01004	SAMN02384207_human_03406	SAMN02415179_paratyphi_B_00193
clsA		Cardiolipin synthase A	75	75	1	1	11111				1460	1460	1460	A1_00500	A7_01356	A8_00285	A9_03983	B6_04060	C2_01373	D3_00043	D5_02343	D6_00192	E5_02569	E9_00496	Clin_ERR294810_01828	Clin_ERR294811_01638	SF_ERR495254_02103	SF_ERR495265_02643	G5_04446	H6_04077	I1_01240	SAMEA1705941_human_01314	SAMEA1705953_Paratyphi_A_01130	SAMEA2067822_Typhi_02344	SAMEA2072798_Typhi_02119	SAMEA2072815_Typhi_02785	SAMEA2272227_DT2_01705	SAMN00990755_Salamae_58lz13_04057	SAMN01041143_human_02844	SAMN01805320_paratyphi_B_03927	SAMN01805323_paratyphi_B_03783	SAMN01823726_Paratyphi_A_02547	SAMN01823727_paratyphi_B_01228	SAMN01823729_paratyphi_B_01373	SAMN01933185_Fr_1988_human_01982	SAMN02367583_53lz28z39_02098	SAMN02367800_Salamae_58dz6_01950	SAMN02384207_human_01313	SAMN02415179_paratyphi_B_04054
ppk		Polyphosphate kinase	75	75	1	1	1845				2066	2066	2066	A1_03547	A7_02843	A8_02581	A9_03223	B6_02687	C2_00286	D3_04229	D5_03169	D6_02646	E5_00061	E9_00014	Clin_ERR294810_00421	Clin_ERR294811_01342	SF_ERR495254_01247	SF_ERR495265_03277	G5_00999	H6_00790	I1_03447	SAMEA1705941_human_02529	SAMEA1705953_Paratyphi_A_00367	SAMEA2067822_Typhi_01035	SAMEA2072798_Typhi_03405	SAMEA2072815_Typhi_01495	SAMEA2272227_DT2_02522	SAMN00990755_Salamae_58lz13_04231	SAMN01041143_human_04005	SAMN01805320_paratyphi_B_02382	SAMN01805323_paratyphi_B_03804	SAMN01823726_Paratyphi_A_03315	SAMN01823727_paratyphi_B_03114	SAMN01823729_paratyphi_B_03563	SAMN01933185_Fr_1988_human_00487	SAMN02367583_53lz28z39_02981	SAMN02367800_Salamae_58dz6_01158	SAMN02384207_human_02530	SAMN02415179_paratyphi_B_00995
mhbT		3-hydroxybenzoate transporter MhbT	75	75	1	1	12407				1358	1358	1358	A1_00773	A7_04515	A8_00814	A9_01624	B6_00049	C2_00503	D3_01748	D5_00385	D6_00753	E5_00750	E9_00346	Clin_ERR294810_03359	Clin_ERR294811_03459	SF_ERR495254_02808	SF_ERR495265_00999	G5_00055	H6_00757	I1_00282	SAMEA1705941_human_02210	SAMEA1705953_Paratyphi_A_00679	SAMEA2067822_Typhi_01361	SAMEA2072798_Typhi_03078	SAMEA2072815_Typhi_01825	SAMEA2272227_DT2_02195	SAMN00990755_Salamae_58lz13_01960	SAMN01041143_human_03686	SAMN01805320_paratyphi_B_03031	SAMN01805323_paratyphi_B_00792	SAMN01823726_Paratyphi_A_03004	SAMN01823727_paratyphi_B_00908	SAMN01823729_paratyphi_B_03800	SAMN01933185_Fr_1988_human_02418	SAMN02367583_53lz28z39_02563	SAMN02367800_Salamae_58dz6_00590	SAMN02384207_human_02210	SAMN02415179_paratyphi_B_00786
fliM		Flagellar motor switch protein FliM	75	75	1	1	12010				1004	1004	1004	A1_04142	A7_00381	A8_00629	A9_02863	B6_00949	C2_01139	D3_04017	D5_00816	D6_00729	E5_02335	E9_03889	Clin_ERR294810_04004	Clin_ERR294811_04158	SF_ERR495254_04013	SF_ERR495265_04103	G5_00651	H6_00057	I1_00641	SAMEA1705941_human_01056	SAMEA1705953_Paratyphi_A_00893	SAMEA2067822_Typhi_01596	SAMEA2072798_Typhi_02864	SAMEA2072815_Typhi_02040	SAMEA2272227_DT2_01939	SAMN00990755_Salamae_58lz13_01869	SAMN01041143_human_02586	SAMN01805320_paratyphi_B_01134	SAMN01805323_paratyphi_B_01993	SAMN01823726_Paratyphi_A_02784	SAMN01823727_paratyphi_B_00690	SAMN01823729_paratyphi_B_03411	SAMN01933185_Fr_1988_human_02212	SAMN02367583_53lz28z39_02342	SAMN02367800_Salamae_58dz6_01727	SAMN02384207_human_01056	SAMN02415179_paratyphi_B_02484
csgA		Major curlin subunit	75	75	1	1	10129				455	455	455	A1_01830	A7_00588	A8_00920	A9_01707	B6_01316	C2_03845	D3_00710	D5_00933	D6_00614	E5_03986	E9_03689	Clin_ERR294810_04633	Clin_ERR294811_03996	SF_ERR495254_03382	SF_ERR495265_04280	G5_03976	H6_01777	I1_00851	SAMEA1705941_human_01935	SAMEA1705953_Paratyphi_A_01704	SAMEA2067822_Typhi_02470	SAMEA2072798_Typhi_01993	SAMEA2072815_Typhi_02911	SAMEA2272227_DT2_01113	SAMN00990755_Salamae_58lz13_01491	SAMN01041143_human_03467	SAMN01805320_paratyphi_B_03274	SAMN01805323_paratyphi_B_03373	SAMN01823726_Paratyphi_A_01975	SAMN01823727_paratyphi_B_00132	SAMN01823729_paratyphi_B_04135	SAMN01933185_Fr_1988_human_01315	SAMN02367583_53lz28z39_04223	SAMN02367800_Salamae_58dz6_03598	SAMN02384207_human_01934	SAMN02415179_paratyphi_B_03445
queD		6-carboxy-5,6,7,8-tetrahydropterin synthase	75	75	1	1	6017				362	362	362	A1_01274	A7_01078	A8_04266	A9_02051	B6_03483	C2_02664	D3_01716	D5_04469	D6_03962	E5_01764	E9_01260	Clin_ERR294810_01502	Clin_ERR294811_01566	SF_ERR495254_00716	SF_ERR495265_01063	G5_03928	H6_03475	I1_04472	SAMEA1705941_human_02847	SAMEA1705953_Paratyphi_A_02836	SAMEA2067822_Typhi_03546	SAMEA2072798_Typhi_00920	SAMEA2072815_Typhi_03987	SAMEA2272227_DT2_02932	SAMN00990755_Salamae_58lz13_04348	SAMN01041143_human_04365	SAMN01805320_paratyphi_B_01191	SAMN01805323_paratyphi_B_00401	SAMN01823726_Paratyphi_A_00886	SAMN01823727_paratyphi_B_02321	SAMN01823729_paratyphi_B_01739	SAMN01933185_Fr_1988_human_04103	SAMN02367583_53lz28z39_03792	SAMN02367800_Salamae_58dz6_01305	SAMN02384207_human_02848	SAMN02415179_paratyphi_B_04330
gbpR_1		HTH-type transcriptional regulator GbpR	75	75	1	1	12408				908	908	908	A1_00772	A7_04516	A8_00815	A9_01623	B6_00048	C2_00502	D3_01747	D5_00386	D6_00752	E5_00749	E9_00347	Clin_ERR294810_03360	Clin_ERR294811_03460	SF_ERR495254_02809	SF_ERR495265_01000	G5_00054	H6_00758	I1_00283	SAMEA1705941_human_02211	SAMEA1705953_Paratyphi_A_00678	SAMEA2067822_Typhi_01360	SAMEA2072798_Typhi_03079	SAMEA2072815_Typhi_01824	SAMEA2272227_DT2_02196	SAMN00990755_Salamae_58lz13_01961	SAMN01041143_human_03687	SAMN01805320_paratyphi_B_03030	SAMN01805323_paratyphi_B_00791	SAMN01823726_Paratyphi_A_03005	SAMN01823727_paratyphi_B_00909	SAMN01823729_paratyphi_B_03801	SAMN01933185_Fr_1988_human_02419	SAMN02367583_53lz28z39_02564	SAMN02367800_Salamae_58dz6_00589	SAMN02384207_human_02211	SAMN02415179_paratyphi_B_00787
lamB		Maltoporin	75	75	1	1	13266				1358	1358	1358	A1_03025	A7_01739	A8_02046	A9_03927	B6_04373	C2_02182	D3_02695	D5_03116	D6_04565	E5_01898	E9_01884	Clin_ERR294810_03129	Clin_ERR294811_03064	SF_ERR495254_02739	SF_ERR495265_02985	G5_01835	H6_01107	I1_01880	SAMEA1705941_human_04102	SAMEA1705953_Paratyphi_A_04086	SAMEA2067822_Typhi_00156	SAMEA2072798_Typhi_04292	SAMEA2072815_Typhi_00620	SAMEA2272227_DT2_04217	SAMN00990755_Salamae_58lz13_02384	SAMN01041143_human_01171	SAMN01805320_paratyphi_B_00239	SAMN01805323_paratyphi_B_01381	SAMN01823726_Paratyphi_A_04075	SAMN01823727_paratyphi_B_04112	SAMN01823729_paratyphi_B_02242	SAMN01933185_Fr_1988_human_02898	SAMN02367583_53lz28z39_00623	SAMN02367800_Salamae_58dz6_04601	SAMN02384207_human_04102	SAMN02415179_paratyphi_B_02973
fdoH		Formate dehydrogenase-O iron-sulfur subunit	75	75	1	1	12898				902	902	902	A1_00047	A7_02277	A8_00372	A9_04311	B6_00636	C2_00045	D3_04081	D5_00221	D6_00327	E5_00499	E9_04399	Clin_ERR294810_02965	Clin_ERR294811_00717	SF_ERR495254_03720	SF_ERR495265_04498	G5_00363	H6_00250	I1_00353	SAMEA1705941_human_03924	SAMEA1705953_Paratyphi_A_03915	SAMEA2067822_Typhi_04605	SAMEA2072798_Typhi_04418	SAMEA2072815_Typhi_04599	SAMEA2272227_DT2_04027	SAMN00990755_Salamae_58lz13_01601	SAMN01041143_human_00993	SAMN01805320_paratyphi_B_00904	SAMN01805323_paratyphi_B_04150	SAMN01823726_Paratyphi_A_04246	SAMN01823727_paratyphi_B_02486	SAMN01823729_paratyphi_B_00097	SAMN01933185_Fr_1988_human_01046	SAMN02367583_53lz28z39_02658	SAMN02367800_Salamae_58dz6_01561	SAMN02384207_human_03924	SAMN02415179_paratyphi_B_00451
dsbA		Thiol:disulfide interchange protein DsbA	75	75	1	1	12851				623	623	623	A1_00008	A7_02240	A8_00409	A9_04274	B6_00673	C2_00006	D3_04042	D5_00184	D6_00290	E5_00538	E9_04360	Clin_ERR294810_03874	Clin_ERR294811_03562	SF_ERR495254_02868	SF_ERR495265_04537	G5_00402	H6_00289	I1_00316	SAMEA1705941_human_03884	SAMEA1705953_Paratyphi_A_03875	SAMEA2067822_Typhi_04564	SAMEA2072798_Typhi_04459	SAMEA2072815_Typhi_04640	SAMEA2272227_DT2_03988	SAMN00990755_Salamae_58lz13_01638	SAMN01041143_human_00953	SAMN01805320_paratyphi_B_00865	SAMN01805323_paratyphi_B_00349	SAMN01823726_Paratyphi_A_04286	SAMN01823727_paratyphi_B_02521	SAMN01823729_paratyphi_B_00131	SAMN01933185_Fr_1988_human_01007	SAMN02367583_53lz28z39_02621	SAMN02367800_Salamae_58dz6_01598	SAMN02384207_human_03884	SAMN02415179_paratyphi_B_00411
glpD		Aerobic glycerol-3-phosphate dehydrogenase	75	75	1	1	4959				1508	1508	1508	A1_02004	A7_00051	A8_00432	A9_01591	B6_00460	C2_03172	D3_03213	D5_00432	D6_00425	E5_03448	E9_03128	Clin_ERR294810_00929	Clin_ERR294811_00436	SF_ERR495254_02331	SF_ERR495265_00424	G5_03102	H6_01342	I1_00451	SAMEA1705941_human_03428	SAMEA1705953_Paratyphi_A_03408	SAMEA2067822_Typhi_04144	SAMEA2072798_Typhi_00321	SAMEA2072815_Typhi_00322	SAMEA2272227_DT2_03515	SAMN00990755_Salamae_58lz13_00778	SAMN01041143_human_00497	SAMN01805320_paratyphi_B_02199	SAMN01805323_paratyphi_B_02341	SAMN01823726_Paratyphi_A_00314	SAMN01823727_paratyphi_B_02706	SAMN01823729_paratyphi_B_04320	SAMN01933185_Fr_1988_human_00073	SAMN02367583_53lz28z39_01662	SAMN02367800_Salamae_58dz6_00982	SAMN02384207_human_03428	SAMN02415179_paratyphi_B_01300
ahpF		Alkyl hydroperoxide reductase subunit F	75	75	1	1	8821				1565	1565	1565	A1_00629	A7_03535	A8_01285	A9_01124	B6_03823	C2_04478	D3_00662	D5_01348	D6_01351	E5_00227	E9_00625	Clin_ERR294810_04076	Clin_ERR294811_02321	SF_ERR495254_03173	SF_ERR495265_02033	G5_00187	H6_00342	I1_02193	SAMEA1705941_human_00585	SAMEA1705953_Paratyphi_A_02133	SAMEA2067822_Typhi_02961	SAMEA2072798_Typhi_01502	SAMEA2072815_Typhi_03404	SAMEA2272227_DT2_00610	SAMN00990755_Salamae_58lz13_02449	SAMN01041143_human_02114	SAMN01805320_paratyphi_B_04068	SAMN01805323_paratyphi_B_01802	SAMN01823726_Paratyphi_A_01485	SAMN01823727_paratyphi_B_04436	SAMN01823729_paratyphi_B_02396	SAMN01933185_Fr_1988_human_03028	SAMN02367583_53lz28z39_00766	SAMN02367800_Salamae_58dz6_02532	SAMN02384207_human_00585	SAMN02415179_paratyphi_B_02434
envZ		Osmolarity sensor protein EnvZ	75	75	1	1	4996				1352	1352	1352	A1_01986	A7_00076	A8_00457	A9_01566	B6_00435	C2_03154	D3_03231	D5_00457	D6_00450	E5_03430	E9_03146	Clin_ERR294810_00906	Clin_ERR294811_00413	SF_ERR495254_02354	SF_ERR495265_00401	G5_03125	H6_01365	I1_00476	SAMEA1705941_human_03404	SAMEA1705953_Paratyphi_A_03390	SAMEA2067822_Typhi_04126	SAMEA2072798_Typhi_00339	SAMEA2072815_Typhi_00340	SAMEA2272227_DT2_03491	SAMN00990755_Salamae_58lz13_00754	SAMN01041143_human_00473	SAMN01805320_paratyphi_B_02176	SAMN01805323_paratyphi_B_02318	SAMN01823726_Paratyphi_A_00332	SAMN01823727_paratyphi_B_02724	SAMN01823729_paratyphi_B_04297	SAMN01933185_Fr_1988_human_00055	SAMN02367583_53lz28z39_01686	SAMN02367800_Salamae_58dz6_01006	SAMN02384207_human_03404	SAMN02415179_paratyphi_B_00191
cadA		Inducible lysine decarboxylase	75	75	1	1	3785				2144	2144	2144	A1_03492	A7_00732	A8_00570	A9_00295	B6_02147	C2_00985	D3_02262	D5_00672	D6_00981	E5_00006	E9_02003	Clin_ERR294810_00363	Clin_ERR294811_01400	SF_ERR495254_01189	SF_ERR495265_03219	G5_00462	H6_00617	I1_00711	SAMEA1705941_human_02588	SAMEA1705953_Paratyphi_A_00303	SAMEA2067822_Typhi_00970	SAMEA2072798_Typhi_03471	SAMEA2072815_Typhi_01430	SAMEA2272227_DT2_02581	SAMN00990755_Salamae_58lz13_04175	SAMN01041143_human_04064	SAMN01805320_paratyphi_B_04457	SAMN01805323_paratyphi_B_01852	SAMN01823726_Paratyphi_A_03380	SAMN01823727_paratyphi_B_02008	SAMN01823729_paratyphi_B_01989	SAMN01933185_Fr_1988_human_00546	SAMN02367583_53lz28z39_03036	SAMN02367800_Salamae_58dz6_02345	SAMN02384207_human_02589	SAMN02415179_paratyphi_B_03386
livH		High-affinity branched-chain amino acid transport system permease protein LivH	75	75	1	1	4916				926	935	926	A1_02034	A7_03818	A8_02911	A9_02520	B6_01061	C2_03202	D3_03183	D5_04237	D6_02940	E5_03478	E9_03098	Clin_ERR294810_02836	Clin_ERR294811_03237	SF_ERR495254_00374	SF_ERR495265_00455	G5_03073	H6_01313	I1_04405	SAMEA1705941_human_03465	SAMEA1705953_Paratyphi_A_03438	SAMEA2067822_Typhi_04174	SAMEA2072798_Typhi_00291	SAMEA2072815_Typhi_00291	SAMEA2272227_DT2_03552	SAMN00990755_Salamae_58lz13_00808	SAMN01041143_human_00534	SAMN01805320_paratyphi_B_02236	SAMN01805323_paratyphi_B_02378	SAMN01823726_Paratyphi_A_00284	SAMN01823727_paratyphi_B_02669	SAMN01823729_paratyphi_B_04356	SAMN01933185_Fr_1988_human_00102	SAMN02367583_53lz28z39_01632	SAMN02367800_Salamae_58dz6_00950	SAMN02384207_human_03465	SAMN02415179_paratyphi_B_01337
ybeZ		PhoH-like protein	75	75	1	1	8881				1046	1046	1046	A1_00576	A7_03595	A8_01345	A9_00208	B6_03883	C2_04425	D3_00609	D5_01408	D6_01411	E5_00280	E9_00572	Clin_ERR294810_02513	Clin_ERR294811_00848	SF_ERR495254_02424	SF_ERR495265_03098	G5_00240	H6_00395	I1_02133	SAMEA1705941_human_00646	SAMEA1705953_Paratyphi_A_02077	SAMEA2067822_Typhi_02906	SAMEA2072798_Typhi_01558	SAMEA2072815_Typhi_03348	SAMEA2272227_DT2_00672	SAMN00990755_Salamae_58lz13_01240	SAMN01041143_human_02174	SAMN01805320_paratyphi_B_04008	SAMN01805323_paratyphi_B_01741	SAMN01823726_Paratyphi_A_01539	SAMN01823727_paratyphi_B_03893	SAMN01823729_paratyphi_B_00820	SAMN01933185_Fr_1988_human_03081	SAMN02367583_53lz28z39_03316	SAMN02367800_Salamae_58dz6_03090	SAMN02384207_human_00646	SAMN02415179_paratyphi_B_03113
modB		Molybdenum transport system permease protein ModB	75	75	1	1	9011				689	689	689	A1_03113	A7_01866	A8_03828	A9_04473	B6_00276	C2_04339	D3_01051	D5_03797	D6_03453	E5_03833	E9_00921	Clin_ERR294810_00972	Clin_ERR294811_00990	SF_ERR495254_01155	SF_ERR495265_01625	G5_02332	H6_02150	I1_04165	SAMEA1705941_human_00746	SAMEA1705953_Paratyphi_A_01974	SAMEA2067822_Typhi_02804	SAMEA2072798_Typhi_01661	SAMEA2072815_Typhi_03245	SAMEA2272227_DT2_00785	SAMN00990755_Salamae_58lz13_00443	SAMN01041143_human_02276	SAMN01805320_paratyphi_B_00100	SAMN01805323_paratyphi_B_03975	SAMN01823726_Paratyphi_A_01641	SAMN01823727_paratyphi_B_00244	SAMN01823729_paratyphi_B_01629	SAMN01933185_Fr_1988_human_03186	SAMN02367583_53lz28z39_03210	SAMN02367800_Salamae_58dz6_02985	SAMN02384207_human_00746	SAMN02415179_paratyphi_B_02171
lepA		Elongation factor 4	75	75	1	1	3812				1799	1799	1799	A1_02380	A7_00709	A8_00593	A9_00318	B6_02170	C2_01890	D3_02239	D5_00695	D6_00958	E5_02086	E9_02107	Clin_ERR294810_03903	Clin_ERR294811_04021	SF_ERR495254_04344	SF_ERR495265_03674	G5_00485	H6_00594	I1_00734	SAMEA1705941_human_02611	SAMEA1705953_Paratyphi_A_00279	SAMEA2067822_Typhi_00945	SAMEA2072798_Typhi_03494	SAMEA2072815_Typhi_01407	SAMEA2272227_DT2_02604	SAMN00990755_Salamae_58lz13_04155	SAMN01041143_human_04087	SAMN01805320_paratyphi_B_04434	SAMN01805323_paratyphi_B_01829	SAMN01823726_Paratyphi_A_03404	SAMN01823727_paratyphi_B_02032	SAMN01823729_paratyphi_B_01966	SAMN01933185_Fr_1988_human_00569	SAMN02367583_53lz28z39_03056	SAMN02367800_Salamae_58dz6_02365	SAMN02384207_human_02612	SAMN02415179_paratyphi_B_03409
cpxR		Transcriptional regulatory protein CpxR	75	75	1	1	12945				698	698	698	A1_00071	A7_02395	A8_00344	A9_04339	B6_00608	C2_00069	D3_04105	D5_00249	D6_00355	E5_00475	E9_04423	Clin_ERR294810_02990	Clin_ERR294811_00692	SF_ERR495254_03695	SF_ERR495265_04473	G5_00339	H6_00226	I1_00381	SAMEA1705941_human_03950	SAMEA1705953_Paratyphi_A_03941	SAMEA2067822_Typhi_04631	SAMEA2072798_Typhi_04392	SAMEA2072815_Typhi_04573	SAMEA2272227_DT2_04052	SAMN00990755_Salamae_58lz13_02814	SAMN01041143_human_01019	SAMN01805320_paratyphi_B_00933	SAMN01805323_paratyphi_B_04121	SAMN01823726_Paratyphi_A_04220	SAMN01823727_paratyphi_B_02460	SAMN01823729_paratyphi_B_00071	SAMN01933185_Fr_1988_human_01070	SAMN02367583_53lz28z39_02687	SAMN02367800_Salamae_58dz6_01533	SAMN02384207_human_03950	SAMN02415179_paratyphi_B_00479
clpP		ATP-dependent Clp protease proteolytic subunit	75	75	1	1	8299				623	623	623	A1_04271	A7_00163	A8_01137	A9_00976	B6_04462	C2_03636	D3_03426	D5_01200	D6_01203	E5_03180	E9_04248	Clin_ERR294810_01245	Clin_ERR294811_02464	SF_ERR495254_01421	SF_ERR495265_02151	G5_01390	H6_02895	I1_02341	SAMEA1705941_human_00434	SAMEA1705953_Paratyphi_A_02282	SAMEA2067822_Typhi_03117	SAMEA2072798_Typhi_01346	SAMEA2072815_Typhi_03561	SAMEA2272227_DT2_00451	SAMN00990755_Salamae_58lz13_03755	SAMN01041143_human_01962	SAMN01805320_paratyphi_B_04256	SAMN01805323_paratyphi_B_01615	SAMN01823726_Paratyphi_A_01336	SAMN01823727_paratyphi_B_03797	SAMN01823729_paratyphi_B_02767	SAMN01933185_Fr_1988_human_01259	SAMN02367583_53lz28z39_00902	SAMN02367800_Salamae_58dz6_02249	SAMN02384207_human_00435	SAMN02415179_paratyphi_B_02280
aroF		Phospho-2-dehydro-3-deoxyheptonate aldolase, Tyr-sensitive	75	75	1	1	7044				1070	1070	1070	A1_02332	A7_01310	A8_01513	A9_00840	B6_02282	C2_02039	D3_02206	D5_01656	D6_02447	E5_02038	E9_02713	Clin_ERR294810_04341	Clin_ERR294811_04189	SF_ERR495254_02722	SF_ERR495265_04618	G5_02845	H6_01607	I1_01621	SAMEA1705941_human_02643	SAMEA1705953_Paratyphi_A_02551	SAMEA2067822_Typhi_03333	SAMEA2072798_Typhi_01131	SAMEA2072815_Typhi_03776	SAMEA2272227_DT2_02695	SAMN00990755_Salamae_58lz13_00315	SAMN01041143_human_04119	SAMN01805320_paratyphi_B_01972	SAMN01805323_paratyphi_B_03019	SAMN01823726_Paratyphi_A_01127	SAMN01823727_paratyphi_B_03515	SAMN01823729_paratyphi_B_00496	SAMN01933185_Fr_1988_human_04346	SAMN02367583_53lz28z39_04036	SAMN02367800_Salamae_58dz6_01499	SAMN02384207_human_02644	SAMN02415179_paratyphi_B_01636
nrdD		Anaerobic ribonucleoside-triphosphate reductase	75	75	1	1	1163				2138	2138	2138	A1_03812	A7_02519	A8_04523	A9_03875	B6_03029	C2_02377	D3_02500	D5_00039	D6_03648	E5_02851	E9_03430	Clin_ERR294810_00603	Clin_ERR294811_02777	SF_ERR495254_03472	SF_ERR495265_03892	G5_00620	H6_04229	I1_00041	SAMEA1705941_human_04300	SAMEA1705953_Paratyphi_A_04290	SAMEA2067822_Typhi_00509	SAMEA2072798_Typhi_03952	SAMEA2072815_Typhi_00971	SAMEA2272227_DT2_04434	SAMN00990755_Salamae_58lz13_03027	SAMN01041143_human_01370	SAMN01805320_paratyphi_B_00587	SAMN01805323_paratyphi_B_01163	SAMN01823726_Paratyphi_A_03827	SAMN01823727_paratyphi_B_00399	SAMN01823729_paratyphi_B_04439	SAMN01933185_Fr_1988_human_02703	SAMN02367583_53lz28z39_00407	SAMN02367800_Salamae_58dz6_04186	SAMN02384207_human_04300	SAMN02415179_paratyphi_B_03310
talB		Transaldolase B	75	75	1	1	7436				953	953	953	A1_00706	A7_02913	A8_03642	A9_03010	B6_02737	C2_02538	D3_02338	D5_04132	D6_00052	E5_03012	E9_01067	Clin_ERR294810_00248	Clin_ERR294811_00248	SF_ERR495254_00111	SF_ERR495265_00098	G5_03402	H6_02767	I1_02849	SAMEA1705941_human_00006	SAMEA1705953_Paratyphi_A_00006	SAMEA2067822_Typhi_00673	SAMEA2072798_Typhi_03767	SAMEA2072815_Typhi_01135	SAMEA2272227_DT2_00006	SAMN00990755_Salamae_58lz13_03235	SAMN01041143_human_01535	SAMN01805320_paratyphi_B_00443	SAMN01805323_paratyphi_B_03877	SAMN01823726_Paratyphi_A_03677	SAMN01823727_paratyphi_B_00582	SAMN01823729_paratyphi_B_01535	SAMN01933185_Fr_1988_human_02541	SAMN02367583_53lz28z39_00233	SAMN02367800_Salamae_58dz6_03773	SAMN02384207_human_00006	SAMN02415179_paratyphi_B_02865
rlmE		Ribosomal RNA large subunit methyltransferase E	75	75	1	1	5250				626	626	626	A1_04468	A7_01224	A8_00049	A9_03485	B6_02581	C2_03035	D3_01345	D5_02932	D6_04178	E5_01393	E9_01631	Clin_ERR294810_01179	Clin_ERR294811_00905	SF_ERR495254_01083	SF_ERR495265_01886	G5_01944	H6_01524	I1_03253	SAMEA1705941_human_03198	SAMEA1705953_Paratyphi_A_03185	SAMEA2067822_Typhi_03917	SAMEA2072798_Typhi_00547	SAMEA2072815_Typhi_04360	SAMEA2272227_DT2_03284	SAMN00990755_Salamae_58lz13_04735	SAMN01041143_human_00267	SAMN01805320_paratyphi_B_01551	SAMN01805323_paratyphi_B_03133	SAMN01823726_Paratyphi_A_00538	SAMN01823727_paratyphi_B_01028	SAMN01823729_paratyphi_B_03252	SAMN01933185_Fr_1988_human_03612	SAMN02367583_53lz28z39_03423	SAMN02367800_Salamae_58dz6_00147	SAMN02384207_human_03199	SAMN02415179_paratyphi_B_00348
rnt		Ribonuclease T	75	75	1	1	10556				647	647	647	A1_02617	A7_02195	A8_02223	A9_01808	B6_01941	C2_01687	D3_04389	D5_03667	D6_00898	E5_04229	E9_02359	Clin_ERR294810_02079	Clin_ERR294811_03844	SF_ERR495254_01626	SF_ERR495265_02311	G5_03645	H6_03854	I1_03765	SAMEA1705941_human_01640	SAMEA1705953_Paratyphi_A_01421	SAMEA2067822_Typhi_01989	SAMEA2072798_Typhi_02474	SAMEA2072815_Typhi_02433	SAMEA2272227_DT2_01402	SAMN00990755_Salamae_58lz13_00074	SAMN01041143_human_03171	SAMN01805320_paratyphi_B_03563	SAMN01805323_paratyphi_B_03659	SAMN01823726_Paratyphi_A_02257	SAMN01823727_paratyphi_B_03922	SAMN01823729_paratyphi_B_02136	SAMN01933185_Fr_1988_human_01663	SAMN02367583_53lz28z39_01245	SAMN02367800_Salamae_58dz6_03298	SAMN02384207_human_01639	SAMN02415179_paratyphi_B_03737
lptF		Lipopolysaccharide export system permease protein LptF	75	75	1	1	1133				1100	1100	1100	A1_03786	A7_03639	A8_04548	A9_03544	B6_03004	C2_02403	D3_02474	D5_00014	D6_03623	E5_02877	E9_03456	Clin_ERR294810_00628	Clin_ERR294811_02802	SF_ERR495254_03497	SF_ERR495265_03867	G5_03534	H6_04205	I1_00016	SAMEA1705941_human_04326	SAMEA1705953_Paratyphi_A_04316	SAMEA2067822_Typhi_00535	SAMEA2072798_Typhi_03926	SAMEA2072815_Typhi_00997	SAMEA2272227_DT2_04461	SAMN00990755_Salamae_58lz13_03051	SAMN01041143_human_01396	SAMN01805320_paratyphi_B_00563	SAMN01805323_paratyphi_B_01139	SAMN01823726_Paratyphi_A_03801	SAMN01823727_paratyphi_B_00373	SAMN01823729_paratyphi_B_04464	SAMN01933185_Fr_1988_human_02679	SAMN02367583_53lz28z39_00383	SAMN02367800_Salamae_58dz6_04162	SAMN02384207_human_04326	SAMN02415179_paratyphi_B_03335
parE		DNA topoisomerase 4 subunit B	75	75	1	1	5528				1892	1892	1892	A1_01035	A7_04132	A8_01802	A9_01530	B6_01616	C2_02903	D3_01477	D5_02806	D6_01878	E5_01525	E9_01499	Clin_ERR294810_01071	Clin_ERR294811_01071	SF_ERR495254_00975	SF_ERR495265_01738	G5_00823	H6_01898	I1_03379	SAMEA1705941_human_03088	SAMEA1705953_Paratyphi_A_03073	SAMEA2067822_Typhi_03799	SAMEA2072798_Typhi_00664	SAMEA2072815_Typhi_04242	SAMEA2272227_DT2_03166	SAMN00990755_Salamae_58lz13_04613	SAMN01041143_human_00157	SAMN01805320_paratyphi_B_01443	SAMN01805323_paratyphi_B_02635	SAMN01823726_Paratyphi_A_00649	SAMN01823727_paratyphi_B_01748	SAMN01823729_paratyphi_B_00750	SAMN01933185_Fr_1988_human_03722	SAMN02367583_53lz28z39_03556	SAMN02367800_Salamae_58dz6_00310	SAMN02384207_human_03089	SAMN02415179_paratyphi_B_04085
exuT_1		Hexuronate transporter	75	75	1	1	5588				1301	1304	1303	A1_01082	A7_03982	A8_01760	A9_01488	B6_01659	C2_02856	D3_01524	D5_02764	D6_01921	E5_01572	E9_01452	Clin_ERR294810_01022	Clin_ERR294811_01120	SF_ERR495254_00926	SF_ERR495265_01688	G5_00776	H6_01851	I1_03422	SAMEA1705941_human_03040	SAMEA1705953_Paratyphi_A_03023	SAMEA2067822_Typhi_03748	SAMEA2072798_Typhi_00717	SAMEA2072815_Typhi_04190	SAMEA2272227_DT2_03118	SAMN00990755_Salamae_58lz13_04571	SAMN01041143_human_00109	SAMN01805320_paratyphi_B_01389	SAMN01805323_paratyphi_B_02689	SAMN01823726_Paratyphi_A_00699	SAMN01823727_paratyphi_B_01699	SAMN01823729_paratyphi_B_00702	SAMN01933185_Fr_1988_human_03769	SAMN02367583_53lz28z39_03602	SAMN02367800_Salamae_58dz6_00354	SAMN02384207_human_03041	SAMN02415179_paratyphi_B_04139
thrS		Threonine--tRNA ligase	75	75	1	1	10432				1928	1928	1928	A1_01534	A7_03081	A8_02134	A9_01897	B6_02030	C2_01775	D3_04477	D5_03578	D6_04360	E5_04141	E9_02271	Clin_ERR294810_01691	Clin_ERR294811_02057	SF_ERR495254_01509	SF_ERR495265_02412	G5_03557	H6_01965	I1_03854	SAMEA1705941_human_01741	SAMEA1705953_Paratyphi_A_01515	SAMEA2067822_Typhi_01898	SAMEA2072798_Typhi_02564	SAMEA2072815_Typhi_02343	SAMEA2272227_DT2_01301	SAMN00990755_Salamae_58lz13_00162	SAMN01041143_human_03273	SAMN01805320_paratyphi_B_03460	SAMN01805323_paratyphi_B_03559	SAMN01823726_Paratyphi_A_02163	SAMN01823727_paratyphi_B_03331	SAMN01823729_paratyphi_B_02565	SAMN01933185_Fr_1988_human_01573	SAMN02367583_53lz28z39_01157	SAMN02367800_Salamae_58dz6_03386	SAMN02384207_human_01740	SAMN02415179_paratyphi_B_03636
dnaC		DNA replication protein DnaC	75	75	1	1	7366				737	737	737	A1_00647	A7_01417	A8_03702	A9_02949	B6_01454	C2_02479	D3_02397	D5_04192	D6_00114	E5_02953	E9_03532	Clin_ERR294810_00307	Clin_ERR294811_00307	SF_ERR495254_00051	SF_ERR495265_00038	G5_03461	H6_02093	I1_02789	SAMEA1705941_human_04407	SAMEA1705953_Paratyphi_A_04393	SAMEA2067822_Typhi_00613	SAMEA2072798_Typhi_03827	SAMEA2072815_Typhi_01075	SAMEA2272227_DT2_04527	SAMN00990755_Salamae_58lz13_03172	SAMN01041143_human_01476	SAMN01805320_paratyphi_B_00507	SAMN01805323_paratyphi_B_03816	SAMN01823726_Paratyphi_A_03736	SAMN01823727_paratyphi_B_00310	SAMN01823729_paratyphi_B_01476	SAMN01933185_Fr_1988_human_02600	SAMN02367583_53lz28z39_00296	SAMN02367800_Salamae_58dz6_04063	SAMN02384207_human_04408	SAMN02415179_paratyphi_B_02802
nuoI_1		NADH-quinone oxidoreductase subunit I	75	75	1	1	2093				542	542	542	A1_00396	A7_02737	A8_03254	A9_04112	B6_01671	C2_00654	D3_00213	D5_03360	D6_02166	E5_00901	E9_00207	Clin_ERR294810_03720	Clin_ERR294811_03619	SF_ERR495254_03302	SF_ERR495265_01391	G5_01931	H6_04418	I1_03638	SAMEA1705941_human_02344	SAMEA1705953_Paratyphi_A_00549	SAMEA2067822_Typhi_01226	SAMEA2072798_Typhi_03212	SAMEA2072815_Typhi_01690	SAMEA2272227_DT2_02340	SAMN00990755_Salamae_58lz13_01172	SAMN01041143_human_03819	SAMN01805320_paratyphi_B_01747	SAMN01805323_paratyphi_B_02287	SAMN01823726_Paratyphi_A_03133	SAMN01823727_paratyphi_B_01048	SAMN01823729_paratyphi_B_02913	SAMN01933185_Fr_1988_human_03493	SAMN02367583_53lz28z39_02797	SAMN02367800_Salamae_58dz6_02781	SAMN02384207_human_02344	SAMN02415179_paratyphi_B_01242
fur		Ferric uptake regulation protein	75	75	1	1	8900				452	452	452	A1_00553	A7_03619	A8_01369	A9_00184	B6_03907	C2_04402	D3_00586	D5_01432	D6_01435	E5_00303	E9_00549	Clin_ERR294810_02490	Clin_ERR294811_00825	SF_ERR495254_02447	SF_ERR495265_03121	G5_00264	H6_00419	I1_02109	SAMEA1705941_human_00670	SAMEA1705953_Paratyphi_A_02054	SAMEA2067822_Typhi_02884	SAMEA2072798_Typhi_01580	SAMEA2072815_Typhi_03326	SAMEA2272227_DT2_00696	SAMN00990755_Salamae_58lz13_02604	SAMN01041143_human_02198	SAMN01805320_paratyphi_B_03984	SAMN01805323_paratyphi_B_02930	SAMN01823726_Paratyphi_A_01562	SAMN01823727_paratyphi_B_00607	SAMN01823729_paratyphi_B_02646	SAMN01933185_Fr_1988_human_03105	SAMN02367583_53lz28z39_03292	SAMN02367800_Salamae_58dz6_03066	SAMN02384207_human_00670	SAMN02415179_paratyphi_B_01125
sdhD		Succinate dehydrogenase hydrophobic membrane anchor subunit	75	75	1	1	8959				347	347	347	A1_02529	A7_03802	A8_02985	A9_03307	B6_03766	C2_04364	D3_02732	D5_03748	D6_03052	E5_00341	E9_02842	Clin_ERR294810_02451	Clin_ERR294811_00786	SF_ERR495254_02486	SF_ERR495265_03161	G5_03254	H6_02109	I1_04214	SAMEA1705941_human_00696	SAMEA1705953_Paratyphi_A_02015	SAMEA2067822_Typhi_02843	SAMEA2072798_Typhi_01622	SAMEA2072815_Typhi_03284	SAMEA2272227_DT2_00735	SAMN00990755_Salamae_58lz13_00395	SAMN01041143_human_02224	SAMN01805320_paratyphi_B_03957	SAMN01805323_paratyphi_B_02903	SAMN01823726_Paratyphi_A_01600	SAMN01823727_paratyphi_B_00650	SAMN01823729_paratyphi_B_03696	SAMN01933185_Fr_1988_human_03145	SAMN02367583_53lz28z39_03252	SAMN02367800_Salamae_58dz6_03026	SAMN02384207_human_00696	SAMN02415179_paratyphi_B_01098
grxD		Glutaredoxin 4	75	75	1	1	10555				347	347	347	A1_02616	A7_02194	A8_02222	A9_01809	B6_01942	C2_01688	D3_04390	D5_03666	D6_00899	E5_04228	E9_02358	Clin_ERR294810_02078	Clin_ERR294811_03843	SF_ERR495254_01625	SF_ERR495265_02312	G5_03644	H6_03853	I1_03766	SAMEA1705941_human_01641	SAMEA1705953_Paratyphi_A_01422	SAMEA2067822_Typhi_01988	SAMEA2072798_Typhi_02475	SAMEA2072815_Typhi_02432	SAMEA2272227_DT2_01401	SAMN00990755_Salamae_58lz13_00075	SAMN01041143_human_03172	SAMN01805320_paratyphi_B_03562	SAMN01805323_paratyphi_B_03658	SAMN01823726_Paratyphi_A_02256	SAMN01823727_paratyphi_B_03923	SAMN01823729_paratyphi_B_02137	SAMN01933185_Fr_1988_human_01662	SAMN02367583_53lz28z39_01244	SAMN02367800_Salamae_58dz6_03299	SAMN02384207_human_01640	SAMN02415179_paratyphi_B_03736
flgC		Flagellar basal-body rod protein FlgC	75	75	1	1	10163				404	404	404	A1_01798	A7_00557	A8_00889	A9_01676	B6_01285	C2_03876	D3_00741	D5_00902	D6_00583	E5_03955	E9_03658	Clin_ERR294810_02395	Clin_ERR294811_00542	SF_ERR495254_04606	SF_ERR495265_01587	G5_04007	H6_01746	I1_00820	SAMEA1705941_human_01904	SAMEA1705953_Paratyphi_A_01673	SAMEA2067822_Typhi_02439	SAMEA2072798_Typhi_02024	SAMEA2072815_Typhi_02880	SAMEA2272227_DT2_01144	SAMN00990755_Salamae_58lz13_03530	SAMN01041143_human_03436	SAMN01805320_paratyphi_B_03305	SAMN01805323_paratyphi_B_03404	SAMN01823726_Paratyphi_A_02006	SAMN01823727_paratyphi_B_00163	SAMN01823729_paratyphi_B_04103	SAMN01933185_Fr_1988_human_01346	SAMN02367583_53lz28z39_04254	SAMN02367800_Salamae_58dz6_03567	SAMN02384207_human_01903	SAMN02415179_paratyphi_B_03476
comM		Competence protein ComM	75	75	1	1	12742				233	1520	1426	A1_01837	A7_02176	A8_01936	A9_00350	B6_00867	C2_00798	D3_01829	D5_01100	D6_01027	E5_01247	E9_01692	Clin_ERR294810_04164	Clin_ERR294811_02370	SF_ERR495254_02605	SF_ERR495265_00746	G5_01765	H6_01071	I1_01029	SAMEA1705941_human_03792	SAMEA1705953_Paratyphi_A_03776	SAMEA2067822_Typhi_00033	SAMEA2072798_Typhi_04598	SAMEA2072815_Typhi_00499	SAMEA2272227_DT2_03893	SAMN00990755_Salamae_58lz13_00557	SAMN01041143_human_00861	SAMN01805320_paratyphi_B_00855	SAMN01805323_paratyphi_B_00006	SAMN01823726_Paratyphi_A_04385	SAMN01823727_paratyphi_B_01529	SAMN01823729_paratyphi_B_03921	SAMN01933185_Fr_1988_human_03455	SAMN02367583_53lz28z39_01312	SAMN02367800_Salamae_58dz6_01168	SAMN02384207_human_03792	SAMN02415179_paratyphi_B_02152
wzb		Low molecular weight protein-tyrosine-phosphatase Wzb	75	75	1	1	12276				449	449	449	A1_01899	A7_04458	A8_00757	A9_01253	B6_00106	C2_00565	D3_01811	D5_00328	D6_00810	E5_00812	E9_00284	Clin_ERR294810_00754	Clin_ERR294811_03121	SF_ERR495254_00863	SF_ERR495265_00931	G5_00115	H6_00698	I1_00225	SAMEA1705941_human_02149	SAMEA1705953_Paratyphi_A_00753	SAMEA2067822_Typhi_01435	SAMEA2072798_Typhi_03005	SAMEA2072815_Typhi_01899	SAMEA2272227_DT2_02133	SAMN00990755_Salamae_58lz13_01390	SAMN01041143_human_03625	SAMN01805320_paratyphi_B_03109	SAMN01805323_paratyphi_B_00674	SAMN01823726_Paratyphi_A_02929	SAMN01823727_paratyphi_B_00844	SAMN01823729_paratyphi_B_03736	SAMN01933185_Fr_1988_human_02360	SAMN02367583_53lz28z39_02506	SAMN02367800_Salamae_58dz6_00649	SAMN02384207_human_02149	SAMN02415179_paratyphi_B_00714
spoT		Bifunctional (p)ppGpp synthase/hydrolase SpoT	75	75	1	1	4677				2111	2111	2111	A1_02855	A7_03201	A8_02744	A9_02642	B6_01229	C2_03380	D3_03005	D5_04404	D6_02772	E5_01277	E9_02921	Clin_ERR294810_02665	Clin_ERR294811_03408	SF_ERR495254_00545	SF_ERR495265_00626	G5_01660	H6_02615	I1_04237	SAMEA1705941_human_03644	SAMEA1705953_Paratyphi_A_03623	SAMEA2067822_Typhi_04360	SAMEA2072798_Typhi_00104	SAMEA2072815_Typhi_00105	SAMEA2272227_DT2_03733	SAMN00990755_Salamae_58lz13_00977	SAMN01041143_human_00713	SAMN01805320_paratyphi_B_01687	SAMN01805323_paratyphi_B_01965	SAMN01823726_Paratyphi_A_00099	SAMN01823727_paratyphi_B_01451	SAMN01823729_paratyphi_B_03020	SAMN01933185_Fr_1988_human_00273	SAMN02367583_53lz28z39_01462	SAMN02367800_Salamae_58dz6_00778	SAMN02384207_human_03644	SAMN02415179_paratyphi_B_00258
cytR		HTH-type transcriptional repressor CytR	75	75	1	1	13098				1025	1025	1025	A1_00138	A7_02417	A8_00322	A9_04361	B6_00586	C2_00136	D3_04172	D5_00271	D6_00377	E5_00408	E9_04490	Clin_ERR294810_03025	Clin_ERR294811_00657	SF_ERR495254_03660	SF_ERR495265_04438	G5_00305	H6_00192	I1_00403	SAMEA1705941_human_03984	SAMEA1705953_Paratyphi_A_03976	SAMEA2067822_Typhi_04666	SAMEA2072798_Typhi_04357	SAMEA2072815_Typhi_04538	SAMEA2272227_DT2_04086	SAMN00990755_Salamae_58lz13_02793	SAMN01041143_human_01053	SAMN01805320_paratyphi_B_00967	SAMN01805323_paratyphi_B_04087	SAMN01823726_Paratyphi_A_04185	SAMN01823727_paratyphi_B_02426	SAMN01823729_paratyphi_B_00037	SAMN01933185_Fr_1988_human_01104	SAMN02367583_53lz28z39_02709	SAMN02367800_Salamae_58dz6_01512	SAMN02384207_human_03984	SAMN02415179_paratyphi_B_00513
tig		Trigger factor	75	75	1	1	8298				1298	1298	1298	A1_04272	A7_00162	A8_01136	A9_00975	B6_04461	C2_03635	D3_03427	D5_01199	D6_01202	E5_03181	E9_04247	Clin_ERR294810_01246	Clin_ERR294811_02465	SF_ERR495254_01420	SF_ERR495265_02150	G5_01389	H6_02894	I1_02342	SAMEA1705941_human_00433	SAMEA1705953_Paratyphi_A_02283	SAMEA2067822_Typhi_03118	SAMEA2072798_Typhi_01345	SAMEA2072815_Typhi_03562	SAMEA2272227_DT2_00450	SAMN00990755_Salamae_58lz13_03754	SAMN01041143_human_01961	SAMN01805320_paratyphi_B_04257	SAMN01805323_paratyphi_B_01616	SAMN01823726_Paratyphi_A_01335	SAMN01823727_paratyphi_B_03796	SAMN01823729_paratyphi_B_02768	SAMN01933185_Fr_1988_human_01258	SAMN02367583_53lz28z39_00903	SAMN02367800_Salamae_58dz6_02248	SAMN02384207_human_00434	SAMN02415179_paratyphi_B_02279
group_13174		hypothetical protein	75	75	1	1	5281			Hypothetical protein with no hits to refseq/uniprot/clusters/cdd/tigrfams/pfam overlapping another protein with hits	395	395	395	A1_04437	A7_01195	A8_00078	A9_03514	B6_02552	C2_03004	D3_01376	D5_02903	D6_04149	E5_01424	E9_01600	Clin_ERR294810_01150	Clin_ERR294811_00876	SF_ERR495254_01054	SF_ERR495265_01857	G5_01973	H6_01553	I1_03282	SAMEA1705941_human_03166	SAMEA1705953_Paratyphi_A_03156	SAMEA2067822_Typhi_03888	SAMEA2072798_Typhi_00576	SAMEA2072815_Typhi_04331	SAMEA2272227_DT2_03251	SAMN00990755_Salamae_58lz13_04706	SAMN01041143_human_00235	SAMN01805320_paratyphi_B_01521	SAMN01805323_paratyphi_B_02557	SAMN01823726_Paratyphi_A_00567	SAMN01823727_paratyphi_B_02124	SAMN01823729_paratyphi_B_00536	SAMN01933185_Fr_1988_human_03643	SAMN02367583_53lz28z39_03452	SAMN02367800_Salamae_58dz6_00176	SAMN02384207_human_03167	SAMN02415179_paratyphi_B_00316
cutC_2		Choline trimethylamine-lyase	75	75	1	1	9100				2432	2432	2432	A1_03170	A7_01927	A8_03889	A9_04534	B6_00337	C2_04282	D3_00994	D5_03858	D6_03392	E5_03776	E9_00978	Clin_ERR294810_04282	Clin_ERR294811_04305	SF_ERR495254_03595	SF_ERR495265_04205	G5_02390	H6_02208	I1_04104	SAMEA1705941_human_00808	SAMEA1705953_Paratyphi_A_01914	SAMEA2067822_Typhi_02740	SAMEA2072798_Typhi_01724	SAMEA2072815_Typhi_03181	SAMEA2272227_DT2_00846	SAMN00990755_Salamae_58lz13_00507	SAMN01041143_human_02338	SAMN01805320_paratyphi_B_00708	SAMN01805323_paratyphi_B_00211	SAMN01823726_Paratyphi_A_01701	SAMN01823727_paratyphi_B_01908	SAMN01823729_paratyphi_B_00616	SAMN01933185_Fr_1988_human_03244	SAMN02367583_53lz28z39_03146	SAMN02367800_Salamae_58dz6_02921	SAMN02384207_human_00808	SAMN02415179_paratyphi_B_00084
cfa		Cyclopropane-fatty-acyl-phospholipid synthase	75	75	1	1	10549				1148	1148	1148	A1_02609	A7_02187	A8_02215	A9_01816	B6_01949	C2_01695	D3_04397	D5_03659	D6_00906	E5_04221	E9_02351	Clin_ERR294810_02071	Clin_ERR294811_03836	SF_ERR495254_01618	SF_ERR495265_02319	G5_03637	H6_03846	I1_03773	SAMEA1705941_human_01648	SAMEA1705953_Paratyphi_A_01429	SAMEA2067822_Typhi_01981	SAMEA2072798_Typhi_02482	SAMEA2072815_Typhi_02425	SAMEA2272227_DT2_01394	SAMN00990755_Salamae_58lz13_00082	SAMN01041143_human_03179	SAMN01805320_paratyphi_B_03555	SAMN01805323_paratyphi_B_03651	SAMN01823726_Paratyphi_A_02249	SAMN01823727_paratyphi_B_03930	SAMN01823729_paratyphi_B_02144	SAMN01933185_Fr_1988_human_01655	SAMN02367583_53lz28z39_01237	SAMN02367800_Salamae_58dz6_03306	SAMN02384207_human_01647	SAMN02415179_paratyphi_B_03729
rnhA		Ribonuclease HI	75	75	1	1	7794				467	467	467	A1_02884	A7_04202	A8_03100	A9_04243	B6_04002	C2_03454	D3_03608	D5_02639	D6_03813	E5_03362	E9_01784	Clin_ERR294810_02580	Clin_ERR294811_02218	SF_ERR495254_01879	SF_ERR495265_02712	G5_01216	H6_03236	I1_02642	SAMEA1705941_human_00268	SAMEA1705953_Paratyphi_A_02529	SAMEA2067822_Typhi_03310	SAMEA2072798_Typhi_01154	SAMEA2072815_Typhi_03753	SAMEA2272227_DT2_00263	SAMN00990755_Salamae_58lz13_00275	SAMN01041143_human_01796	SAMN01805320_paratyphi_B_02727	SAMN01805323_paratyphi_B_00332	SAMN01823726_Paratyphi_A_01149	SAMN01823727_paratyphi_B_03614	SAMN01823729_paratyphi_B_03183	SAMN01933185_Fr_1988_human_03846	SAMN02367583_53lz28z39_00695	SAMN02367800_Salamae_58dz6_04039	SAMN02384207_human_00268	SAMN02415179_paratyphi_B_01829
cidA		Holin-like protein CidA	75	75	1	1	13326				410	410	410	A1_00891	A7_04316	A8_01062	A9_02280	B6_04284	C2_02220	D3_02657	D5_00958	D6_04476	E5_01833	E9_03273	Clin_ERR294810_03506	Clin_ERR294811_02935	SF_ERR495254_04152	SF_ERR495265_03813	G5_01160	H6_01710	I1_00887	SAMEA1705941_human_04141	SAMEA1705953_Paratyphi_A_04125	SAMEA2067822_Typhi_00196	SAMEA2072798_Typhi_04251	SAMEA2072815_Typhi_00660	SAMEA2272227_DT2_04257	SAMN00990755_Salamae_58lz13_02838	SAMN01041143_human_01210	SAMN01805320_paratyphi_B_00278	SAMN01805323_paratyphi_B_01342	SAMN01823726_Paratyphi_A_04036	SAMN01823727_paratyphi_B_04072	SAMN01823729_paratyphi_B_02280	SAMN01933185_Fr_1988_human_02859	SAMN02367583_53lz28z39_00585	SAMN02367800_Salamae_58dz6_04361	SAMN02384207_human_04141	SAMN02415179_paratyphi_B_02934
crr		PTS system glucose-specific EIIA component	75	75	1	1	1933				509	509	509	A1_03614	A7_00985	A8_03375	A9_00476	B6_01012	C2_00219	D3_04296	D5_03239	D6_02287	E5_00128	E9_00081	Clin_ERR294810_00489	Clin_ERR294811_01274	SF_ERR495254_01315	SF_ERR495265_03345	G5_00932	H6_00857	I1_03517	SAMEA1705941_human_02461	SAMEA1705953_Paratyphi_A_00434	SAMEA2067822_Typhi_01105	SAMEA2072798_Typhi_03334	SAMEA2072815_Typhi_01567	SAMEA2272227_DT2_02454	SAMN00990755_Salamae_58lz13_04299	SAMN01041143_human_03937	SAMN01805320_paratyphi_B_02451	SAMN01805323_paratyphi_B_03698	SAMN01823726_Paratyphi_A_03248	SAMN01823727_paratyphi_B_03183	SAMN01823729_paratyphi_B_03632	SAMN01933185_Fr_1988_human_00421	SAMN02367583_53lz28z39_02911	SAMN02367800_Salamae_58dz6_01090	SAMN02384207_human_02462	SAMN02415179_paratyphi_B_01064
cadB		putative cadaverine/lysine antiporter	75	75	1	1	3784				1331	1331	1331	A1_03493	A7_00733	A8_00569	A9_00294	B6_02146	C2_00984	D3_02263	D5_00671	D6_00982	E5_00007	E9_02004	Clin_ERR294810_00364	Clin_ERR294811_01399	SF_ERR495254_01190	SF_ERR495265_03220	G5_00461	H6_00618	I1_00710	SAMEA1705941_human_02587	SAMEA1705953_Paratyphi_A_00304	SAMEA2067822_Typhi_00971	SAMEA2072798_Typhi_03470	SAMEA2072815_Typhi_01431	SAMEA2272227_DT2_02580	SAMN00990755_Salamae_58lz13_04176	SAMN01041143_human_04063	SAMN01805320_paratyphi_B_04458	SAMN01805323_paratyphi_B_01853	SAMN01823726_Paratyphi_A_03379	SAMN01823727_paratyphi_B_02007	SAMN01823729_paratyphi_B_01990	SAMN01933185_Fr_1988_human_00545	SAMN02367583_53lz28z39_03035	SAMN02367800_Salamae_58dz6_02344	SAMN02384207_human_02588	SAMN02415179_paratyphi_B_03385
mepS_2		Murein DD-endopeptidase MepS/Murein LD-carboxypeptidase	75	75	1	1	10444				464	464	464	A1_01524	A7_03071	A8_02144	A9_01887	B6_02020	C2_01765	D3_04467	D5_03588	D6_04370	E5_04151	E9_02281	Clin_ERR294810_01681	Clin_ERR294811_02067	SF_ERR495254_01499	SF_ERR495265_02402	G5_03567	H6_01955	I1_03844	SAMEA1705941_human_01731	SAMEA1705953_Paratyphi_A_01505	SAMEA2067822_Typhi_01908	SAMEA2072798_Typhi_02554	SAMEA2072815_Typhi_02353	SAMEA2272227_DT2_01311	SAMN00990755_Salamae_58lz13_00152	SAMN01041143_human_03263	SAMN01805320_paratyphi_B_03470	SAMN01805323_paratyphi_B_03569	SAMN01823726_Paratyphi_A_02173	SAMN01823727_paratyphi_B_03322	SAMN01823729_paratyphi_B_02575	SAMN01933185_Fr_1988_human_01583	SAMN02367583_53lz28z39_01167	SAMN02367800_Salamae_58dz6_03376	SAMN02384207_human_01730	SAMN02415179_paratyphi_B_03646
hflD		High frequency lysogenization protein HflD	75	75	1	1	10230				641	641	641	A1_01398	A7_00495	A8_00827	A9_02175	B6_02971	C2_03938	D3_00803	D5_00840	D6_00521	E5_03893	E9_03596	Clin_ERR294810_02337	Clin_ERR294811_00600	SF_ERR495254_04548	SF_ERR495265_01529	G5_04069	H6_02491	I1_00758	SAMEA1705941_human_01846	SAMEA1705953_Paratyphi_A_01615	SAMEA2067822_Typhi_02380	SAMEA2072798_Typhi_02083	SAMEA2072815_Typhi_02821	SAMEA2272227_DT2_01203	SAMN00990755_Salamae_58lz13_03592	SAMN01041143_human_03378	SAMN01805320_paratyphi_B_03363	SAMN01805323_paratyphi_B_03462	SAMN01823726_Paratyphi_A_02064	SAMN01823727_paratyphi_B_01333	SAMN01823729_paratyphi_B_04044	SAMN01933185_Fr_1988_human_01410	SAMN02367583_53lz28z39_04316	SAMN02367800_Salamae_58dz6_03505	SAMN02384207_human_01845	SAMN02415179_paratyphi_B_03535
lgt		Prolipoprotein diacylglyceryl transferase	75	75	1	1	5935				875	875	875	A1_01222	A7_01129	A8_04317	A9_00546	B6_03534	C2_02716	D3_01664	D5_04520	D6_03911	E5_01712	E9_01312	Clin_ERR294810_01563	Clin_ERR294811_01505	SF_ERR495254_00655	SF_ERR495265_01124	G5_03873	H6_03420	I1_04523	SAMEA1705941_human_02906	SAMEA1705953_Paratyphi_A_02897	SAMEA2067822_Typhi_03610	SAMEA2072798_Typhi_00856	SAMEA2072815_Typhi_04051	SAMEA2272227_DT2_02987	SAMN00990755_Salamae_58lz13_04479	SAMN01041143_human_04424	SAMN01805320_paratyphi_B_01253	SAMN01805323_paratyphi_B_02825	SAMN01823726_Paratyphi_A_00825	SAMN01823727_paratyphi_B_02381	SAMN01823729_paratyphi_B_00956	SAMN01933185_Fr_1988_human_04051	SAMN02367583_53lz28z39_03737	SAMN02367800_Salamae_58dz6_03708	SAMN02384207_human_02907	SAMN02415179_paratyphi_B_04269
nusG		Transcription termination/antitermination protein NusG	75	75	1	1	13173				545	545	545	A1_02816	A7_03337	A8_02956	A9_03227	B6_02936	C2_01941	D3_02803	D5_02605	D6_03058	E5_02106	E9_02189	Clin_ERR294810_02880	Clin_ERR294811_04560	SF_ERR495254_00757	SF_ERR495265_03184	G5_02780	H6_03006	I1_02608	SAMEA1705941_human_04039	SAMEA1705953_Paratyphi_A_04025	SAMEA2067822_Typhi_04529	SAMEA2072798_Typhi_04495	SAMEA2072815_Typhi_04490	SAMEA2272227_DT2_04137	SAMN00990755_Salamae_58lz13_00342	SAMN01041143_human_01108	SAMN01805320_paratyphi_B_01982	SAMN01805323_paratyphi_B_00287	SAMN01823726_Paratyphi_A_04136	SAMN01823727_paratyphi_B_01137	SAMN01823729_paratyphi_B_00506	SAMN01933185_Fr_1988_human_03355	SAMN02367583_53lz28z39_01751	SAMN02367800_Salamae_58dz6_04427	SAMN02384207_human_04039	SAMN02415179_paratyphi_B_00175
napC		Cytochrome c-type protein NapC	75	75	1	1	2180				599	602	601	A1_03702	A7_02836	A8_03501	A9_04172	B6_04169	C2_01031	D3_00148	D5_03420	D6_02107	E5_02180	E9_00271	Clin_ERR294810_02528	Clin_ERR294811_02127	SF_ERR495254_04699	SF_ERR495265_03840	G5_01866	H6_04483	I1_03698	SAMEA1705941_human_02277	SAMEA1705953_Paratyphi_A_00614	SAMEA2067822_Typhi_01294	SAMEA2072798_Typhi_03145	SAMEA2072815_Typhi_01758	SAMEA2272227_DT2_02272	SAMN00990755_Salamae_58lz13_01231	SAMN01041143_human_03753	SAMN01805320_paratyphi_B_00128	SAMN01805323_paratyphi_B_03990	SAMN01823726_Paratyphi_A_03068	SAMN01823727_paratyphi_B_00001	SAMN01823729_paratyphi_B_02846	SAMN01933185_Fr_1988_human_03557	SAMN02367583_53lz28z39_02739	SAMN02367800_Salamae_58dz6_02839	SAMN02384207_human_02277	SAMN02415179_paratyphi_B_00001
speB		Agmatinase	75	75	1	1	5814				920	920	920	A1_01148	A7_03280	A8_02722	A9_03165	B6_02785	C2_02790	D3_01590	D5_02515	D6_03021	E5_01638	E9_01386	Clin_ERR294810_01645	Clin_ERR294811_01423	SF_ERR495254_00573	SF_ERR495265_01206	G5_03792	H6_03339	I1_02548	SAMEA1705941_human_02984	SAMEA1705953_Paratyphi_A_02975	SAMEA2067822_Typhi_03698	SAMEA2072798_Typhi_00767	SAMEA2072815_Typhi_04140	SAMEA2272227_DT2_03064	SAMN00990755_Salamae_58lz13_02762	SAMN01041143_human_00054	SAMN01805320_paratyphi_B_01334	SAMN01805323_paratyphi_B_02744	SAMN01823726_Paratyphi_A_00747	SAMN01823727_paratyphi_B_01645	SAMN01823729_paratyphi_B_00648	SAMN01933185_Fr_1988_human_03976	SAMN02367583_53lz28z39_03653	SAMN02367800_Salamae_58dz6_00512	SAMN02384207_human_02985	SAMN02415179_paratyphi_B_04194
group_13187		hypothetical protein	75	75	1	1	7413				485	488	487	A1_00688	A7_01458	A8_03661	A9_02991	B6_01413	C2_02520	D3_02356	D5_04151	D6_00071	E5_02994	E9_01049	Clin_ERR294810_00267	Clin_ERR294811_00267	SF_ERR495254_00092	SF_ERR495265_00079	G5_03420	H6_02052	I1_02830	SAMEA1705941_human_04448	SAMEA1705953_Paratyphi_A_04434	SAMEA2067822_Typhi_00654	SAMEA2072798_Typhi_03786	SAMEA2072815_Typhi_01116	SAMEA2272227_DT2_04570	SAMN00990755_Salamae_58lz13_03217	SAMN01041143_human_01517	SAMN01805320_paratyphi_B_00462	SAMN01805323_paratyphi_B_03859	SAMN01823726_Paratyphi_A_03695	SAMN01823727_paratyphi_B_00269	SAMN01823729_paratyphi_B_01517	SAMN01933185_Fr_1988_human_02559	SAMN02367583_53lz28z39_00251	SAMN02367800_Salamae_58dz6_03755	SAMN02384207_human_04449	SAMN02415179_paratyphi_B_02847
ackA		Acetate kinase	75	75	1	1	2075				1202	1202	1202	A1_00381	A7_01666	A8_03269	A9_04097	B6_01397	C2_00639	D3_00228	D5_03345	D6_02181	E5_00886	E9_00192	Clin_ERR294810_03704	Clin_ERR294811_03603	SF_ERR495254_03318	SF_ERR495265_01375	G5_02292	H6_04403	I1_03623	SAMEA1705941_human_02359	SAMEA1705953_Paratyphi_A_00534	SAMEA2067822_Typhi_01211	SAMEA2072798_Typhi_03227	SAMEA2072815_Typhi_01675	SAMEA2272227_DT2_02355	SAMN00990755_Salamae_58lz13_01157	SAMN01041143_human_03834	SAMN01805320_paratyphi_B_01763	SAMN01805323_paratyphi_B_02271	SAMN01823726_Paratyphi_A_03148	SAMN01823727_paratyphi_B_03286	SAMN01823729_paratyphi_B_02928	SAMN01933185_Fr_1988_human_03478	SAMN02367583_53lz28z39_02812	SAMN02367800_Salamae_58dz6_02766	SAMN02384207_human_02359	SAMN02415179_paratyphi_B_01227
trpS		Tryptophan--tRNA ligase	75	75	1	1	5018				1004	1004	1004	A1_01966	A7_00096	A8_00477	A9_01546	B6_00415	C2_03134	D3_03251	D5_00477	D6_00470	E5_03410	E9_03166	Clin_ERR294810_00886	Clin_ERR294811_00393	SF_ERR495254_02374	SF_ERR495265_00381	G5_03145	H6_01385	I1_00496	SAMEA1705941_human_03384	SAMEA1705953_Paratyphi_A_03369	SAMEA2067822_Typhi_04106	SAMEA2072798_Typhi_00359	SAMEA2072815_Typhi_00360	SAMEA2272227_DT2_03471	SAMN00990755_Salamae_58lz13_00734	SAMN01041143_human_00453	SAMN01805320_paratyphi_B_02156	SAMN01805323_paratyphi_B_02298	SAMN01823726_Paratyphi_A_00353	SAMN01823727_paratyphi_B_02744	SAMN01823729_paratyphi_B_04277	SAMN01933185_Fr_1988_human_00035	SAMN02367583_53lz28z39_01706	SAMN02367800_Salamae_58dz6_01026	SAMN02384207_human_03384	SAMN02415179_paratyphi_B_04476
group_13190		hypothetical protein	75	75	1	1	5789				566	566	566	A1_01127	A7_03264	A8_02706	A9_03149	B6_02801	C2_02811	D3_01569	D5_02531	D6_03005	E5_01617	E9_01407	Clin_ERR294810_01659	Clin_ERR294811_01409	SF_ERR495254_00559	SF_ERR495265_01220	G5_02712	H6_03318	I1_02532	SAMEA1705941_human_03006	SAMEA1705953_Paratyphi_A_02989	SAMEA2067822_Typhi_03712	SAMEA2072798_Typhi_00753	SAMEA2072815_Typhi_04154	SAMEA2272227_DT2_03085	SAMN00990755_Salamae_58lz13_02746	SAMN01041143_human_00075	SAMN01805320_paratyphi_B_01355	SAMN01805323_paratyphi_B_02723	SAMN01823726_Paratyphi_A_00733	SAMN01823727_paratyphi_B_01666	SAMN01823729_paratyphi_B_00669	SAMN01933185_Fr_1988_human_03955	SAMN02367583_53lz28z39_03630	SAMN02367800_Salamae_58dz6_00489	SAMN02384207_human_03007	SAMN02415179_paratyphi_B_04173
relA		GTP pyrophosphokinase	75	75	1	1	6004				2234	2234	2234	A1_01268	A7_01084	A8_04272	A9_00591	B6_03489	C2_02670	D3_01710	D5_04475	D6_03956	E5_01758	E9_01266	Clin_ERR294810_01517	Clin_ERR294811_01551	SF_ERR495254_00701	SF_ERR495265_01078	G5_03918	H6_03465	I1_04478	SAMEA1705941_human_02860	SAMEA1705953_Paratyphi_A_02852	SAMEA2067822_Typhi_03563	SAMEA2072798_Typhi_00903	SAMEA2072815_Typhi_04004	SAMEA2272227_DT2_02940	SAMN00990755_Salamae_58lz13_04342	SAMN01041143_human_04378	SAMN01805320_paratyphi_B_01207	SAMN01805323_paratyphi_B_02871	SAMN01823726_Paratyphi_A_00870	SAMN01823727_paratyphi_B_02335	SAMN01823729_paratyphi_B_01002	SAMN01933185_Fr_1988_human_04097	SAMN02367583_53lz28z39_03783	SAMN02367800_Salamae_58dz6_01299	SAMN02384207_human_02861	SAMN02415179_paratyphi_B_04315
fldA		Flavodoxin 1	75	75	1	1	8901				530	530	530	A1_00552	A7_03620	A8_01370	A9_00183	B6_03908	C2_04401	D3_00585	D5_01433	D6_01436	E5_00304	E9_00548	Clin_ERR294810_02489	Clin_ERR294811_00824	SF_ERR495254_02448	SF_ERR495265_03122	G5_00265	H6_00420	I1_02108	SAMEA1705941_human_00671	SAMEA1705953_Paratyphi_A_02052	SAMEA2067822_Typhi_02883	SAMEA2072798_Typhi_01581	SAMEA2072815_Typhi_03325	SAMEA2272227_DT2_00697	SAMN00990755_Salamae_58lz13_02603	SAMN01041143_human_02199	SAMN01805320_paratyphi_B_03983	SAMN01805323_paratyphi_B_02929	SAMN01823726_Paratyphi_A_01564	SAMN01823727_paratyphi_B_00608	SAMN01823729_paratyphi_B_02645	SAMN01933185_Fr_1988_human_03106	SAMN02367583_53lz28z39_03291	SAMN02367800_Salamae_58dz6_03065	SAMN02384207_human_00671	SAMN02415179_paratyphi_B_01124
uraA		Uracil permease	75	75	1	1	1849				1289	1289	1289	A1_03551	A7_02847	A8_02577	A9_03219	B6_02691	C2_00282	D3_04233	D5_03173	D6_02642	E5_00065	E9_00018	Clin_ERR294810_00425	Clin_ERR294811_01338	SF_ERR495254_01251	SF_ERR495265_03281	G5_00995	H6_00794	I1_03451	SAMEA1705941_human_02525	SAMEA1705953_Paratyphi_A_00371	SAMEA2067822_Typhi_01039	SAMEA2072798_Typhi_03401	SAMEA2072815_Typhi_01499	SAMEA2272227_DT2_02518	SAMN00990755_Salamae_58lz13_04235	SAMN01041143_human_04001	SAMN01805320_paratyphi_B_02386	SAMN01805323_paratyphi_B_03808	SAMN01823726_Paratyphi_A_03311	SAMN01823727_paratyphi_B_03118	SAMN01823729_paratyphi_B_03567	SAMN01933185_Fr_1988_human_00483	SAMN02367583_53lz28z39_02977	SAMN02367800_Salamae_58dz6_01154	SAMN02384207_human_02526	SAMN02415179_paratyphi_B_00999
yeaR_2		putative protein YeaR	75	75	1	1	10300				362	365	362	A1_01022	A7_03150	A8_02064	A9_01966	B6_02343	C2_00765	D3_01153	D5_03509	D6_04290	E5_01129	E9_01147	Clin_ERR294810_01763	Clin_ERR294811_01985	SF_ERR495254_01581	SF_ERR495265_02484	G5_04109	H6_01498	I1_03924	SAMEA1705941_human_01811	SAMEA1705953_Paratyphi_A_01578	SAMEA2067822_Typhi_01830	SAMEA2072798_Typhi_02631	SAMEA2072815_Typhi_02276	SAMEA2272227_DT2_01238	SAMN00990755_Salamae_58lz13_00234	SAMN01041143_human_03343	SAMN01805320_paratyphi_B_03398	SAMN01805323_paratyphi_B_03497	SAMN01823726_Paratyphi_A_02101	SAMN01823727_paratyphi_B_03396	SAMN01823729_paratyphi_B_04208	SAMN01933185_Fr_1988_human_01510	SAMN02367583_53lz28z39_01087	SAMN02367800_Salamae_58dz6_03455	SAMN02384207_human_01810	SAMN02415179_paratyphi_B_03573
msbA		Lipid A export ATP-binding/permease protein MsbA	75	75	1	1	9429				1748	1748	1748	A1_03260	A7_03023	A8_00950	A9_02732	B6_02371	C2_04192	D3_00904	D5_01921	D6_02503	E5_03686	E9_00728	Clin_ERR294810_04457	Clin_ERR294811_04493	SF_ERR495254_03970	SF_ERR495265_03450	G5_02481	H6_02299	I1_01804	SAMEA1705941_human_00910	SAMEA1705953_Paratyphi_A_01814	SAMEA2067822_Typhi_02646	SAMEA2072798_Typhi_01818	SAMEA2072815_Typhi_03087	SAMEA2272227_DT2_00950	SAMN00990755_Salamae_58lz13_03846	SAMN01041143_human_02440	SAMN01805320_paratyphi_B_02889	SAMN01805323_paratyphi_B_01029	SAMN01823726_Paratyphi_A_01801	SAMN01823727_paratyphi_B_02773	SAMN01823729_paratyphi_B_02600	SAMN01933185_Fr_1988_human_00969	SAMN02367583_53lz28z39_04127	SAMN02367800_Salamae_58dz6_02477	SAMN02384207_human_00910	SAMN02415179_paratyphi_B_00929
aroC		Chorismate synthase	75	75	1	1	2019				1085	1085	1085	A1_00334	A7_01712	A8_03315	A9_04051	B6_01351	C2_00592	D3_00275	D5_03299	D6_02227	E5_00839	E9_00145	Clin_ERR294810_01987	Clin_ERR294811_03757	SF_ERR495254_04513	SF_ERR495265_01320	G5_02245	H6_04356	I1_03577	SAMEA1705941_human_02406	SAMEA1705953_Paratyphi_A_00487	SAMEA2067822_Typhi_01163	SAMEA2072798_Typhi_03275	SAMEA2072815_Typhi_01625	SAMEA2272227_DT2_02402	SAMN00990755_Salamae_58lz13_01111	SAMN01041143_human_03881	SAMN01805320_paratyphi_B_01808	SAMN01805323_paratyphi_B_00141	SAMN01823726_Paratyphi_A_03195	SAMN01823727_paratyphi_B_03239	SAMN01823729_paratyphi_B_00425	SAMN01933185_Fr_1988_human_03804	SAMN02367583_53lz28z39_02858	SAMN02367800_Salamae_58dz6_02720	SAMN02384207_human_02406	SAMN02415179_paratyphi_B_01181
fliJ		Flagellar FliJ protein	75	75	1	1	12007				443	443	443	A1_04139	A7_00384	A8_00632	A9_02860	B6_00946	C2_01142	D3_04014	D5_00813	D6_00726	E5_02338	E9_03892	Clin_ERR294810_04001	Clin_ERR294811_04155	SF_ERR495254_04010	SF_ERR495265_04100	G5_00654	H6_00060	I1_00638	SAMEA1705941_human_01059	SAMEA1705953_Paratyphi_A_00896	SAMEA2067822_Typhi_01599	SAMEA2072798_Typhi_02861	SAMEA2072815_Typhi_02043	SAMEA2272227_DT2_01936	SAMN00990755_Salamae_58lz13_01872	SAMN01041143_human_02589	SAMN01805320_paratyphi_B_01131	SAMN01805323_paratyphi_B_01996	SAMN01823726_Paratyphi_A_02781	SAMN01823727_paratyphi_B_00687	SAMN01823729_paratyphi_B_03408	SAMN01933185_Fr_1988_human_02209	SAMN02367583_53lz28z39_02339	SAMN02367800_Salamae_58dz6_01730	SAMN02384207_human_01059	SAMN02415179_paratyphi_B_02487
group_13198		hypothetical protein	75	75	1	1	13260				2096	2096	2096	A1_02517	A7_01746	A8_02388	A9_02100	B6_03942	C2_02175	D3_02085	D5_01979	D6_02537	E5_01891	E9_01891	Clin_ERR294810_03135	Clin_ERR294811_03070	SF_ERR495254_02745	SF_ERR495265_02991	G5_01842	H6_01100	I1_01982	SAMEA1705941_human_04096	SAMEA1705953_Paratyphi_A_04080	SAMEA2067822_Typhi_00150	SAMEA2072798_Typhi_04298	SAMEA2072815_Typhi_00614	SAMEA2272227_DT2_04211	SAMN00990755_Salamae_58lz13_02391	SAMN01041143_human_01165	SAMN01805320_paratyphi_B_00233	SAMN01805323_paratyphi_B_01387	SAMN01823726_Paratyphi_A_04081	SAMN01823727_paratyphi_B_04118	SAMN01823729_paratyphi_B_02236	SAMN01933185_Fr_1988_human_02905	SAMN02367583_53lz28z39_00630	SAMN02367800_Salamae_58dz6_04594	SAMN02384207_human_04096	SAMN02415179_paratyphi_B_02979
ribA		GTP cyclohydrolase-2	75	75	1	1	11075				590	590	590	A1_00530	A7_01385	A8_00256	A9_03565	B6_04089	C2_01403	D3_00073	D5_02314	D6_00163	E5_02599	E9_00526	Clin_ERR294810_01798	Clin_ERR294811_01608	SF_ERR495254_02133	SF_ERR495265_02673	G5_04475	H6_04048	I1_01269	SAMEA1705941_human_01344	SAMEA1705953_Paratyphi_A_01161	SAMEA2067822_Typhi_02314	SAMEA2072798_Typhi_02149	SAMEA2072815_Typhi_02755	SAMEA2272227_DT2_01676	SAMN00990755_Salamae_58lz13_01779	SAMN01041143_human_02874	SAMN01805320_paratyphi_B_03897	SAMN01805323_paratyphi_B_04221	SAMN01823726_Paratyphi_A_02517	SAMN01823727_paratyphi_B_01199	SAMN01823729_paratyphi_B_01342	SAMN01933185_Fr_1988_human_01952	SAMN02367583_53lz28z39_02069	SAMN02367800_Salamae_58dz6_01979	SAMN02384207_human_01343	SAMN02415179_paratyphi_B_04024
dnaK_2		Chaperone protein DnaK	75	75	1	1	12287				926	1442	1322	A1_01907	A7_04466	A8_00765	A9_01261	B6_00098	C2_00557	D3_01803	D5_00336	D6_00802	E5_00804	E9_00292	Clin_ERR294810_00762	Clin_ERR294811_03113	SF_ERR495254_00871	SF_ERR495265_00939	G5_00107	H6_00706	I1_00233	SAMEA1705941_human_02157	SAMEA1705953_Paratyphi_A_00745	SAMEA2067822_Typhi_01427	SAMEA2072798_Typhi_03013	SAMEA2072815_Typhi_01891	SAMEA2272227_DT2_02141	SAMN00990755_Salamae_58lz13_01382	SAMN01041143_human_03633	SAMN01805320_paratyphi_B_03101	SAMN01805323_paratyphi_B_00682	SAMN01823726_Paratyphi_A_02937	SAMN01823727_paratyphi_B_00852	SAMN01823729_paratyphi_B_03744	SAMN01933185_Fr_1988_human_02368	SAMN02367583_53lz28z39_02514	SAMN02367800_Salamae_58dz6_00641	SAMN02384207_human_02157	SAMN02415179_paratyphi_B_00722
hybB		putative Ni/Fe-hydrogenase 2 b-type cytochrome subunit	75	75	1	1	5566				1178	1178	1178	A1_01068	A7_04160	A8_01774	A9_01502	B6_01645	C2_02870	D3_01510	D5_02778	D6_01907	E5_01558	E9_01466	Clin_ERR294810_01036	Clin_ERR294811_01106	SF_ERR495254_00940	SF_ERR495265_01702	G5_00790	H6_01865	I1_03408	SAMEA1705941_human_03054	SAMEA1705953_Paratyphi_A_03038	SAMEA2067822_Typhi_03762	SAMEA2072798_Typhi_00703	SAMEA2072815_Typhi_04204	SAMEA2272227_DT2_03132	SAMN00990755_Salamae_58lz13_04585	SAMN01041143_human_00123	SAMN01805320_paratyphi_B_01403	SAMN01805323_paratyphi_B_02675	SAMN01823726_Paratyphi_A_00684	SAMN01823727_paratyphi_B_01714	SAMN01823729_paratyphi_B_00716	SAMN01933185_Fr_1988_human_03755	SAMN02367583_53lz28z39_03588	SAMN02367800_Salamae_58dz6_00340	SAMN02384207_human_03055	SAMN02415179_paratyphi_B_04125
fabD		Malonyl CoA-acyl carrier protein transacylase	75	75	1	1	10183				929	929	929	A1_01781	A7_00540	A8_00872	A9_01659	B6_01268	C2_03893	D3_00758	D5_00885	D6_00566	E5_03938	E9_03641	Clin_ERR294810_02376	Clin_ERR294811_00561	SF_ERR495254_04587	SF_ERR495265_01568	G5_04024	H6_01729	I1_00803	SAMEA1705941_human_01885	SAMEA1705953_Paratyphi_A_01656	SAMEA2067822_Typhi_02421	SAMEA2072798_Typhi_02042	SAMEA2072815_Typhi_02862	SAMEA2272227_DT2_01163	SAMN00990755_Salamae_58lz13_03547	SAMN01041143_human_03417	SAMN01805320_paratyphi_B_03324	SAMN01805323_paratyphi_B_03423	SAMN01823726_Paratyphi_A_02023	SAMN01823727_paratyphi_B_00182	SAMN01823729_paratyphi_B_04084	SAMN01933185_Fr_1988_human_01363	SAMN02367583_53lz28z39_04271	SAMN02367800_Salamae_58dz6_03550	SAMN02384207_human_01884	SAMN02415179_paratyphi_B_03496
accD		Acetyl-coenzyme A carboxylase carboxyl transferase subunit beta	75	75	1	1	2042				914	914	914	A1_00352	A7_01695	A8_03298	A9_04068	B6_01368	C2_00610	D3_00257	D5_03316	D6_02210	E5_00857	E9_00163	Clin_ERR294810_03675	Clin_ERR294811_03574	SF_ERR495254_03347	SF_ERR495265_01346	G5_02263	H6_04374	I1_03594	SAMEA1705941_human_02388	SAMEA1705953_Paratyphi_A_00505	SAMEA2067822_Typhi_01182	SAMEA2072798_Typhi_03256	SAMEA2072815_Typhi_01644	SAMEA2272227_DT2_02384	SAMN00990755_Salamae_58lz13_01128	SAMN01041143_human_03863	SAMN01805320_paratyphi_B_01792	SAMN01805323_paratyphi_B_02242	SAMN01823726_Paratyphi_A_03177	SAMN01823727_paratyphi_B_03257	SAMN01823729_paratyphi_B_02957	SAMN01933185_Fr_1988_human_03786	SAMN02367583_53lz28z39_02841	SAMN02367800_Salamae_58dz6_02737	SAMN02384207_human_02388	SAMN02415179_paratyphi_B_01198
birA		Bifunctional ligase/repressor BirA	75	75	1	1	13166				962	962	962	A1_03723	A7_04405	A8_03805	A9_04440	B6_04202	C2_02615	D3_03291	D5_03422	D6_04038	E5_02716	E9_03235	Clin_ERR294810_03801	Clin_ERR294811_04584	SF_ERR495254_04701	SF_ERR495265_04396	G5_03299	H6_03795	I1_03124	SAMEA1705941_human_04031	SAMEA1705953_Paratyphi_A_04017	SAMEA2067822_Typhi_04521	SAMEA2072798_Typhi_04503	SAMEA2072815_Typhi_04498	SAMEA2272227_DT2_04129	SAMN00990755_Salamae_58lz13_00334	SAMN01041143_human_01100	SAMN01805320_paratyphi_B_02680	SAMN01805323_paratyphi_B_00148	SAMN01823726_Paratyphi_A_04144	SAMN01823727_paratyphi_B_02527	SAMN01823729_paratyphi_B_02617	SAMN01933185_Fr_1988_human_03360	SAMN02367583_53lz28z39_00682	SAMN02367800_Salamae_58dz6_02238	SAMN02384207_human_04031	SAMN02415179_paratyphi_B_01144
mipA		MltA-interacting protein	75	75	1	1	10326				746	746	746	A1_01006	A7_03135	A8_02080	A9_01951	B6_02084	C2_00749	D3_01137	D5_03524	D6_04306	E5_01113	E9_01163	Clin_ERR294810_01747	Clin_ERR294811_02001	SF_ERR495254_01565	SF_ERR495265_02468	G5_04125	H6_01482	I1_03908	SAMEA1705941_human_01796	SAMEA1705953_Paratyphi_A_01562	SAMEA2067822_Typhi_01847	SAMEA2072798_Typhi_02614	SAMEA2072815_Typhi_02293	SAMEA2272227_DT2_01253	SAMN00990755_Salamae_58lz13_00218	SAMN01041143_human_03328	SAMN01805320_paratyphi_B_03413	SAMN01805323_paratyphi_B_03512	SAMN01823726_Paratyphi_A_02117	SAMN01823727_paratyphi_B_03380	SAMN01823729_paratyphi_B_04225	SAMN01933185_Fr_1988_human_01526	SAMN02367583_53lz28z39_01103	SAMN02367800_Salamae_58dz6_03440	SAMN02384207_human_01795	SAMN02415179_paratyphi_B_03589
hypD		Hydrogenase maturation factor HypD	75	75	1	1	6140				1121	1121	1121	A1_00234	A7_00906	A8_01448	A9_01758	B6_02137	C2_00364	D3_00354	D5_01507	D6_01576	E5_00632	E9_00842	Clin_ERR294810_01411	Clin_ERR294811_02663	SF_ERR495254_02907	SF_ERR495265_03535	G5_01102	H6_00515	I1_01077	SAMEA1705941_human_02757	SAMEA1705953_Paratyphi_A_02747	SAMEA2067822_Typhi_03456	SAMEA2072798_Typhi_01009	SAMEA2072815_Typhi_03898	SAMEA2272227_DT2_02841	SAMN00990755_Salamae_58lz13_04432	SAMN01041143_human_04275	SAMN01805320_paratyphi_B_02770	SAMN01805323_paratyphi_B_00462	SAMN01823726_Paratyphi_A_00975	SAMN01823727_paratyphi_B_02235	SAMN01823729_paratyphi_B_00860	SAMN01933185_Fr_1988_human_04184	SAMN02367583_53lz28z39_03877	SAMN02367800_Salamae_58dz6_01385	SAMN02384207_human_02758	SAMN02415179_paratyphi_B_04423
group_13206		hypothetical protein	75	75	1	1	4681				617	617	617	A1_02859	A7_03205	A8_02748	A9_02638	B6_01225	C2_03376	D3_03009	D5_04400	D6_02776	E5_01273	E9_02925	Clin_ERR294810_02669	Clin_ERR294811_03404	SF_ERR495254_00541	SF_ERR495265_00622	G5_01664	H6_02619	I1_04241	SAMEA1705941_human_03640	SAMEA1705953_Paratyphi_A_03619	SAMEA2067822_Typhi_04355	SAMEA2072798_Typhi_00109	SAMEA2072815_Typhi_00110	SAMEA2272227_DT2_03729	SAMN00990755_Salamae_58lz13_00973	SAMN01041143_human_00709	SAMN01805320_paratyphi_B_01691	SAMN01805323_paratyphi_B_01961	SAMN01823726_Paratyphi_A_00103	SAMN01823727_paratyphi_B_01447	SAMN01823729_paratyphi_B_03016	SAMN01933185_Fr_1988_human_00269	SAMN02367583_53lz28z39_01466	SAMN02367800_Salamae_58dz6_00782	SAMN02384207_human_03640	SAMN02415179_paratyphi_B_00254
group_13207		hypothetical protein	75	75	1	1	13370				335	335	335	A1_00909	A7_04351	A8_01027	A9_01995	B6_04249	C2_02238	D3_02639	D5_00993	D6_04441	E5_01815	E9_03291	Clin_ERR294810_03488	Clin_ERR294811_02917	SF_ERR495254_04134	SF_ERR495265_03795	G5_01179	H6_01691	I1_00922	SAMEA1705941_human_04160	SAMEA1705953_Paratyphi_A_04144	SAMEA2067822_Typhi_00215	SAMEA2072798_Typhi_04232	SAMEA2072815_Typhi_00679	SAMEA2272227_DT2_04275	SAMN00990755_Salamae_58lz13_02873	SAMN01041143_human_01229	SAMN01805320_paratyphi_B_00296	SAMN01805323_paratyphi_B_01324	SAMN01823726_Paratyphi_A_04017	SAMN01823727_paratyphi_B_04054	SAMN01823729_paratyphi_B_02299	SAMN01933185_Fr_1988_human_02841	SAMN02367583_53lz28z39_00549	SAMN02367800_Salamae_58dz6_04326	SAMN02384207_human_04160	SAMN02415179_paratyphi_B_03141
dnaK_1		Chaperone protein DnaK	75	75	1	1	7442				1916	1916	1916	A1_00711	A7_02919	A8_03636	A9_03016	B6_02731	C2_02543	D3_02333	D5_04126	D6_00046	E5_03017	E9_01072	Clin_ERR294810_00243	Clin_ERR294811_00243	SF_ERR495254_00116	SF_ERR495265_00103	G5_03397	H6_02772	I1_02855	SAMEA1705941_human_00011	SAMEA1705953_Paratyphi_A_00011	SAMEA2067822_Typhi_00678	SAMEA2072798_Typhi_03762	SAMEA2072815_Typhi_01140	SAMEA2272227_DT2_00011	SAMN00990755_Salamae_58lz13_03241	SAMN01041143_human_01540	SAMN01805320_paratyphi_B_00438	SAMN01805323_paratyphi_B_03882	SAMN01823726_Paratyphi_A_03672	SAMN01823727_paratyphi_B_00577	SAMN01823729_paratyphi_B_01540	SAMN01933185_Fr_1988_human_03305	SAMN02367583_53lz28z39_00227	SAMN02367800_Salamae_58dz6_03779	SAMN02384207_human_00011	SAMN02415179_paratyphi_B_02870
artM_2		Arginine ABC transporter permease protein ArtM	75	75	1	1	9161				668	668	668	A1_03207	A7_01964	A8_03926	A9_04007	B6_00684	C2_04245	D3_00957	D5_03895	D6_03355	E5_03739	E9_00675	Clin_ERR294810_04328	Clin_ERR294811_04259	SF_ERR495254_03549	SF_ERR495265_04159	G5_02427	H6_02245	I1_04067	SAMEA1705941_human_00855	SAMEA1705953_Paratyphi_A_01877	SAMEA2067822_Typhi_02703	SAMEA2072798_Typhi_01761	SAMEA2072815_Typhi_03144	SAMEA2272227_DT2_00892	SAMN00990755_Salamae_58lz13_00544	SAMN01041143_human_02385	SAMN01805320_paratyphi_B_00745	SAMN01805323_paratyphi_B_00174	SAMN01823726_Paratyphi_A_01738	SAMN01823727_paratyphi_B_01862	SAMN01823729_paratyphi_B_00569	SAMN01933185_Fr_1988_human_03281	SAMN02367583_53lz28z39_03109	SAMN02367800_Salamae_58dz6_02883	SAMN02384207_human_00855	SAMN02415179_paratyphi_B_00121
rplX		50S ribosomal protein L24	75	75	1	1	5084				314	314	314	A1_03057	A7_03453	A8_03149	A9_03367	B6_03370	C2_02000	D3_02822	D5_02688	D6_03188	E5_02149	E9_02688	Clin_ERR294810_03579	Clin_ERR294811_03541	SF_ERR495254_02640	SF_ERR495265_02960	G5_02797	H6_03128	I1_02691	SAMEA1705941_human_03332	SAMEA1705953_Paratyphi_A_03318	SAMEA2067822_Typhi_04052	SAMEA2072798_Typhi_00413	SAMEA2072815_Typhi_00414	SAMEA2272227_DT2_03418	SAMN00990755_Salamae_58lz13_03486	SAMN01041143_human_00401	SAMN01805320_paratyphi_B_02025	SAMN01805323_paratyphi_B_00250	SAMN01823726_Paratyphi_A_00404	SAMN01823727_paratyphi_B_01800	SAMN01823729_paratyphi_B_01281	SAMN01933185_Fr_1988_human_00625	SAMN02367583_53lz28z39_04077	SAMN02367800_Salamae_58dz6_00035	SAMN02384207_human_03333	SAMN02415179_paratyphi_B_01675
dapE		Succinyl-diaminopimelate desuccinylase	75	75	1	1	1869				1127	1127	1127	A1_03567	A7_02863	A8_02561	A9_03203	B6_02707	C2_00266	D3_04249	D5_03189	D6_02626	E5_00081	E9_00034	Clin_ERR294810_00441	Clin_ERR294811_01322	SF_ERR495254_01267	SF_ERR495265_03297	G5_00979	H6_00810	I1_03467	SAMEA1705941_human_02509	SAMEA1705953_Paratyphi_A_00387	SAMEA2067822_Typhi_01056	SAMEA2072798_Typhi_03384	SAMEA2072815_Typhi_01516	SAMEA2272227_DT2_02504	SAMN00990755_Salamae_58lz13_04251	SAMN01041143_human_03985	SAMN01805320_paratyphi_B_02402	SAMN01805323_paratyphi_B_03747	SAMN01823726_Paratyphi_A_03295	SAMN01823727_paratyphi_B_03134	SAMN01823729_paratyphi_B_03583	SAMN01933185_Fr_1988_human_00467	SAMN02367583_53lz28z39_02961	SAMN02367800_Salamae_58dz6_01138	SAMN02384207_human_02510	SAMN02415179_paratyphi_B_01015
btsR		Transcriptional regulatory protein BtsR	75	75	1	1	12387				719	719	719	A1_00793	A7_04495	A8_00794	A9_01644	B6_00069	C2_00523	D3_01768	D5_00365	D6_00773	E5_00770	E9_00326	Clin_ERR294810_03339	Clin_ERR294811_03439	SF_ERR495254_02788	SF_ERR495265_00979	G5_00075	H6_00737	I1_00262	SAMEA1705941_human_02190	SAMEA1705953_Paratyphi_A_00699	SAMEA2067822_Typhi_01381	SAMEA2072798_Typhi_03058	SAMEA2072815_Typhi_01846	SAMEA2272227_DT2_02175	SAMN00990755_Salamae_58lz13_01940	SAMN01041143_human_03666	SAMN01805320_paratyphi_B_03053	SAMN01805323_paratyphi_B_00730	SAMN01823726_Paratyphi_A_02984	SAMN01823727_paratyphi_B_00887	SAMN01823729_paratyphi_B_03780	SAMN01933185_Fr_1988_human_02398	SAMN02367583_53lz28z39_02542	SAMN02367800_Salamae_58dz6_00610	SAMN02384207_human_02190	SAMN02415179_paratyphi_B_00766
acrA		Multidrug efflux pump subunit AcrA	75	75	1	1	8327				1193	1193	1193	A1_04245	A7_00189	A8_01163	A9_01002	B6_04488	C2_03662	D3_03400	D5_01226	D6_01229	E5_03154	E9_04274	Clin_ERR294810_03245	Clin_ERR294811_03039	SF_ERR495254_02299	SF_ERR495265_00653	G5_01416	H6_02921	I1_02315	SAMEA1705941_human_00460	SAMEA1705953_Paratyphi_A_02256	SAMEA2067822_Typhi_03089	SAMEA2072798_Typhi_01374	SAMEA2072815_Typhi_03533	SAMEA2272227_DT2_00477	SAMN00990755_Salamae_58lz13_03781	SAMN01041143_human_01988	SAMN01805320_paratyphi_B_04230	SAMN01805323_paratyphi_B_01589	SAMN01823726_Paratyphi_A_01362	SAMN01823727_paratyphi_B_03824	SAMN01823729_paratyphi_B_02740	SAMN01933185_Fr_1988_human_01285	SAMN02367583_53lz28z39_00876	SAMN02367800_Salamae_58dz6_02275	SAMN02384207_human_00461	SAMN02415179_paratyphi_B_02308
glnQ_2		Glutamine transport ATP-binding protein GlnQ	75	75	1	1	9081				722	722	722	A1_03156	A7_01913	A8_03875	A9_04520	B6_00323	C2_04296	D3_01008	D5_03844	D6_03406	E5_03790	E9_00964	Clin_ERR294810_04268	Clin_ERR294811_04319	SF_ERR495254_03609	SF_ERR495265_04219	G5_02376	H6_02194	I1_04118	SAMEA1705941_human_00792	SAMEA1705953_Paratyphi_A_01929	SAMEA2067822_Typhi_02756	SAMEA2072798_Typhi_01708	SAMEA2072815_Typhi_03197	SAMEA2272227_DT2_00830	SAMN00990755_Salamae_58lz13_00490	SAMN01041143_human_02322	SAMN01805320_paratyphi_B_00692	SAMN01805323_paratyphi_B_00227	SAMN01823726_Paratyphi_A_01686	SAMN01823727_paratyphi_B_01923	SAMN01823729_paratyphi_B_00630	SAMN01933185_Fr_1988_human_03229	SAMN02367583_53lz28z39_03163	SAMN02367800_Salamae_58dz6_02938	SAMN02384207_human_00792	SAMN02415179_paratyphi_B_00068
eno		Enolase	75	75	1	1	6010				1298	1298	1298	A1_01271	A7_01081	A8_04269	A9_00594	B6_03486	C2_02667	D3_01713	D5_04472	D6_03959	E5_01761	E9_01263	Clin_ERR294810_01505	Clin_ERR294811_01563	SF_ERR495254_00713	SF_ERR495265_01066	G5_03923	H6_03470	I1_04475	SAMEA1705941_human_02850	SAMEA1705953_Paratyphi_A_02839	SAMEA2067822_Typhi_03549	SAMEA2072798_Typhi_00917	SAMEA2072815_Typhi_03990	SAMEA2272227_DT2_02935	SAMN00990755_Salamae_58lz13_04345	SAMN01041143_human_04368	SAMN01805320_paratyphi_B_01195	SAMN01805323_paratyphi_B_02883	SAMN01823726_Paratyphi_A_00883	SAMN01823727_paratyphi_B_02325	SAMN01823729_paratyphi_B_01743	SAMN01933185_Fr_1988_human_04100	SAMN02367583_53lz28z39_03786	SAMN02367800_Salamae_58dz6_01302	SAMN02384207_human_02851	SAMN02415179_paratyphi_B_04327
napA		Periplasmic nitrate reductase	75	75	1	1	2176				2486	2486	2486	A1_03706	A7_02832	A8_03505	A9_04168	B6_04165	C2_01027	D3_00152	D5_03416	D6_02111	E5_02184	E9_00267	Clin_ERR294810_02532	Clin_ERR294811_02131	SF_ERR495254_04695	SF_ERR495265_03836	G5_01870	H6_04479	I1_03694	SAMEA1705941_human_02281	SAMEA1705953_Paratyphi_A_00610	SAMEA2067822_Typhi_01290	SAMEA2072798_Typhi_03149	SAMEA2072815_Typhi_01754	SAMEA2272227_DT2_02276	SAMN00990755_Salamae_58lz13_01227	SAMN01041143_human_03757	SAMN01805320_paratyphi_B_00132	SAMN01805323_paratyphi_B_03994	SAMN01823726_Paratyphi_A_03072	SAMN01823727_paratyphi_B_00005	SAMN01823729_paratyphi_B_02850	SAMN01933185_Fr_1988_human_03553	SAMN02367583_53lz28z39_02743	SAMN02367800_Salamae_58dz6_02835	SAMN02384207_human_02281	SAMN02415179_paratyphi_B_00005
rpsG		30S ribosomal protein S7	75	75	1	1	5065				470	470	470	A1_01933	A7_00137	A8_00518	A9_02533	B6_00374	C2_03101	D3_03284	D5_00518	D6_00511	E5_03377	E9_03199	Clin_ERR294810_00852	Clin_ERR294811_00359	SF_ERR495254_02408	SF_ERR495265_00347	G5_03178	H6_01418	I1_00537	SAMEA1705941_human_03350	SAMEA1705953_Paratyphi_A_03336	SAMEA2067822_Typhi_04070	SAMEA2072798_Typhi_00395	SAMEA2072815_Typhi_00396	SAMEA2272227_DT2_03436	SAMN00990755_Salamae_58lz13_00693	SAMN01041143_human_00419	SAMN01805320_paratyphi_B_00026	SAMN01805323_paratyphi_B_02479	SAMN01823726_Paratyphi_A_00386	SAMN01823727_paratyphi_B_00045	SAMN01823729_paratyphi_B_03543	SAMN01933185_Fr_1988_human_00002	SAMN02367583_53lz28z39_01747	SAMN02367800_Salamae_58dz6_01067	SAMN02384207_human_03351	SAMN02415179_paratyphi_B_01727
pckA		Phosphoenolpyruvate carboxykinase (ATP)	75	75	1	1	4998				1619	1619	1619	A1_01985	A7_00077	A8_00458	A9_01565	B6_00434	C2_03153	D3_03232	D5_00458	D6_00451	E5_03429	E9_03147	Clin_ERR294810_00905	Clin_ERR294811_00412	SF_ERR495254_02355	SF_ERR495265_00400	G5_03126	H6_01366	I1_00477	SAMEA1705941_human_03403	SAMEA1705953_Paratyphi_A_03389	SAMEA2067822_Typhi_04125	SAMEA2072798_Typhi_00340	SAMEA2072815_Typhi_00341	SAMEA2272227_DT2_03490	SAMN00990755_Salamae_58lz13_00753	SAMN01041143_human_00472	SAMN01805320_paratyphi_B_02175	SAMN01805323_paratyphi_B_02317	SAMN01823726_Paratyphi_A_00333	SAMN01823727_paratyphi_B_02725	SAMN01823729_paratyphi_B_04296	SAMN01933185_Fr_1988_human_00054	SAMN02367583_53lz28z39_01687	SAMN02367800_Salamae_58dz6_01007	SAMN02384207_human_03403	SAMN02415179_paratyphi_B_00190
ahpC_2		Alkyl hydroperoxide reductase C	75	75	1	1	8233				602	602	602	A1_04315	A7_00802	A8_01097	A9_00936	B6_04422	C2_03592	D3_03470	D5_01160	D6_01163	E5_03224	E9_04204	Clin_ERR294810_01288	Clin_ERR294811_02507	SF_ERR495254_01378	SF_ERR495265_02108	G5_01348	H6_02853	I1_02381	SAMEA1705941_human_00387	SAMEA1705953_Paratyphi_A_02328	SAMEA2067822_Typhi_03166	SAMEA2072798_Typhi_01297	SAMEA2072815_Typhi_03611	SAMEA2272227_DT2_00405	SAMN00990755_Salamae_58lz13_03715	SAMN01041143_human_01916	SAMN01805320_paratyphi_B_04302	SAMN01805323_paratyphi_B_01661	SAMN01823726_Paratyphi_A_01290	SAMN01823727_paratyphi_B_03751	SAMN01823729_paratyphi_B_02813	SAMN01933185_Fr_1988_human_01217	SAMN02367583_53lz28z39_00942	SAMN02367800_Salamae_58dz6_03208	SAMN02384207_human_00388	SAMN02415179_paratyphi_B_03056
dauR		Transcriptional regulator DauR	75	75	1	1	5060				722	722	722	A1_01938	A7_00132	A8_00513	A9_02538	B6_00379	C2_03106	D3_03279	D5_00513	D6_00506	E5_03382	E9_03194	Clin_ERR294810_00857	Clin_ERR294811_00364	SF_ERR495254_02403	SF_ERR495265_00352	G5_03173	H6_01413	I1_00532	SAMEA1705941_human_03355	SAMEA1705953_Paratyphi_A_03341	SAMEA2067822_Typhi_04075	SAMEA2072798_Typhi_00390	SAMEA2072815_Typhi_00391	SAMEA2272227_DT2_03441	SAMN00990755_Salamae_58lz13_00698	SAMN01041143_human_00424	SAMN01805320_paratyphi_B_00031	SAMN01805323_paratyphi_B_02484	SAMN01823726_Paratyphi_A_00381	SAMN01823727_paratyphi_B_00040	SAMN01823729_paratyphi_B_03548	SAMN01933185_Fr_1988_human_00007	SAMN02367583_53lz28z39_01742	SAMN02367800_Salamae_58dz6_01062	SAMN02384207_human_03356	SAMN02415179_paratyphi_B_01722
nusB		Transcription antitermination protein NusB	75	75	1	1	8249				419	419	419	A1_04299	A7_00789	A8_01110	A9_00949	B6_04435	C2_03608	D3_03454	D5_01173	D6_01176	E5_03208	E9_04220	Clin_ERR294810_01272	Clin_ERR294811_02491	SF_ERR495254_01394	SF_ERR495265_02124	G5_01362	H6_02867	I1_02368	SAMEA1705941_human_00403	SAMEA1705953_Paratyphi_A_02312	SAMEA2067822_Typhi_03150	SAMEA2072798_Typhi_01313	SAMEA2072815_Typhi_03595	SAMEA2272227_DT2_00421	SAMN00990755_Salamae_58lz13_03728	SAMN01041143_human_01932	SAMN01805320_paratyphi_B_04286	SAMN01805323_paratyphi_B_01645	SAMN01823726_Paratyphi_A_01306	SAMN01823727_paratyphi_B_03767	SAMN01823729_paratyphi_B_02797	SAMN01933185_Fr_1988_human_01231	SAMN02367583_53lz28z39_00929	SAMN02367800_Salamae_58dz6_03221	SAMN02384207_human_00404	SAMN02415179_paratyphi_B_03042
nadR		Trifunctional NAD biosynthesis/regulator protein NadR	75	75	1	1	7405				1232	1232	1232	A1_00680	A7_01450	A8_03669	A9_02983	B6_01421	C2_02512	D3_02364	D5_04159	D6_00079	E5_02986	E9_01041	Clin_ERR294810_00274	Clin_ERR294811_00274	SF_ERR495254_00084	SF_ERR495265_00071	G5_03428	H6_02060	I1_02822	SAMEA1705941_human_04440	SAMEA1705953_Paratyphi_A_04426	SAMEA2067822_Typhi_00646	SAMEA2072798_Typhi_03794	SAMEA2072815_Typhi_01108	SAMEA2272227_DT2_04562	SAMN00990755_Salamae_58lz13_03209	SAMN01041143_human_01509	SAMN01805320_paratyphi_B_00470	SAMN01805323_paratyphi_B_03851	SAMN01823726_Paratyphi_A_03703	SAMN01823727_paratyphi_B_00277	SAMN01823729_paratyphi_B_01509	SAMN01933185_Fr_1988_human_02567	SAMN02367583_53lz28z39_00259	SAMN02367800_Salamae_58dz6_03747	SAMN02384207_human_04441	SAMN02415179_paratyphi_B_02839
plsY		putative glycerol-3-phosphate acyltransferase	75	75	1	1	5489				611	617	613	A1_04362	A7_04102	A8_00145	A9_03084	B6_02895	C2_02929	D3_01451	D5_02836	D6_04082	E5_01499	E9_01525	Clin_ERR294810_01098	Clin_ERR294811_01044	SF_ERR495254_01002	SF_ERR495265_01765	G5_00849	H6_02412	I1_03349	SAMEA1705941_human_03114	SAMEA1705953_Paratyphi_A_03099	SAMEA2067822_Typhi_03825	SAMEA2072798_Typhi_00638	SAMEA2072815_Typhi_04268	SAMEA2272227_DT2_03192	SAMN00990755_Salamae_58lz13_04640	SAMN01041143_human_00183	SAMN01805320_paratyphi_B_01469	SAMN01805323_paratyphi_B_02609	SAMN01823726_Paratyphi_A_00623	SAMN01823727_paratyphi_B_01774	SAMN01823729_paratyphi_B_00777	SAMN01933185_Fr_1988_human_03696	SAMN02367583_53lz28z39_03526	SAMN02367800_Salamae_58dz6_00283	SAMN02384207_human_03115	SAMN02415179_paratyphi_B_01507
pta		Phosphate acetyltransferase	75	75	1	1	2074				2141	2144	2143	A1_00380	A7_01667	A8_03270	A9_04096	B6_01396	C2_00638	D3_00229	D5_03344	D6_02182	E5_00885	E9_00191	Clin_ERR294810_03703	Clin_ERR294811_03602	SF_ERR495254_03319	SF_ERR495265_01374	G5_02291	H6_04402	I1_03622	SAMEA1705941_human_02360	SAMEA1705953_Paratyphi_A_00533	SAMEA2067822_Typhi_01210	SAMEA2072798_Typhi_03228	SAMEA2072815_Typhi_01674	SAMEA2272227_DT2_02356	SAMN00990755_Salamae_58lz13_01156	SAMN01041143_human_03835	SAMN01805320_paratyphi_B_01764	SAMN01805323_paratyphi_B_02270	SAMN01823726_Paratyphi_A_03149	SAMN01823727_paratyphi_B_03285	SAMN01823729_paratyphi_B_02929	SAMN01933185_Fr_1988_human_03477	SAMN02367583_53lz28z39_02813	SAMN02367800_Salamae_58dz6_02765	SAMN02384207_human_02360	SAMN02415179_paratyphi_B_01226
trmD		tRNA (guanine-N(1)-)-methyltransferase	75	75	1	1	6968				767	767	767	A1_02336	A7_01314	A8_01509	A9_00836	B6_02286	C2_02043	D3_02202	D5_01652	D6_02443	E5_02042	E9_02717	Clin_ERR294810_04386	Clin_ERR294811_04234	SF_ERR495254_02677	SF_ERR495265_04317	G5_02841	H6_01611	I1_01625	SAMEA1705941_human_02647	SAMEA1705953_Paratyphi_A_02555	SAMEA2067822_Typhi_03337	SAMEA2072798_Typhi_01127	SAMEA2072815_Typhi_03780	SAMEA2272227_DT2_02699	SAMN00990755_Salamae_58lz13_00319	SAMN01041143_human_04123	SAMN01805320_paratyphi_B_01968	SAMN01805323_paratyphi_B_03023	SAMN01823726_Paratyphi_A_01123	SAMN01823727_paratyphi_B_03519	SAMN01823729_paratyphi_B_00450	SAMN01933185_Fr_1988_human_04342	SAMN02367583_53lz28z39_04032	SAMN02367800_Salamae_58dz6_01495	SAMN02384207_human_02648	SAMN02415179_paratyphi_B_01632
secM		Secretion monitor	75	75	1	1	7616				497	497	497	A1_00855	A7_01622	A8_04072	A9_00653	B6_00224	C2_04098	D3_03743	D5_04017	D6_01505	E5_04448	E9_04124	Clin_ERR294810_00117	Clin_ERR294811_00117	SF_ERR495254_00242	SF_ERR495265_00229	G5_04223	H6_03724	I1_02965	SAMEA1705941_human_00134	SAMEA1705953_Paratyphi_A_00134	SAMEA2067822_Typhi_00805	SAMEA2072798_Typhi_03635	SAMEA2072815_Typhi_01267	SAMEA2272227_DT2_00133	SAMN00990755_Salamae_58lz13_03350	SAMN01041143_human_01663	SAMN01805320_paratyphi_B_02601	SAMN01805323_paratyphi_B_00883	SAMN01823726_Paratyphi_A_03548	SAMN01823727_paratyphi_B_01957	SAMN01823729_paratyphi_B_01188	SAMN01933185_Fr_1988_human_00746	SAMN02367583_53lz28z39_00118	SAMN02367800_Salamae_58dz6_03889	SAMN02384207_human_00134	SAMN02415179_paratyphi_B_01921
ubiD		3-octaprenyl-4-hydroxybenzoate carboxy-lyase	75	75	1	1	12836				1478	1478	1478	A1_02441	A7_02983	A8_02665	A9_00423	B6_00794	C2_00872	D3_01902	D5_01027	D6_01100	E5_01173	E9_01765	Clin_ERR294810_04240	Clin_ERR294811_02446	SF_ERR495254_02529	SF_ERR495265_00822	G5_01694	H6_01000	I1_00956	SAMEA1705941_human_03866	SAMEA1705953_Paratyphi_A_03856	SAMEA2067822_Typhi_00115	SAMEA2072798_Typhi_04517	SAMEA2072815_Typhi_00579	SAMEA2272227_DT2_03970	SAMN00990755_Salamae_58lz13_00632	SAMN01041143_human_00935	SAMN01805320_paratyphi_B_00775	SAMN01805323_paratyphi_B_00086	SAMN01823726_Paratyphi_A_04305	SAMN01823727_paratyphi_B_02061	SAMN01823729_paratyphi_B_03844	SAMN01933185_Fr_1988_human_03386	SAMN02367583_53lz28z39_01386	SAMN02367800_Salamae_58dz6_01243	SAMN02384207_human_03866	SAMN02415179_paratyphi_B_02073
mdtK		Multidrug resistance protein MdtK	75	75	1	1	10547				1373	1373	1373	A1_02607	A7_02185	A8_02213	A9_01818	B6_01951	C2_01697	D3_04399	D5_03657	D6_00908	E5_04219	E9_02349	Clin_ERR294810_02069	Clin_ERR294811_03834	SF_ERR495254_01616	SF_ERR495265_02321	G5_03635	H6_03844	I1_03775	SAMEA1705941_human_01650	SAMEA1705953_Paratyphi_A_01431	SAMEA2067822_Typhi_01979	SAMEA2072798_Typhi_02484	SAMEA2072815_Typhi_02423	SAMEA2272227_DT2_01392	SAMN00990755_Salamae_58lz13_00084	SAMN01041143_human_03181	SAMN01805320_paratyphi_B_03553	SAMN01805323_paratyphi_B_03649	SAMN01823726_Paratyphi_A_02247	SAMN01823727_paratyphi_B_03932	SAMN01823729_paratyphi_B_02146	SAMN01933185_Fr_1988_human_01653	SAMN02367583_53lz28z39_01235	SAMN02367800_Salamae_58dz6_03308	SAMN02384207_human_01649	SAMN02415179_paratyphi_B_03727
sspA		Stringent starvation protein A	75	75	1	1	5188				638	638	638	A1_04514	A7_02082	A8_01862	A9_03432	B6_02634	C2_03081	D3_01299	D5_02985	D6_02331	E5_01347	E9_01677	Clin_ERR294810_01225	Clin_ERR294811_00951	SF_ERR495254_01129	SF_ERR495265_01932	G5_01553	H6_00950	I1_03200	SAMEA1705941_human_03244	SAMEA1705953_Paratyphi_A_03231	SAMEA2067822_Typhi_03964	SAMEA2072798_Typhi_00500	SAMEA2072815_Typhi_04407	SAMEA2272227_DT2_03330	SAMN00990755_Salamae_58lz13_04788	SAMN01041143_human_00313	SAMN01805320_paratyphi_B_01598	SAMN01805323_paratyphi_B_03180	SAMN01823726_Paratyphi_A_00492	SAMN01823727_paratyphi_B_00981	SAMN01823729_paratyphi_B_03298	SAMN01933185_Fr_1988_human_03566	SAMN02367583_53lz28z39_03370	SAMN02367800_Salamae_58dz6_00094	SAMN02384207_human_03245	SAMN02415179_paratyphi_B_00394
rplF		50S ribosomal protein L6	75	75	1	1	5088				533	533	533	A1_03053	A7_03457	A8_03145	A9_03363	B6_03366	C2_02004	D3_02826	D5_02684	D6_03184	E5_02153	E9_02684	Clin_ERR294810_03575	Clin_ERR294811_03537	SF_ERR495254_02636	SF_ERR495265_02956	G5_02801	H6_03132	I1_02687	SAMEA1705941_human_03328	SAMEA1705953_Paratyphi_A_03314	SAMEA2067822_Typhi_04048	SAMEA2072798_Typhi_00417	SAMEA2072815_Typhi_00418	SAMEA2272227_DT2_03414	SAMN00990755_Salamae_58lz13_03490	SAMN01041143_human_00397	SAMN01805320_paratyphi_B_02029	SAMN01805323_paratyphi_B_00254	SAMN01823726_Paratyphi_A_00408	SAMN01823727_paratyphi_B_01804	SAMN01823729_paratyphi_B_01285	SAMN01933185_Fr_1988_human_00621	SAMN02367583_53lz28z39_04081	SAMN02367800_Salamae_58dz6_00031	SAMN02384207_human_03329	SAMN02415179_paratyphi_B_01671
group_13231	deoR_1	Deoxyribose operon repressor	75	75	1	1	9135				758	758	758	A1_03184	A7_01940	A8_03902	A9_04547	B6_00350	C2_04268	D3_00980	D5_03871	D6_03379	E5_03762	E9_00992	Clin_ERR294810_04305	Clin_ERR294811_04282	SF_ERR495254_03572	SF_ERR495265_04182	G5_02404	H6_02222	I1_04091	SAMEA1705941_human_00832	SAMEA1705953_Paratyphi_A_01900	SAMEA2067822_Typhi_02726	SAMEA2072798_Typhi_01738	SAMEA2072815_Typhi_03167	SAMEA2272227_DT2_00869	SAMN00990755_Salamae_58lz13_00520	SAMN01041143_human_02362	SAMN01805320_paratyphi_B_00722	SAMN01805323_paratyphi_B_00197	SAMN01823726_Paratyphi_A_01715	SAMN01823727_paratyphi_B_01885	SAMN01823729_paratyphi_B_00592	SAMN01933185_Fr_1988_human_03258	SAMN02367583_53lz28z39_03133	SAMN02367800_Salamae_58dz6_02907	SAMN02384207_human_00832	SAMN02415179_paratyphi_B_00098
aas		Bifunctional protein Aas	75	75	1	1	5924				2159	2159	2159	A1_01214	A7_01138	A8_04326	A9_00537	B6_03543	C2_02724	D3_01656	D5_04529	D6_03902	E5_01704	E9_01320	Clin_ERR294810_01571	Clin_ERR294811_01497	SF_ERR495254_00647	SF_ERR495265_01132	G5_03865	H6_03412	I1_04532	SAMEA1705941_human_02914	SAMEA1705953_Paratyphi_A_02905	SAMEA2067822_Typhi_03618	SAMEA2072798_Typhi_00848	SAMEA2072815_Typhi_04059	SAMEA2272227_DT2_02995	SAMN00990755_Salamae_58lz13_04488	SAMN01041143_human_04432	SAMN01805320_paratyphi_B_01261	SAMN01805323_paratyphi_B_02817	SAMN01823726_Paratyphi_A_00817	SAMN01823727_paratyphi_B_02389	SAMN01823729_paratyphi_B_00948	SAMN01933185_Fr_1988_human_04043	SAMN02367583_53lz28z39_03728	SAMN02367800_Salamae_58dz6_03699	SAMN02384207_human_02915	SAMN02415179_paratyphi_B_04261
yhaH		Inner membrane protein YhaH	75	75	1	1	5331				365	365	365	A1_04412	A7_04066	A8_00109	A9_02705	B6_02521	C2_02979	D3_01401	D5_02872	D6_04118	E5_01449	E9_01575	Clin_ERR294810_01125	Clin_ERR294811_01017	SF_ERR495254_01029	SF_ERR495265_01831	G5_01998	H6_01578	I1_03313	SAMEA1705941_human_03141	SAMEA1705953_Paratyphi_A_03126	SAMEA2067822_Typhi_03854	SAMEA2072798_Typhi_00610	SAMEA2072815_Typhi_04297	SAMEA2272227_DT2_03220	SAMN00990755_Salamae_58lz13_04676	SAMN01041143_human_00210	SAMN01805320_paratyphi_B_01496	SAMN01805323_paratyphi_B_02582	SAMN01823726_Paratyphi_A_00596	SAMN01823727_paratyphi_B_02894	SAMN01823729_paratyphi_B_00804	SAMN01933185_Fr_1988_human_03668	SAMN02367583_53lz28z39_03482	SAMN02367800_Salamae_58dz6_00205	SAMN02384207_human_03142	SAMN02415179_paratyphi_B_01480
lolD_1		Lipoprotein-releasing system ATP-binding protein LolD	75	75	1	1	10210				701	701	701	A1_01383	A7_00510	A8_00842	A9_02160	B6_02986	C2_03923	D3_00788	D5_00855	D6_00536	E5_03908	E9_03611	Clin_ERR294810_02352	Clin_ERR294811_00585	SF_ERR495254_04563	SF_ERR495265_01544	G5_04054	H6_02476	I1_00773	SAMEA1705941_human_01861	SAMEA1705953_Paratyphi_A_01630	SAMEA2067822_Typhi_02395	SAMEA2072798_Typhi_02068	SAMEA2072815_Typhi_02836	SAMEA2272227_DT2_01187	SAMN00990755_Salamae_58lz13_03577	SAMN01041143_human_03393	SAMN01805320_paratyphi_B_03348	SAMN01805323_paratyphi_B_03447	SAMN01823726_Paratyphi_A_02049	SAMN01823727_paratyphi_B_01348	SAMN01823729_paratyphi_B_04060	SAMN01933185_Fr_1988_human_01395	SAMN02367583_53lz28z39_04301	SAMN02367800_Salamae_58dz6_03520	SAMN02384207_human_01860	SAMN02415179_paratyphi_B_03520
thyA		Thymidylate synthase	75	75	1	1	5936				794	794	794	A1_01223	A7_01128	A8_04316	A9_00547	B6_03533	C2_02715	D3_01665	D5_04519	D6_03912	E5_01713	E9_01311	Clin_ERR294810_01562	Clin_ERR294811_01506	SF_ERR495254_00656	SF_ERR495265_01123	G5_03874	H6_03421	I1_04522	SAMEA1705941_human_02905	SAMEA1705953_Paratyphi_A_02896	SAMEA2067822_Typhi_03609	SAMEA2072798_Typhi_00857	SAMEA2072815_Typhi_04050	SAMEA2272227_DT2_02986	SAMN00990755_Salamae_58lz13_04478	SAMN01041143_human_04423	SAMN01805320_paratyphi_B_01252	SAMN01805323_paratyphi_B_02826	SAMN01823726_Paratyphi_A_00826	SAMN01823727_paratyphi_B_02380	SAMN01823729_paratyphi_B_00957	SAMN01933185_Fr_1988_human_04052	SAMN02367583_53lz28z39_03738	SAMN02367800_Salamae_58dz6_03709	SAMN02384207_human_02906	SAMN02415179_paratyphi_B_04270
ispF		2-C-methyl-D-erythritol 2,4-cyclodiphosphate synthase	75	75	1	1	6061				479	479	479	A1_01294	A7_01056	A8_04244	A9_02073	B6_03461	C2_02644	D3_01736	D5_04447	D6_03984	E5_01784	E9_01240	Clin_ERR294810_01482	Clin_ERR294811_02592	SF_ERR495254_02978	SF_ERR495265_03607	G5_03949	H6_00445	I1_04450	SAMEA1705941_human_02827	SAMEA1705953_Paratyphi_A_02813	SAMEA2067822_Typhi_03525	SAMEA2072798_Typhi_00942	SAMEA2072815_Typhi_03966	SAMEA2272227_DT2_02912	SAMN00990755_Salamae_58lz13_04370	SAMN01041143_human_04345	SAMN01805320_paratyphi_B_01170	SAMN01805323_paratyphi_B_00380	SAMN01823726_Paratyphi_A_00909	SAMN01823727_paratyphi_B_02308	SAMN01823729_paratyphi_B_01719	SAMN01933185_Fr_1988_human_04116	SAMN02367583_53lz28z39_03814	SAMN02367800_Salamae_58dz6_01326	SAMN02384207_human_02828	SAMN02415179_paratyphi_B_04350
group_13237		hypothetical protein	75	75	1	1	3737				620	620	620	A1_03530	A7_00769	A8_00533	A9_00258	B6_01728	C2_00947	D3_04212	D5_00635	D6_01018	E5_00044	E9_02041	Clin_ERR294810_00403	Clin_ERR294811_01360	SF_ERR495254_01229	SF_ERR495265_03259	G5_00422	H6_00657	I1_00674	SAMEA1705941_human_02548	SAMEA1705953_Paratyphi_A_00345	SAMEA2067822_Typhi_01012	SAMEA2072798_Typhi_03428	SAMEA2072815_Typhi_01472	SAMEA2272227_DT2_02540	SAMN00990755_Salamae_58lz13_04212	SAMN01041143_human_04023	SAMN01805320_paratyphi_B_00010	SAMN01805323_paratyphi_B_02213	SAMN01823726_Paratyphi_A_03337	SAMN01823727_paratyphi_B_00637	SAMN01823729_paratyphi_B_01397	SAMN01933185_Fr_1988_human_00506	SAMN02367583_53lz28z39_02999	SAMN02367800_Salamae_58dz6_02308	SAMN02384207_human_02549	SAMN02415179_paratyphi_B_00976
dcyD		D-cysteine desulfhydrase	75	75	1	1	11983				986	986	986	A1_04120	A7_00403	A8_00651	A9_02841	B6_00927	C2_01160	D3_03996	D5_00794	D6_00707	E5_02356	E9_03910	Clin_ERR294810_03982	Clin_ERR294811_01793	SF_ERR495254_04223	SF_ERR495265_04081	G5_00673	H6_00079	I1_00619	SAMEA1705941_human_01077	SAMEA1705953_Paratyphi_A_00915	SAMEA2067822_Typhi_01619	SAMEA2072798_Typhi_02841	SAMEA2072815_Typhi_02063	SAMEA2272227_DT2_01917	SAMN00990755_Salamae_58lz13_02071	SAMN01041143_human_02607	SAMN01805320_paratyphi_B_01112	SAMN01805323_paratyphi_B_02016	SAMN01823726_Paratyphi_A_02762	SAMN01823727_paratyphi_B_01243	SAMN01823729_paratyphi_B_03387	SAMN01933185_Fr_1988_human_02191	SAMN02367583_53lz28z39_02321	SAMN02367800_Salamae_58dz6_01749	SAMN02384207_human_01077	SAMN02415179_paratyphi_B_02506
rimM		Ribosome maturation factor RimM	75	75	1	1	6967				548	548	548	A1_02337	A7_01315	A8_01508	A9_00835	B6_02287	C2_02044	D3_02201	D5_01651	D6_02442	E5_02043	E9_02718	Clin_ERR294810_04387	Clin_ERR294811_04235	SF_ERR495254_02676	SF_ERR495265_04318	G5_02840	H6_01612	I1_01626	SAMEA1705941_human_02648	SAMEA1705953_Paratyphi_A_02556	SAMEA2067822_Typhi_03338	SAMEA2072798_Typhi_01126	SAMEA2072815_Typhi_03781	SAMEA2272227_DT2_02700	SAMN00990755_Salamae_58lz13_00320	SAMN01041143_human_04124	SAMN01805320_paratyphi_B_01967	SAMN01805323_paratyphi_B_03024	SAMN01823726_Paratyphi_A_01122	SAMN01823727_paratyphi_B_03520	SAMN01823729_paratyphi_B_00449	SAMN01933185_Fr_1988_human_04341	SAMN02367583_53lz28z39_04031	SAMN02367800_Salamae_58dz6_01494	SAMN02384207_human_02649	SAMN02415179_paratyphi_B_01631
hslU		ATP-dependent protease ATPase subunit HslU	75	75	1	1	13095				1331	1331	1331	A1_00135	A7_02414	A8_00325	A9_04358	B6_00589	C2_00133	D3_04169	D5_00268	D6_00374	E5_00411	E9_04487	Clin_ERR294810_03022	Clin_ERR294811_00660	SF_ERR495254_03663	SF_ERR495265_04441	G5_00308	H6_00195	I1_00400	SAMEA1705941_human_03981	SAMEA1705953_Paratyphi_A_03973	SAMEA2067822_Typhi_04663	SAMEA2072798_Typhi_04360	SAMEA2072815_Typhi_04541	SAMEA2272227_DT2_04083	SAMN00990755_Salamae_58lz13_02796	SAMN01041143_human_01050	SAMN01805320_paratyphi_B_00964	SAMN01805323_paratyphi_B_04090	SAMN01823726_Paratyphi_A_04188	SAMN01823727_paratyphi_B_02429	SAMN01823729_paratyphi_B_00040	SAMN01933185_Fr_1988_human_01101	SAMN02367583_53lz28z39_02706	SAMN02367800_Salamae_58dz6_01515	SAMN02384207_human_03981	SAMN02415179_paratyphi_B_00510
kup		Low affinity potassium transport system protein kup	75	75	1	1	12707				1868	1868	1868	A1_01308	A7_01589	A8_01636	A9_01405	B6_01552	C2_00889	D3_01919	D5_01820	D6_01758	E5_01976	E9_01989	Clin_ERR294810_03166	Clin_ERR294811_03672	SF_ERR495254_03926	SF_ERR495265_02849	G5_02111	H6_03488	I1_01725	SAMEA1705941_human_03774	SAMEA1705953_Paratyphi_A_03758	SAMEA2067822_Typhi_04506	SAMEA2072798_Typhi_04664	SAMEA2072815_Typhi_04658	SAMEA2272227_DT2_03876	SAMN00990755_Salamae_58lz13_04124	SAMN01041143_human_00843	SAMN01805320_paratyphi_B_04540	SAMN01805323_paratyphi_B_02954	SAMN01823726_Paratyphi_A_04403	SAMN01823727_paratyphi_B_02930	SAMN01823729_paratyphi_B_00338	SAMN01933185_Fr_1988_human_02529	SAMN02367583_53lz28z39_01785	SAMN02367800_Salamae_58dz6_01614	SAMN02384207_human_03774	SAMN02415179_paratyphi_B_02008
gltP		Proton/glutamate-aspartate symporter	75	75	1	1	13338				1310	1310	1310	A1_00902	A7_04328	A8_01050	A9_02268	B6_04272	C2_02231	D3_02646	D5_00970	D6_04464	E5_01822	E9_03284	Clin_ERR294810_03495	Clin_ERR294811_02924	SF_ERR495254_04141	SF_ERR495265_03802	G5_01172	H6_01698	I1_00899	SAMEA1705941_human_04153	SAMEA1705953_Paratyphi_A_04137	SAMEA2067822_Typhi_00208	SAMEA2072798_Typhi_04239	SAMEA2072815_Typhi_00672	SAMEA2272227_DT2_04268	SAMN00990755_Salamae_58lz13_02850	SAMN01041143_human_01222	SAMN01805320_paratyphi_B_00289	SAMN01805323_paratyphi_B_01331	SAMN01823726_Paratyphi_A_04024	SAMN01823727_paratyphi_B_04061	SAMN01823729_paratyphi_B_02292	SAMN01933185_Fr_1988_human_02848	SAMN02367583_53lz28z39_00572	SAMN02367800_Salamae_58dz6_04349	SAMN02384207_human_04153	SAMN02415179_paratyphi_B_02923
menB		1,4-dihydroxy-2-naphthoyl-CoA synthase	75	75	1	1	2116				857	857	857	A1_00409	A7_02750	A8_03241	A9_04125	B6_01684	C2_00667	D3_00200	D5_03373	D6_02153	E5_00914	E9_00220	Clin_ERR294810_03734	Clin_ERR294811_03633	SF_ERR495254_03288	SF_ERR495265_01405	G5_01918	H6_04431	I1_03651	SAMEA1705941_human_02330	SAMEA1705953_Paratyphi_A_00562	SAMEA2067822_Typhi_01239	SAMEA2072798_Typhi_03199	SAMEA2072815_Typhi_01703	SAMEA2272227_DT2_02326	SAMN00990755_Salamae_58lz13_01185	SAMN01041143_human_03805	SAMN01805320_paratyphi_B_00180	SAMN01805323_paratyphi_B_04042	SAMN01823726_Paratyphi_A_03120	SAMN01823727_paratyphi_B_02588	SAMN01823729_paratyphi_B_02899	SAMN01933185_Fr_1988_human_03506	SAMN02367583_53lz28z39_02784	SAMN02367800_Salamae_58dz6_02794	SAMN02384207_human_02330	SAMN02415179_paratyphi_B_00052
fadM		Long-chain acyl-CoA thioesterase FadM	75	75	1	1	8305				398	398	398	A1_04265	A7_00169	A8_01143	A9_00982	B6_04468	C2_03642	D3_03420	D5_01206	D6_01209	E5_03174	E9_04254	Clin_ERR294810_01239	Clin_ERR294811_02458	SF_ERR495254_01427	SF_ERR495265_02157	G5_01396	H6_02901	I1_02335	SAMEA1705941_human_00440	SAMEA1705953_Paratyphi_A_02276	SAMEA2067822_Typhi_03111	SAMEA2072798_Typhi_01352	SAMEA2072815_Typhi_03555	SAMEA2272227_DT2_00457	SAMN00990755_Salamae_58lz13_03761	SAMN01041143_human_01968	SAMN01805320_paratyphi_B_04250	SAMN01805323_paratyphi_B_01609	SAMN01823726_Paratyphi_A_01342	SAMN01823727_paratyphi_B_03803	SAMN01823729_paratyphi_B_02761	SAMN01933185_Fr_1988_human_01265	SAMN02367583_53lz28z39_00896	SAMN02367800_Salamae_58dz6_02255	SAMN02384207_human_00441	SAMN02415179_paratyphi_B_02286
rarA		Replication-associated recombination protein A	75	75	1	1	9394				1343	1343	1343	A1_03240	A7_02039	A8_00972	A9_02216	B6_00783	C2_04212	D3_00924	D5_03994	D6_03256	E5_03706	E9_00708	Clin_ERR294810_03776	Clin_ERR294811_04441	SF_ERR495254_03949	SF_ERR495265_04259	G5_02460	H6_02278	I1_03968	SAMEA1705941_human_00889	SAMEA1705953_Paratyphi_A_01837	SAMEA2067822_Typhi_02668	SAMEA2072798_Typhi_01796	SAMEA2072815_Typhi_03109	SAMEA2272227_DT2_00928	SAMN00990755_Salamae_58lz13_04834	SAMN01041143_human_02419	SAMN01805320_paratyphi_B_02868	SAMN01805323_paratyphi_B_02229	SAMN01823726_Paratyphi_A_01778	SAMN01823727_paratyphi_B_02751	SAMN01823729_paratyphi_B_02447	SAMN01933185_Fr_1988_human_00989	SAMN02367583_53lz28z39_03076	SAMN02367800_Salamae_58dz6_02850	SAMN02384207_human_00889	SAMN02415179_paratyphi_B_00949
ybhR		putative multidrug ABC transporter permease YbhR	75	75	1	1	9058				1106	1106	1106	A1_03144	A7_01901	A8_03863	A9_04508	B6_00311	C2_04308	D3_01020	D5_03832	D6_03418	E5_03802	E9_00952	Clin_ERR294810_04256	Clin_ERR294811_04331	SF_ERR495254_03621	SF_ERR495265_04231	G5_02364	H6_02182	I1_04130	SAMEA1705941_human_00780	SAMEA1705953_Paratyphi_A_01941	SAMEA2067822_Typhi_02771	SAMEA2072798_Typhi_01694	SAMEA2072815_Typhi_03212	SAMEA2272227_DT2_00818	SAMN00990755_Salamae_58lz13_00478	SAMN01041143_human_02310	SAMN01805320_paratyphi_B_00068	SAMN01805323_paratyphi_B_03943	SAMN01823726_Paratyphi_A_01674	SAMN01823727_paratyphi_B_00212	SAMN01823729_paratyphi_B_01596	SAMN01933185_Fr_1988_human_03217	SAMN02367583_53lz28z39_03175	SAMN02367800_Salamae_58dz6_02950	SAMN02384207_human_00780	SAMN02415179_paratyphi_B_02203
cheZ		Protein phosphatase CheZ	75	75	1	1	11939				647	647	647	A1_04085	A7_00439	A8_00687	A9_01183	B6_00891	C2_01195	D3_03961	D5_00758	D6_00671	E5_02391	E9_03945	Clin_ERR294810_03947	Clin_ERR294811_01828	SF_ERR495254_04258	SF_ERR495265_04046	G5_00708	H6_00114	I1_00583	SAMEA1705941_human_01111	SAMEA1705953_Paratyphi_A_00950	SAMEA2067822_Typhi_01652	SAMEA2072798_Typhi_02808	SAMEA2072815_Typhi_02096	SAMEA2272227_DT2_01882	SAMN00990755_Salamae_58lz13_02109	SAMN01041143_human_02641	SAMN01805320_paratyphi_B_01076	SAMN01805323_paratyphi_B_02052	SAMN01823726_Paratyphi_A_02726	SAMN01823727_paratyphi_B_01278	SAMN01823729_paratyphi_B_03351	SAMN01933185_Fr_1988_human_02155	SAMN02367583_53lz28z39_02283	SAMN02367800_Salamae_58dz6_01787	SAMN02384207_human_01111	SAMN02415179_paratyphi_B_02542
group_13248		hypothetical protein	75	75	1	1	2077				494	494	494	A1_00383	A7_01664	A8_03267	A9_04099	B6_01399	C2_00641	D3_00226	D5_03347	D6_02179	E5_00888	E9_00194	Clin_ERR294810_03706	Clin_ERR294811_03605	SF_ERR495254_03316	SF_ERR495265_01377	G5_02294	H6_04405	I1_03625	SAMEA1705941_human_02357	SAMEA1705953_Paratyphi_A_00536	SAMEA2067822_Typhi_01213	SAMEA2072798_Typhi_03225	SAMEA2072815_Typhi_01677	SAMEA2272227_DT2_02353	SAMN00990755_Salamae_58lz13_01159	SAMN01041143_human_03832	SAMN01805320_paratyphi_B_01761	SAMN01805323_paratyphi_B_02273	SAMN01823726_Paratyphi_A_03146	SAMN01823727_paratyphi_B_01035	SAMN01823729_paratyphi_B_02926	SAMN01933185_Fr_1988_human_03480	SAMN02367583_53lz28z39_02810	SAMN02367800_Salamae_58dz6_02768	SAMN02384207_human_02357	SAMN02415179_paratyphi_B_01229
rraA		Regulator of ribonuclease activity A	75	75	1	1	13093				485	485	485	A1_00133	A7_02412	A8_00327	A9_04356	B6_00591	C2_00131	D3_04167	D5_00266	D6_00372	E5_00413	E9_04485	Clin_ERR294810_03020	Clin_ERR294811_00662	SF_ERR495254_03665	SF_ERR495265_04443	G5_00310	H6_00197	I1_00398	SAMEA1705941_human_03979	SAMEA1705953_Paratyphi_A_03971	SAMEA2067822_Typhi_04661	SAMEA2072798_Typhi_04362	SAMEA2072815_Typhi_04543	SAMEA2272227_DT2_04081	SAMN00990755_Salamae_58lz13_02798	SAMN01041143_human_01048	SAMN01805320_paratyphi_B_00962	SAMN01805323_paratyphi_B_04092	SAMN01823726_Paratyphi_A_04190	SAMN01823727_paratyphi_B_02431	SAMN01823729_paratyphi_B_00042	SAMN01933185_Fr_1988_human_01099	SAMN02367583_53lz28z39_02704	SAMN02367800_Salamae_58dz6_01517	SAMN02384207_human_03979	SAMN02415179_paratyphi_B_00508
agaC_1		N-acetylgalactosamine permease IIC component 1	75	75	1	1	12551				749	749	749	A1_02200	A7_01513	A8_01582	A9_01461	B6_01498	C2_03405	D3_02980	D5_01724	D6_01644	E5_01302	E9_02896	Clin_ERR294810_01338	Clin_ERR294811_04042	SF_ERR495254_01833	SF_ERR495265_04374	G5_01630	H6_02560	I1_01690	SAMEA1705941_human_03674	SAMEA1705953_Paratyphi_A_03654	SAMEA2067822_Typhi_04393	SAMEA2072798_Typhi_00072	SAMEA2072815_Typhi_00072	SAMEA2272227_DT2_03763	SAMN00990755_Salamae_58lz13_01004	SAMN01041143_human_00743	SAMN01805320_paratyphi_B_01642	SAMN01805323_paratyphi_B_03282	SAMN01823726_Paratyphi_A_00068	SAMN01823727_paratyphi_B_01481	SAMN01823729_paratyphi_B_03047	SAMN01933185_Fr_1988_human_00300	SAMN02367583_53lz28z39_01437	SAMN02367800_Salamae_58dz6_00752	SAMN02384207_human_03674	SAMN02415179_paratyphi_B_00293
yqjD		putative protein YqjD	75	75	1	1	5336				305	305	305	A1_04407	A7_04071	A8_00114	A9_02710	B6_02516	C2_02974	D3_01406	D5_02867	D6_04113	E5_01454	E9_01570	Clin_ERR294810_01120	Clin_ERR294811_01022	SF_ERR495254_01024	SF_ERR495265_01826	G5_02003	H6_01583	I1_03318	SAMEA1705941_human_03136	SAMEA1705953_Paratyphi_A_03121	SAMEA2067822_Typhi_03849	SAMEA2072798_Typhi_00615	SAMEA2072815_Typhi_04292	SAMEA2272227_DT2_03215	SAMN00990755_Salamae_58lz13_04671	SAMN01041143_human_00205	SAMN01805320_paratyphi_B_01491	SAMN01805323_paratyphi_B_02587	SAMN01823726_Paratyphi_A_00601	SAMN01823727_paratyphi_B_02889	SAMN01823729_paratyphi_B_00799	SAMN01933185_Fr_1988_human_03673	SAMN02367583_53lz28z39_03487	SAMN02367800_Salamae_58dz6_00210	SAMN02384207_human_03137	SAMN02415179_paratyphi_B_01485
gpt		Xanthine phosphoribosyltransferase	75	75	1	1	7959				458	458	458	A1_01679	A7_02958	A8_02637	A9_02777	B6_02766	C2_03513	D3_03549	D5_02447	D6_02971	E5_03303	E9_01843	Clin_ERR294810_02645	Clin_ERR294811_02153	SF_ERR495254_01944	SF_ERR495265_02776	G5_01275	H6_03048	I1_02497	SAMEA1705941_human_00302	SAMEA1705953_Paratyphi_A_02459	SAMEA2067822_Typhi_03241	SAMEA2072798_Typhi_01224	SAMEA2072815_Typhi_03684	SAMEA2272227_DT2_00321	SAMN00990755_Salamae_58lz13_03632	SAMN01041143_human_01830	SAMN01805320_paratyphi_B_04386	SAMN01805323_paratyphi_B_04062	SAMN01823726_Paratyphi_A_01220	SAMN01823727_paratyphi_B_03665	SAMN01823729_paratyphi_B_03242	SAMN01933185_Fr_1988_human_03900	SAMN02367583_53lz28z39_01024	SAMN02367800_Salamae_58dz6_03121	SAMN02384207_human_00302	SAMN02415179_paratyphi_B_01795
fucP_1		L-fucose-proton symporter	75	75	1	1	5967				1310	1316	1315	A1_01250	A7_01102	A8_04290	A9_00573	B6_03507	C2_02688	D3_01692	D5_04493	D6_03938	E5_01740	E9_01284	Clin_ERR294810_01535	Clin_ERR294811_01533	SF_ERR495254_00683	SF_ERR495265_01096	G5_03900	H6_03447	I1_04496	SAMEA1705941_human_02878	SAMEA1705953_Paratyphi_A_02869	SAMEA2067822_Typhi_03581	SAMEA2072798_Typhi_00885	SAMEA2072815_Typhi_04022	SAMEA2272227_DT2_02959	SAMN00990755_Salamae_58lz13_04324	SAMN01041143_human_04396	SAMN01805320_paratyphi_B_01225	SAMN01805323_paratyphi_B_02853	SAMN01823726_Paratyphi_A_00852	SAMN01823727_paratyphi_B_02353	SAMN01823729_paratyphi_B_00984	SAMN01933185_Fr_1988_human_04079	SAMN02367583_53lz28z39_03764	SAMN02367800_Salamae_58dz6_04400	SAMN02384207_human_02879	SAMN02415179_paratyphi_B_04297
secA_1		Protein translocase subunit SecA	75	75	1	1	7617				2705	2705	2705	A1_00854	A7_01621	A8_04073	A9_00654	B6_00225	C2_04097	D3_03742	D5_04016	D6_01504	E5_04447	E9_04123	Clin_ERR294810_00116	Clin_ERR294811_00116	SF_ERR495254_00243	SF_ERR495265_00230	G5_04224	H6_03723	I1_02966	SAMEA1705941_human_00135	SAMEA1705953_Paratyphi_A_00135	SAMEA2067822_Typhi_00806	SAMEA2072798_Typhi_03634	SAMEA2072815_Typhi_01268	SAMEA2272227_DT2_00134	SAMN00990755_Salamae_58lz13_03351	SAMN01041143_human_01664	SAMN01805320_paratyphi_B_02600	SAMN01805323_paratyphi_B_00884	SAMN01823726_Paratyphi_A_03547	SAMN01823727_paratyphi_B_01958	SAMN01823729_paratyphi_B_01187	SAMN01933185_Fr_1988_human_00747	SAMN02367583_53lz28z39_00117	SAMN02367800_Salamae_58dz6_03890	SAMN02384207_human_00135	SAMN02415179_paratyphi_B_01922
malP_2		Maltodextrin phosphorylase	75	75	1	1	4958				2447	2447	2447	A1_02005	A7_00046	A8_00427	A9_03672	B6_00465	C2_03173	D3_03212	D5_00427	D6_00420	E5_03449	E9_03127	Clin_ERR294810_00932	Clin_ERR294811_00439	SF_ERR495254_02328	SF_ERR495265_00427	G5_03101	H6_01341	I1_00446	SAMEA1705941_human_03436	SAMEA1705953_Paratyphi_A_03409	SAMEA2067822_Typhi_04145	SAMEA2072798_Typhi_00320	SAMEA2072815_Typhi_00321	SAMEA2272227_DT2_03523	SAMN00990755_Salamae_58lz13_00783	SAMN01041143_human_00505	SAMN01805320_paratyphi_B_02207	SAMN01805323_paratyphi_B_02349	SAMN01823726_Paratyphi_A_00313	SAMN01823727_paratyphi_B_02698	SAMN01823729_paratyphi_B_04328	SAMN01933185_Fr_1988_human_00074	SAMN02367583_53lz28z39_01657	SAMN02367800_Salamae_58dz6_00977	SAMN02384207_human_03436	SAMN02415179_paratyphi_B_01308
lolA		Outer-membrane lipoprotein carrier protein	75	75	1	1	9393				611	611	611	A1_03239	A7_02040	A8_00973	A9_02215	B6_00782	C2_04213	D3_00925	D5_03993	D6_03257	E5_03707	E9_00707	Clin_ERR294810_03775	Clin_ERR294811_04442	SF_ERR495254_03948	SF_ERR495265_04260	G5_02459	H6_02277	I1_03969	SAMEA1705941_human_00888	SAMEA1705953_Paratyphi_A_01838	SAMEA2067822_Typhi_02669	SAMEA2072798_Typhi_01795	SAMEA2072815_Typhi_03110	SAMEA2272227_DT2_00927	SAMN00990755_Salamae_58lz13_04835	SAMN01041143_human_02418	SAMN01805320_paratyphi_B_02867	SAMN01805323_paratyphi_B_02230	SAMN01823726_Paratyphi_A_01777	SAMN01823727_paratyphi_B_02750	SAMN01823729_paratyphi_B_02448	SAMN01933185_Fr_1988_human_00990	SAMN02367583_53lz28z39_03077	SAMN02367800_Salamae_58dz6_02851	SAMN02384207_human_00888	SAMN02415179_paratyphi_B_00950
lldR_3		Putative L-lactate dehydrogenase operon regulatory protein	75	75	1	1	7328				725	725	725	A1_03742	A7_04032	A8_03534	A9_04222	B6_03964	C2_02447	D3_02430	D5_03131	D6_03608	E5_02921	E9_03500	Clin_ERR294810_00342	Clin_ERR294811_00342	SF_ERR495254_00016	SF_ERR495265_00003	G5_03485	H6_03804	I1_03087	SAMEA1705941_human_04366	SAMEA1705953_Paratyphi_A_04364	SAMEA2067822_Typhi_00582	SAMEA2072798_Typhi_03858	SAMEA2072815_Typhi_01044	SAMEA2272227_DT2_04492	SAMN00990755_Salamae_58lz13_03138	SAMN01041143_human_01436	SAMN01805320_paratyphi_B_00538	SAMN01805323_paratyphi_B_01114	SAMN01823726_Paratyphi_A_03765	SAMN01823727_paratyphi_B_00347	SAMN01823729_paratyphi_B_01441	SAMN01933185_Fr_1988_human_02624	SAMN02367583_53lz28z39_00329	SAMN02367800_Salamae_58dz6_04097	SAMN02384207_human_04367	SAMN02415179_paratyphi_B_02779
katG		Catalase-peroxidase	75	75	1	1	13135				2180	2180	2180	A1_00150	A7_03240	A8_00310	A9_04373	B6_03263	C2_00148	D3_04184	D5_00283	D6_00389	E5_00396	E9_04502	Clin_ERR294810_03038	Clin_ERR294811_00644	SF_ERR495254_03647	SF_ERR495265_04425	G5_00292	H6_00179	I1_00415	SAMEA1705941_human_04001	SAMEA1705953_Paratyphi_A_03993	SAMEA2067822_Typhi_04682	SAMEA2072798_Typhi_04341	SAMEA2072815_Typhi_04522	SAMEA2272227_DT2_04099	SAMN00990755_Salamae_58lz13_01904	SAMN01041143_human_01070	SAMN01805320_paratyphi_B_00980	SAMN01805323_paratyphi_B_04074	SAMN01823726_Paratyphi_A_04168	SAMN01823727_paratyphi_B_02413	SAMN01823729_paratyphi_B_00024	SAMN01933185_Fr_1988_human_01116	SAMN02367583_53lz28z39_02722	SAMN02367800_Salamae_58dz6_00719	SAMN02384207_human_04001	SAMN02415179_paratyphi_B_00526
tdk		Thymidine kinase	75	75	1	1	11124				617	617	617	A1_00490	A7_01346	A8_03498	A9_02335	B6_04050	C2_01363	D3_00033	D5_02353	D6_00202	E5_02559	E9_00486	Clin_ERR294810_01838	Clin_ERR294811_01648	SF_ERR495254_02093	SF_ERR495265_02633	G5_04436	H6_04087	I1_01230	SAMEA1705941_human_01304	SAMEA1705953_Paratyphi_A_01120	SAMEA2067822_Typhi_02355	SAMEA2072798_Typhi_02108	SAMEA2072815_Typhi_02796	SAMEA2272227_DT2_01715	SAMN00990755_Salamae_58lz13_04047	SAMN01041143_human_02834	SAMN01805320_paratyphi_B_02056	SAMN01805323_paratyphi_B_03925	SAMN01823726_Paratyphi_A_02557	SAMN01823727_paratyphi_B_01568	SAMN01823729_paratyphi_B_04274	SAMN01933185_Fr_1988_human_01992	SAMN02367583_53lz28z39_02108	SAMN02367800_Salamae_58dz6_01940	SAMN02384207_human_01303	SAMN02415179_paratyphi_B_04064
iolC		putative sugar kinase YdjH	75	75	1	1	12366				965	965	965	A1_01926	A7_04481	A8_00780	A9_01276	B6_00083	C2_00537	D3_01783	D5_00351	D6_00787	E5_00784	E9_00311	Clin_ERR294810_03324	Clin_ERR294811_03424	SF_ERR495254_02773	SF_ERR495265_00964	G5_00089	H6_00723	I1_00248	SAMEA1705941_human_02175	SAMEA1705953_Paratyphi_A_00714	SAMEA2067822_Typhi_01397	SAMEA2072798_Typhi_03043	SAMEA2072815_Typhi_01861	SAMEA2272227_DT2_02160	SAMN00990755_Salamae_58lz13_01365	SAMN01041143_human_03651	SAMN01805320_paratyphi_B_03068	SAMN01805323_paratyphi_B_00715	SAMN01823726_Paratyphi_A_02968	SAMN01823727_paratyphi_B_00872	SAMN01823729_paratyphi_B_03765	SAMN01933185_Fr_1988_human_02385	SAMN02367583_53lz28z39_02528	SAMN02367800_Salamae_58dz6_00624	SAMN02384207_human_02175	SAMN02415179_paratyphi_B_00751
fumB		Fumarate hydratase class I, anaerobic	75	75	1	1	13382				1646	1646	1646	A1_00921	A7_04362	A8_01016	A9_01984	B6_04238	C2_02250	D3_02627	D5_01004	D6_04430	E5_01803	E9_03303	Clin_ERR294810_03476	Clin_ERR294811_02905	SF_ERR495254_04122	SF_ERR495265_03783	G5_01191	H6_01679	I1_00933	SAMEA1705941_human_04172	SAMEA1705953_Paratyphi_A_04156	SAMEA2067822_Typhi_00227	SAMEA2072798_Typhi_04220	SAMEA2072815_Typhi_00691	SAMEA2272227_DT2_04287	SAMN00990755_Salamae_58lz13_02884	SAMN01041143_human_01241	SAMN01805320_paratyphi_B_00308	SAMN01805323_paratyphi_B_01312	SAMN01823726_Paratyphi_A_04005	SAMN01823727_paratyphi_B_04042	SAMN01823729_paratyphi_B_02312	SAMN01933185_Fr_1988_human_02829	SAMN02367583_53lz28z39_00538	SAMN02367800_Salamae_58dz6_04315	SAMN02384207_human_04172	SAMN02415179_paratyphi_B_03153
speA		Biosynthetic arginine decarboxylase	75	75	1	1	5804				1976	1976	1976	A1_01140	A7_03277	A8_02719	A9_03162	B6_02788	C2_02798	D3_01582	D5_02518	D6_03018	E5_01630	E9_01394	Clin_ERR294810_01646	Clin_ERR294811_01422	SF_ERR495254_00572	SF_ERR495265_01207	G5_03283	H6_03331	I1_02545	SAMEA1705941_human_02993	SAMEA1705953_Paratyphi_A_02976	SAMEA2067822_Typhi_03699	SAMEA2072798_Typhi_00766	SAMEA2072815_Typhi_04141	SAMEA2272227_DT2_03072	SAMN00990755_Salamae_58lz13_02759	SAMN01041143_human_00062	SAMN01805320_paratyphi_B_01342	SAMN01805323_paratyphi_B_02736	SAMN01823726_Paratyphi_A_00746	SAMN01823727_paratyphi_B_01653	SAMN01823729_paratyphi_B_00656	SAMN01933185_Fr_1988_human_03968	SAMN02367583_53lz28z39_03643	SAMN02367800_Salamae_58dz6_00502	SAMN02384207_human_02994	SAMN02415179_paratyphi_B_04186
mreD		Rod shape-determining protein MreD	75	75	1	1	5144				488	491	490	A1_02300	A7_02103	A8_01841	A9_03411	B6_02655	C2_01849	D3_02161	D5_03006	D6_02352	E5_02008	E9_02068	Clin_ERR294810_02291	Clin_ERR294811_02104	SF_ERR495254_02180	SF_ERR495265_04578	G5_01523	H6_00920	I1_03179	SAMEA1705941_human_03274	SAMEA1705953_Paratyphi_A_03261	SAMEA2067822_Typhi_03994	SAMEA2072798_Typhi_00470	SAMEA2072815_Typhi_04437	SAMEA2272227_DT2_03360	SAMN00990755_Salamae_58lz13_04809	SAMN01041143_human_00343	SAMN01805320_paratyphi_B_01876	SAMN01805323_paratyphi_B_03209	SAMN01823726_Paratyphi_A_00461	SAMN01823727_paratyphi_B_01375	SAMN01823729_paratyphi_B_00369	SAMN01933185_Fr_1988_human_00365	SAMN02367583_53lz28z39_03349	SAMN02367800_Salamae_58dz6_00073	SAMN02384207_human_03275	SAMN02415179_paratyphi_B_02243
ompF		Outer membrane protein F	75	75	1	1	9445				1091	1091	1091	A1_03275	A7_03008	A8_00935	A9_02747	B6_02356	C2_04177	D3_00889	D5_01906	D6_02518	E5_03671	E9_00743	Clin_ERR294810_04472	Clin_ERR294811_04478	SF_ERR495254_03985	SF_ERR495265_03435	G5_02496	H6_02314	I1_01789	SAMEA1705941_human_00925	SAMEA1705953_Paratyphi_A_01799	SAMEA2067822_Typhi_02630	SAMEA2072798_Typhi_01834	SAMEA2072815_Typhi_03071	SAMEA2272227_DT2_00965	SAMN00990755_Salamae_58lz13_03861	SAMN01041143_human_02455	SAMN01805320_paratyphi_B_02904	SAMN01805323_paratyphi_B_01014	SAMN01823726_Paratyphi_A_01816	SAMN01823727_paratyphi_B_02788	SAMN01823729_paratyphi_B_02115	SAMN01933185_Fr_1988_human_00954	SAMN02367583_53lz28z39_04142	SAMN02367800_Salamae_58dz6_02462	SAMN02384207_human_00925	SAMN02415179_paratyphi_B_00914
nagB		Glucosamine-6-phosphate deaminase	75	75	1	1	8889				800	800	800	A1_00562	A7_03610	A8_01360	A9_00193	B6_03898	C2_04411	D3_00595	D5_01423	D6_01426	E5_00294	E9_00558	Clin_ERR294810_02499	Clin_ERR294811_00834	SF_ERR495254_02438	SF_ERR495265_03112	G5_00255	H6_00410	I1_02118	SAMEA1705941_human_00661	SAMEA1705953_Paratyphi_A_02063	SAMEA2067822_Typhi_02893	SAMEA2072798_Typhi_01571	SAMEA2072815_Typhi_03335	SAMEA2272227_DT2_00687	SAMN00990755_Salamae_58lz13_01254	SAMN01041143_human_02189	SAMN01805320_paratyphi_B_03993	SAMN01805323_paratyphi_B_02939	SAMN01823726_Paratyphi_A_01553	SAMN01823727_paratyphi_B_00598	SAMN01823729_paratyphi_B_02655	SAMN01933185_Fr_1988_human_03096	SAMN02367583_53lz28z39_03301	SAMN02367800_Salamae_58dz6_03075	SAMN02384207_human_00661	SAMN02415179_paratyphi_B_01134
fbaB		Fructose-bisphosphate aldolase class 1	75	75	1	1	12362				1052	1052	1052	A1_01923	A7_04478	A8_00777	A9_01273	B6_00086	C2_00540	D3_01786	D5_00348	D6_00790	E5_00787	E9_00308	Clin_ERR294810_03321	Clin_ERR294811_03421	SF_ERR495254_02770	SF_ERR495265_00961	G5_00092	H6_00720	I1_00245	SAMEA1705941_human_02172	SAMEA1705953_Paratyphi_A_00717	SAMEA2067822_Typhi_01400	SAMEA2072798_Typhi_03040	SAMEA2072815_Typhi_01864	SAMEA2272227_DT2_02157	SAMN00990755_Salamae_58lz13_01368	SAMN01041143_human_03648	SAMN01805320_paratyphi_B_03071	SAMN01805323_paratyphi_B_00712	SAMN01823726_Paratyphi_A_02965	SAMN01823727_paratyphi_B_00869	SAMN01823729_paratyphi_B_03761	SAMN01933185_Fr_1988_human_02382	SAMN02367583_53lz28z39_02525	SAMN02367800_Salamae_58dz6_00627	SAMN02384207_human_02172	SAMN02415179_paratyphi_B_00748
group_1327		hypothetical protein	75	75	1	1	5006				377	779	741	A1_01977	A7_00085	A8_00466	A9_01557	B6_00426	C2_03145	D3_03240	D5_00466	D6_00459	E5_03421	E9_03155	Clin_ERR294810_00897	Clin_ERR294811_00404	SF_ERR495254_02363	SF_ERR495265_00392	G5_03134	H6_01374	I1_00485	SAMEA1705941_human_03395	SAMEA1705953_Paratyphi_A_03380	SAMEA2067822_Typhi_04117	SAMEA2072798_Typhi_00348	SAMEA2072815_Typhi_00349	SAMEA2272227_DT2_03482	SAMN00990755_Salamae_58lz13_00745	SAMN01041143_human_00464	SAMN01805320_paratyphi_B_02167	SAMN01805323_paratyphi_B_02309	SAMN01823726_Paratyphi_A_00342	SAMN01823727_paratyphi_B_02733	SAMN01823729_paratyphi_B_04288	SAMN01933185_Fr_1988_human_00046	SAMN02367583_53lz28z39_01695	SAMN02367800_Salamae_58dz6_01015	SAMN02384207_human_03395	SAMN02415179_paratyphi_B_04465
group_13270		hypothetical protein	75	75	1	1	13234				1631	1631	1631	A1_03424	A7_01776	A8_02418	A9_02130	B6_02859	C2_02141	D3_02051	D5_01949	D6_02567	E5_01857	E9_01925	Clin_ERR294810_03149	Clin_ERR294811_03084	SF_ERR495254_02759	SF_ERR495265_03005	G5_01856	H6_01086	I1_01952	SAMEA1705941_human_04079	SAMEA1705953_Paratyphi_A_04066	SAMEA2067822_Typhi_00136	SAMEA2072798_Typhi_04312	SAMEA2072815_Typhi_00600	SAMEA2272227_DT2_04177	SAMN00990755_Salamae_58lz13_04878	SAMN01041143_human_01148	SAMN01805320_paratyphi_B_00199	SAMN01805323_paratyphi_B_01421	SAMN01823726_Paratyphi_A_04095	SAMN01823727_paratyphi_B_04135	SAMN01823729_paratyphi_B_02828	SAMN01933185_Fr_1988_human_02922	SAMN02367583_53lz28z39_00660	SAMN02367800_Salamae_58dz6_04559	SAMN02384207_human_04079	SAMN02415179_paratyphi_B_03013
group_13271		hypothetical protein	75	75	1	1	5274				317	317	317	A1_04443	A7_01201	A8_00072	A9_03508	B6_02558	C2_03010	D3_01370	D5_02909	D6_04155	E5_01418	E9_01606	Clin_ERR294810_01156	Clin_ERR294811_00882	SF_ERR495254_01060	SF_ERR495265_01863	G5_01967	H6_01547	I1_03276	SAMEA1705941_human_03172	SAMEA1705953_Paratyphi_A_03162	SAMEA2067822_Typhi_03894	SAMEA2072798_Typhi_00570	SAMEA2072815_Typhi_04337	SAMEA2272227_DT2_03257	SAMN00990755_Salamae_58lz13_04712	SAMN01041143_human_00241	SAMN01805320_paratyphi_B_01527	SAMN01805323_paratyphi_B_02551	SAMN01823726_Paratyphi_A_00561	SAMN01823727_paratyphi_B_02130	SAMN01823729_paratyphi_B_00530	SAMN01933185_Fr_1988_human_03637	SAMN02367583_53lz28z39_03446	SAMN02367800_Salamae_58dz6_00170	SAMN02384207_human_03173	SAMN02415179_paratyphi_B_00322
cra		Catabolite repressor/activator	75	75	1	1	7598				1004	1004	1004	A1_00872	A7_01640	A8_04054	A9_00635	B6_00206	C2_04115	D3_03760	D5_04035	D6_01523	E5_04465	E9_04141	Clin_ERR294810_00134	Clin_ERR294811_00134	SF_ERR495254_00225	SF_ERR495265_00212	G5_04206	H6_03741	I1_02947	SAMEA1705941_human_00117	SAMEA1705953_Paratyphi_A_00117	SAMEA2067822_Typhi_00788	SAMEA2072798_Typhi_03652	SAMEA2072815_Typhi_01250	SAMEA2272227_DT2_00116	SAMN00990755_Salamae_58lz13_03332	SAMN01041143_human_01646	SAMN01805320_paratyphi_B_02618	SAMN01805323_paratyphi_B_00816	SAMN01823726_Paratyphi_A_03565	SAMN01823727_paratyphi_B_01940	SAMN01823729_paratyphi_B_01205	SAMN01933185_Fr_1988_human_00729	SAMN02367583_53lz28z39_00136	SAMN02367800_Salamae_58dz6_03871	SAMN02384207_human_00117	SAMN02415179_paratyphi_B_01904
rbsB		Ribose import binding protein RbsB	75	75	1	1	12712				890	890	890	A1_01304	A7_01593	A8_01632	A9_01409	B6_01548	C2_00885	D3_01915	D5_01824	D6_01754	E5_01980	E9_01993	Clin_ERR294810_03162	Clin_ERR294811_03668	SF_ERR495254_03930	SF_ERR495265_02853	G5_02107	H6_03484	I1_01721	SAMEA1705941_human_03778	SAMEA1705953_Paratyphi_A_03762	SAMEA2067822_Typhi_04510	SAMEA2072798_Typhi_04660	SAMEA2072815_Typhi_04654	SAMEA2272227_DT2_03880	SAMN00990755_Salamae_58lz13_04128	SAMN01041143_human_00847	SAMN01805320_paratyphi_B_04544	SAMN01805323_paratyphi_B_02950	SAMN01823726_Paratyphi_A_04399	SAMN01823727_paratyphi_B_02934	SAMN01823729_paratyphi_B_00342	SAMN01933185_Fr_1988_human_02533	SAMN02367583_53lz28z39_01781	SAMN02367800_Salamae_58dz6_01610	SAMN02384207_human_03778	SAMN02415179_paratyphi_B_02004
ribB		3,4-dihydroxy-2-butanone 4-phosphate synthase	75	75	1	1	5511				653	653	653	A1_04350	A7_04114	A8_00157	A9_03072	B6_02907	C2_02917	D3_01463	D5_02824	D6_04070	E5_01511	E9_01513	Clin_ERR294810_01086	Clin_ERR294811_01056	SF_ERR495254_00990	SF_ERR495265_01753	G5_00837	H6_02400	I1_03361	SAMEA1705941_human_03102	SAMEA1705953_Paratyphi_A_03087	SAMEA2067822_Typhi_03813	SAMEA2072798_Typhi_00650	SAMEA2072815_Typhi_04256	SAMEA2272227_DT2_03180	SAMN00990755_Salamae_58lz13_04628	SAMN01041143_human_00171	SAMN01805320_paratyphi_B_01457	SAMN01805323_paratyphi_B_02621	SAMN01823726_Paratyphi_A_00635	SAMN01823727_paratyphi_B_01762	SAMN01823729_paratyphi_B_00765	SAMN01933185_Fr_1988_human_03708	SAMN02367583_53lz28z39_03538	SAMN02367800_Salamae_58dz6_00295	SAMN02384207_human_03103	SAMN02415179_paratyphi_B_01519
araC_1		Arabinose operon regulatory protein	75	75	1	1	7579				845	845	845	A1_03452	A7_01655	A8_04039	A9_00620	B6_00191	C2_04129	D3_03774	D5_04050	D6_03552	E5_04479	E9_04155	Clin_ERR294810_00148	Clin_ERR294811_00148	SF_ERR495254_00211	SF_ERR495265_00198	G5_04192	H6_03755	I1_02932	SAMEA1705941_human_00102	SAMEA1705953_Paratyphi_A_00103	SAMEA2067822_Typhi_00774	SAMEA2072798_Typhi_03666	SAMEA2072815_Typhi_01236	SAMEA2272227_DT2_00102	SAMN00990755_Salamae_58lz13_03317	SAMN01041143_human_01631	SAMN01805320_paratyphi_B_02632	SAMN01805323_paratyphi_B_00830	SAMN01823726_Paratyphi_A_03580	SAMN01823727_paratyphi_B_02602	SAMN01823729_paratyphi_B_01220	SAMN01933185_Fr_1988_human_00714	SAMN02367583_53lz28z39_00151	SAMN02367800_Salamae_58dz6_03856	SAMN02384207_human_00102	SAMN02415179_paratyphi_B_01890
potE		Putrescine transporter PotE	75	75	1	1	8907				1319	1319	1319	A1_00546	A7_03626	A8_01376	A9_00177	B6_03914	C2_04395	D3_00579	D5_01439	D6_01442	E5_00310	E9_00542	Clin_ERR294810_02483	Clin_ERR294811_00818	SF_ERR495254_02454	SF_ERR495265_03128	G5_00271	H6_00426	I1_02102	SAMEA1705941_human_00677	SAMEA1705953_Paratyphi_A_02046	SAMEA2067822_Typhi_02877	SAMEA2072798_Typhi_01587	SAMEA2072815_Typhi_03319	SAMEA2272227_DT2_00703	SAMN00990755_Salamae_58lz13_02597	SAMN01041143_human_02205	SAMN01805320_paratyphi_B_03977	SAMN01805323_paratyphi_B_02923	SAMN01823726_Paratyphi_A_01570	SAMN01823727_paratyphi_B_00614	SAMN01823729_paratyphi_B_02639	SAMN01933185_Fr_1988_human_03112	SAMN02367583_53lz28z39_03285	SAMN02367800_Salamae_58dz6_03059	SAMN02384207_human_00677	SAMN02415179_paratyphi_B_01118
fabR		HTH-type transcriptional repressor FabR	75	75	1	1	13158				635	635	635	A1_00164	A7_03227	A8_00297	A9_04386	B6_03250	C2_00162	D3_04198	D5_00296	D6_00402	E5_00382	E9_04516	Clin_ERR294810_03052	Clin_ERR294811_00630	SF_ERR495254_03633	SF_ERR495265_04411	G5_00278	H6_00165	I1_00428	SAMEA1705941_human_04020	SAMEA1705953_Paratyphi_A_04006	SAMEA2067822_Typhi_04695	SAMEA2072798_Typhi_04328	SAMEA2072815_Typhi_04509	SAMEA2272227_DT2_04118	SAMN00990755_Salamae_58lz13_01891	SAMN01041143_human_01089	SAMN01805320_paratyphi_B_00999	SAMN01805323_paratyphi_B_04175	SAMN01823726_Paratyphi_A_04155	SAMN01823727_paratyphi_B_02394	SAMN01823729_paratyphi_B_00005	SAMN01933185_Fr_1988_human_01129	SAMN02367583_53lz28z39_02734	SAMN02367800_Salamae_58dz6_00706	SAMN02384207_human_04020	SAMN02415179_paratyphi_B_00540
tpiA		Triosephosphate isomerase	75	75	1	1	13084				767	767	767	A1_00125	A7_02404	A8_00335	A9_04348	B6_00599	C2_00123	D3_04159	D5_00258	D6_00364	E5_00421	E9_04477	Clin_ERR294810_03012	Clin_ERR294811_00670	SF_ERR495254_03673	SF_ERR495265_04451	G5_00318	H6_00205	I1_00390	SAMEA1705941_human_03971	SAMEA1705953_Paratyphi_A_03963	SAMEA2067822_Typhi_04653	SAMEA2072798_Typhi_04370	SAMEA2072815_Typhi_04551	SAMEA2272227_DT2_04073	SAMN00990755_Salamae_58lz13_02806	SAMN01041143_human_01040	SAMN01805320_paratyphi_B_00954	SAMN01805323_paratyphi_B_04100	SAMN01823726_Paratyphi_A_04198	SAMN01823727_paratyphi_B_02439	SAMN01823729_paratyphi_B_00050	SAMN01933185_Fr_1988_human_01091	SAMN02367583_53lz28z39_02695	SAMN02367800_Salamae_58dz6_01525	SAMN02384207_human_03971	SAMN02415179_paratyphi_B_00500
pyrG		CTP synthase	75	75	1	1	6006				1637	1637	1637	A1_01270	A7_01082	A8_04270	A9_00593	B6_03487	C2_02668	D3_01712	D5_04473	D6_03958	E5_01760	E9_01264	Clin_ERR294810_01506	Clin_ERR294811_01562	SF_ERR495254_00712	SF_ERR495265_01067	G5_03922	H6_03469	I1_04476	SAMEA1705941_human_02851	SAMEA1705953_Paratyphi_A_02840	SAMEA2067822_Typhi_03550	SAMEA2072798_Typhi_00916	SAMEA2072815_Typhi_03991	SAMEA2272227_DT2_02936	SAMN00990755_Salamae_58lz13_04344	SAMN01041143_human_04369	SAMN01805320_paratyphi_B_01196	SAMN01805323_paratyphi_B_02882	SAMN01823726_Paratyphi_A_00882	SAMN01823727_paratyphi_B_02326	SAMN01823729_paratyphi_B_01744	SAMN01933185_Fr_1988_human_04099	SAMN02367583_53lz28z39_03785	SAMN02367800_Salamae_58dz6_01301	SAMN02384207_human_02852	SAMN02415179_paratyphi_B_04326
potB		Spermidine/putrescine transport system permease protein PotB	75	75	1	1	10220				863	863	863	A1_01390	A7_00503	A8_00835	A9_02167	B6_02979	C2_03930	D3_00795	D5_00848	D6_00529	E5_03901	E9_03604	Clin_ERR294810_02345	Clin_ERR294811_00592	SF_ERR495254_04556	SF_ERR495265_01537	G5_04061	H6_02483	I1_00766	SAMEA1705941_human_01854	SAMEA1705953_Paratyphi_A_01623	SAMEA2067822_Typhi_02388	SAMEA2072798_Typhi_02075	SAMEA2072815_Typhi_02829	SAMEA2272227_DT2_01194	SAMN00990755_Salamae_58lz13_03584	SAMN01041143_human_03386	SAMN01805320_paratyphi_B_03355	SAMN01805323_paratyphi_B_03454	SAMN01823726_Paratyphi_A_02056	SAMN01823727_paratyphi_B_01341	SAMN01823729_paratyphi_B_04053	SAMN01933185_Fr_1988_human_01402	SAMN02367583_53lz28z39_04308	SAMN02367800_Salamae_58dz6_03513	SAMN02384207_human_01853	SAMN02415179_paratyphi_B_03527
ydcV_1		Inner membrane ABC transporter permease protein YdcV	75	75	1	1	10215				779	779	779	A1_01388	A7_00505	A8_00837	A9_02165	B6_02981	C2_03928	D3_00793	D5_00850	D6_00531	E5_03903	E9_03606	Clin_ERR294810_02347	Clin_ERR294811_00590	SF_ERR495254_04558	SF_ERR495265_01539	G5_04059	H6_02481	I1_00768	SAMEA1705941_human_01856	SAMEA1705953_Paratyphi_A_01625	SAMEA2067822_Typhi_02390	SAMEA2072798_Typhi_02073	SAMEA2072815_Typhi_02831	SAMEA2272227_DT2_01192	SAMN00990755_Salamae_58lz13_03582	SAMN01041143_human_03388	SAMN01805320_paratyphi_B_03353	SAMN01805323_paratyphi_B_03452	SAMN01823726_Paratyphi_A_02054	SAMN01823727_paratyphi_B_01343	SAMN01823729_paratyphi_B_04055	SAMN01933185_Fr_1988_human_01400	SAMN02367583_53lz28z39_04306	SAMN02367800_Salamae_58dz6_03515	SAMN02384207_human_01855	SAMN02415179_paratyphi_B_03525
mreB		Rod shape-determining protein MreB	75	75	1	1	5142				1043	1043	1043	A1_02302	A7_02105	A8_01839	A9_03409	B6_02657	C2_01851	D3_02159	D5_03008	D6_02354	E5_02006	E9_02066	Clin_ERR294810_02293	Clin_ERR294811_02106	SF_ERR495254_02182	SF_ERR495265_04576	G5_01521	H6_00918	I1_03177	SAMEA1705941_human_03276	SAMEA1705953_Paratyphi_A_03263	SAMEA2067822_Typhi_03996	SAMEA2072798_Typhi_00468	SAMEA2072815_Typhi_04439	SAMEA2272227_DT2_03362	SAMN00990755_Salamae_58lz13_04811	SAMN01041143_human_00345	SAMN01805320_paratyphi_B_01874	SAMN01805323_paratyphi_B_03211	SAMN01823726_Paratyphi_A_00459	SAMN01823727_paratyphi_B_01377	SAMN01823729_paratyphi_B_00367	SAMN01933185_Fr_1988_human_00367	SAMN02367583_53lz28z39_03347	SAMN02367800_Salamae_58dz6_00071	SAMN02384207_human_03277	SAMN02415179_paratyphi_B_02241
group_13283		hypothetical protein	75	75	1	1	11122				647	647	647	A1_00492	A7_01348	A8_03500	A9_02337	B6_04052	C2_01365	D3_00035	D5_02351	D6_00200	E5_02561	E9_00488	Clin_ERR294810_01836	Clin_ERR294811_01646	SF_ERR495254_02095	SF_ERR495265_02635	G5_04438	H6_04085	I1_01232	SAMEA1705941_human_01306	SAMEA1705953_Paratyphi_A_01122	SAMEA2067822_Typhi_02353	SAMEA2072798_Typhi_02110	SAMEA2072815_Typhi_02794	SAMEA2272227_DT2_01713	SAMN00990755_Salamae_58lz13_04049	SAMN01041143_human_02836	SAMN01805320_paratyphi_B_03935	SAMN01805323_paratyphi_B_03775	SAMN01823726_Paratyphi_A_02555	SAMN01823727_paratyphi_B_01236	SAMN01823729_paratyphi_B_01381	SAMN01933185_Fr_1988_human_01990	SAMN02367583_53lz28z39_02106	SAMN02367800_Salamae_58dz6_01942	SAMN02384207_human_01305	SAMN02415179_paratyphi_B_04062
ybdG		Miniconductance mechanosensitive channel YbdG	75	75	1	1	8771				1247	1247	1247	A1_02242	A7_03500	A8_01250	A9_01089	B6_03788	C2_04518	D3_00702	D5_01313	D6_01316	E5_00187	E9_00665	Clin_ERR294810_04036	Clin_ERR294811_02281	SF_ERR495254_03213	SF_ERR495265_01993	G5_00147	H6_00302	I1_02228	SAMEA1705941_human_00552	SAMEA1705953_Paratyphi_A_02166	SAMEA2067822_Typhi_02996	SAMEA2072798_Typhi_01467	SAMEA2072815_Typhi_03439	SAMEA2272227_DT2_00570	SAMN00990755_Salamae_58lz13_02489	SAMN01041143_human_02081	SAMN01805320_paratyphi_B_04108	SAMN01805323_paratyphi_B_01468	SAMN01823726_Paratyphi_A_01452	SAMN01823727_paratyphi_B_04163	SAMN01823729_paratyphi_B_02429	SAMN01933185_Fr_1988_human_02988	SAMN02367583_53lz28z39_00806	SAMN02367800_Salamae_58dz6_02572	SAMN02384207_human_00552	SAMN02415179_paratyphi_B_02400
cydA		Cytochrome bd-I ubiquinol oxidase subunit 1	75	75	1	1	8969				1568	1568	1568	A1_02537	A7_03947	A8_02993	A9_03299	B6_03917	C2_02085	D3_02724	D5_03756	D6_03044	E5_00349	E9_02780	Clin_ERR294810_02443	Clin_ERR294811_00778	SF_ERR495254_02494	SF_ERR495265_03169	G5_02299	H6_02117	I1_04206	SAMEA1705941_human_00704	SAMEA1705953_Paratyphi_A_02007	SAMEA2067822_Typhi_02835	SAMEA2072798_Typhi_01630	SAMEA2072815_Typhi_03276	SAMEA2272227_DT2_00743	SAMN00990755_Salamae_58lz13_00403	SAMN01041143_human_02232	SAMN01805320_paratyphi_B_03949	SAMN01805323_paratyphi_B_02895	SAMN01823726_Paratyphi_A_01608	SAMN01823727_paratyphi_B_02545	SAMN01823729_paratyphi_B_03688	SAMN01933185_Fr_1988_human_03153	SAMN02367583_53lz28z39_03244	SAMN02367800_Salamae_58dz6_03018	SAMN02384207_human_00704	SAMN02415179_paratyphi_B_01090
gmhA		Phosphoheptose isomerase	75	75	1	1	7950				578	578	578	A1_01672	A7_02966	A8_02629	A9_02769	B6_02774	C2_03506	D3_03556	D5_02439	D6_02979	E5_03310	E9_01836	Clin_ERR294810_02638	Clin_ERR294811_02160	SF_ERR495254_01937	SF_ERR495265_02769	G5_01268	H6_03055	I1_02505	SAMEA1705941_human_00295	SAMEA1705953_Paratyphi_A_02466	SAMEA2067822_Typhi_03248	SAMEA2072798_Typhi_01217	SAMEA2072815_Typhi_03691	SAMEA2272227_DT2_00313	SAMN00990755_Salamae_58lz13_03625	SAMN01041143_human_01823	SAMN01805320_paratyphi_B_04393	SAMN01805323_paratyphi_B_04182	SAMN01823726_Paratyphi_A_01213	SAMN01823727_paratyphi_B_03658	SAMN01823729_paratyphi_B_03235	SAMN01933185_Fr_1988_human_03893	SAMN02367583_53lz28z39_01032	SAMN02367800_Salamae_58dz6_03114	SAMN02384207_human_00295	SAMN02415179_paratyphi_B_01802
ybgJ		putative protein YbgJ	75	75	1	1	8923				656	656	656	A1_03326	A7_03767	A8_01390	A9_00163	B6_03720	C2_04383	D3_02863	D5_01453	D6_03148	E5_00322	E9_02742	Clin_ERR294810_02471	Clin_ERR294811_00806	SF_ERR495254_02466	SF_ERR495265_03140	G5_02897	H6_03216	I1_02088	SAMEA1705941_human_00689	SAMEA1705953_Paratyphi_A_02034	SAMEA2067822_Typhi_02863	SAMEA2072798_Typhi_01601	SAMEA2072815_Typhi_03305	SAMEA2272227_DT2_00715	SAMN00990755_Salamae_58lz13_00377	SAMN01041143_human_02217	SAMN01805320_paratyphi_B_03965	SAMN01805323_paratyphi_B_02911	SAMN01823726_Paratyphi_A_01582	SAMN01823727_paratyphi_B_00669	SAMN01823729_paratyphi_B_02627	SAMN01933185_Fr_1988_human_03126	SAMN02367583_53lz28z39_03270	SAMN02367800_Salamae_58dz6_03044	SAMN02384207_human_00689	SAMN02415179_paratyphi_B_01106
fbaA		Fructose-bisphosphate aldolase class 2	75	75	1	1	5841				1079	1079	1079	A1_01158	A7_03964	A8_03519	A9_03641	B6_03615	C2_02780	D3_01600	D5_03081	D6_03511	E5_01648	E9_01376	Clin_ERR294810_01629	Clin_ERR294811_01439	SF_ERR495254_00589	SF_ERR495265_01190	G5_03808	H6_03355	I1_02756	SAMEA1705941_human_02974	SAMEA1705953_Paratyphi_A_02965	SAMEA2067822_Typhi_03687	SAMEA2072798_Typhi_00778	SAMEA2072815_Typhi_04129	SAMEA2272227_DT2_03054	SAMN00990755_Salamae_58lz13_02778	SAMN01041143_human_00044	SAMN01805320_paratyphi_B_01318	SAMN01805323_paratyphi_B_02760	SAMN01823726_Paratyphi_A_00757	SAMN01823727_paratyphi_B_01629	SAMN01823729_paratyphi_B_00638	SAMN01933185_Fr_1988_human_03986	SAMN02367583_53lz28z39_03669	SAMN02367800_Salamae_58dz6_00528	SAMN02384207_human_02975	SAMN02415179_paratyphi_B_04204
sdhA		Succinate dehydrogenase flavoprotein subunit	75	75	1	1	8960				1766	1766	1766	A1_02530	A7_03801	A8_02986	A9_03306	B6_03765	C2_04363	D3_02731	D5_03749	D6_03051	E5_00342	E9_02841	Clin_ERR294810_02450	Clin_ERR294811_00785	SF_ERR495254_02487	SF_ERR495265_03162	G5_03255	H6_02110	I1_04213	SAMEA1705941_human_00697	SAMEA1705953_Paratyphi_A_02014	SAMEA2067822_Typhi_02842	SAMEA2072798_Typhi_01623	SAMEA2072815_Typhi_03283	SAMEA2272227_DT2_00736	SAMN00990755_Salamae_58lz13_00396	SAMN01041143_human_02225	SAMN01805320_paratyphi_B_03956	SAMN01805323_paratyphi_B_02902	SAMN01823726_Paratyphi_A_01601	SAMN01823727_paratyphi_B_00649	SAMN01823729_paratyphi_B_03695	SAMN01933185_Fr_1988_human_03146	SAMN02367583_53lz28z39_03251	SAMN02367800_Salamae_58dz6_03025	SAMN02384207_human_00697	SAMN02415179_paratyphi_B_01097
fliS		Flagellar secretion chaperone FliS	75	75	1	1	11992				407	407	407	A1_04127	A7_00396	A8_00644	A9_02848	B6_00934	C2_01153	D3_04003	D5_00801	D6_00714	E5_02349	E9_03903	Clin_ERR294810_03989	Clin_ERR294811_04143	SF_ERR495254_03998	SF_ERR495265_04088	G5_00666	H6_00072	I1_00626	SAMEA1705941_human_01070	SAMEA1705953_Paratyphi_A_00907	SAMEA2067822_Typhi_01611	SAMEA2072798_Typhi_02849	SAMEA2072815_Typhi_02055	SAMEA2272227_DT2_01925	SAMN00990755_Salamae_58lz13_01884	SAMN01041143_human_02600	SAMN01805320_paratyphi_B_01119	SAMN01805323_paratyphi_B_02009	SAMN01823726_Paratyphi_A_02770	SAMN01823727_paratyphi_B_00675	SAMN01823729_paratyphi_B_03396	SAMN01933185_Fr_1988_human_02198	SAMN02367583_53lz28z39_02328	SAMN02367800_Salamae_58dz6_01742	SAMN02384207_human_01070	SAMN02415179_paratyphi_B_02499
group_13291		hypothetical protein	75	75	1	1	6220				1514	1514	1514	A1_00305	A7_02704	A8_02530	A9_02892	B6_02254	C2_00435	D3_00426	D5_02411	D6_02601	E5_00561	E9_02206	Clin_ERR294810_02897	Clin_ERR294811_04354	SF_ERR495254_01465	SF_ERR495265_01257	G5_01031	H6_01653	I1_02453	SAMEA1705941_human_02686	SAMEA1705953_Paratyphi_A_02675	SAMEA2067822_Typhi_03380	SAMEA2072798_Typhi_01084	SAMEA2072815_Typhi_03823	SAMEA2272227_DT2_02769	SAMN00990755_Salamae_58lz13_02049	SAMN01041143_human_04203	SAMN01805320_paratyphi_B_01930	SAMN01805323_paratyphi_B_03061	SAMN01823726_Paratyphi_A_01047	SAMN01823727_paratyphi_B_02165	SAMN01823729_paratyphi_B_00928	SAMN01933185_Fr_1988_human_04257	SAMN02367583_53lz28z39_03948	SAMN02367800_Salamae_58dz6_01456	SAMN02384207_human_02687	SAMN02415179_paratyphi_B_01554
rpsD		30S ribosomal protein S4	75	75	1	1	5098				620	620	620	A1_03044	A7_03465	A8_03137	A9_03355	B6_03358	C2_02013	D3_02835	D5_02676	D6_03176	E5_02162	E9_02675	Clin_ERR294810_03566	Clin_ERR294811_03528	SF_ERR495254_02627	SF_ERR495265_02947	G5_02810	H6_03141	I1_02679	SAMEA1705941_human_03319	SAMEA1705953_Paratyphi_A_03305	SAMEA2067822_Typhi_04039	SAMEA2072798_Typhi_00426	SAMEA2072815_Typhi_00427	SAMEA2272227_DT2_03405	SAMN00990755_Salamae_58lz13_03498	SAMN01041143_human_00388	SAMN01805320_paratyphi_B_02038	SAMN01805323_paratyphi_B_00263	SAMN01823726_Paratyphi_A_00417	SAMN01823727_paratyphi_B_01813	SAMN01823729_paratyphi_B_01294	SAMN01933185_Fr_1988_human_00612	SAMN02367583_53lz28z39_04090	SAMN02367800_Salamae_58dz6_00023	SAMN02384207_human_03320	SAMN02415179_paratyphi_B_01662
ybhN		Inner membrane protein YbhN	75	75	1	1	9054				962	962	962	A1_03140	A7_01897	A8_03859	A9_04504	B6_00307	C2_04312	D3_01024	D5_03828	D6_03422	E5_03806	E9_00948	Clin_ERR294810_04252	Clin_ERR294811_04335	SF_ERR495254_03625	SF_ERR495265_04235	G5_02360	H6_02178	I1_04134	SAMEA1705941_human_00776	SAMEA1705953_Paratyphi_A_01945	SAMEA2067822_Typhi_02775	SAMEA2072798_Typhi_01690	SAMEA2072815_Typhi_03216	SAMEA2272227_DT2_00814	SAMN00990755_Salamae_58lz13_00474	SAMN01041143_human_02306	SAMN01805320_paratyphi_B_00072	SAMN01805323_paratyphi_B_03947	SAMN01823726_Paratyphi_A_01670	SAMN01823727_paratyphi_B_00216	SAMN01823729_paratyphi_B_01600	SAMN01933185_Fr_1988_human_03213	SAMN02367583_53lz28z39_03179	SAMN02367800_Salamae_58dz6_02954	SAMN02384207_human_00776	SAMN02415179_paratyphi_B_02199
glpC		Anaerobic glycerol-3-phosphate dehydrogenase subunit C	75	75	1	1	2142				1190	1190	1190	A1_00430	A7_02806	A8_03225	A9_04142	B6_01701	C2_01001	D3_00179	D5_03390	D6_02137	E5_00935	E9_00241	Clin_ERR294810_03750	Clin_ERR294811_03649	SF_ERR495254_03272	SF_ERR495265_01421	G5_01897	H6_04452	I1_03668	SAMEA1705941_human_02308	SAMEA1705953_Paratyphi_A_00583	SAMEA2067822_Typhi_01260	SAMEA2072798_Typhi_03178	SAMEA2072815_Typhi_01724	SAMEA2272227_DT2_02305	SAMN00990755_Salamae_58lz13_01202	SAMN01041143_human_03784	SAMN01805320_paratyphi_B_00159	SAMN01805323_paratyphi_B_04021	SAMN01823726_Paratyphi_A_03099	SAMN01823727_paratyphi_B_02567	SAMN01823729_paratyphi_B_02877	SAMN01933185_Fr_1988_human_03527	SAMN02367583_53lz28z39_02768	SAMN02367800_Salamae_58dz6_02810	SAMN02384207_human_02308	SAMN02415179_paratyphi_B_00031
ydfK		putative membrane protein YdfK	75	75	1	1	5774				707	707	707	A1_01113	A7_03250	A8_02692	A9_03135	B6_02815	C2_02825	D3_01555	D5_02545	D6_02991	E5_01603	E9_01421	Clin_ERR294810_00996	Clin_ERR294811_01232	SF_ERR495254_00900	SF_ERR495265_01662	G5_02726	H6_03304	I1_02518	SAMEA1705941_human_03021	SAMEA1705953_Paratyphi_A_03003	SAMEA2067822_Typhi_03728	SAMEA2072798_Typhi_00737	SAMEA2072815_Typhi_04170	SAMEA2272227_DT2_03099	SAMN00990755_Salamae_58lz13_02732	SAMN01041143_human_00090	SAMN01805320_paratyphi_B_01369	SAMN01805323_paratyphi_B_02709	SAMN01823726_Paratyphi_A_00719	SAMN01823727_paratyphi_B_01680	SAMN01823729_paratyphi_B_00683	SAMN01933185_Fr_1988_human_03941	SAMN02367583_53lz28z39_03616	SAMN02367800_Salamae_58dz6_00475	SAMN02384207_human_03022	SAMN02415179_paratyphi_B_04159
pykF		Pyruvate kinase I	75	75	1	1	10494				1412	1412	1412	A1_02560	A7_03049	A8_02166	A9_01865	B6_01998	C2_01744	D3_04446	D5_03610	D6_04392	E5_04172	E9_02302	Clin_ERR294810_02022	Clin_ERR294811_03787	SF_ERR495254_03242	SF_ERR495265_02368	G5_03588	H6_01934	I1_03822	SAMEA1705941_human_01697	SAMEA1705953_Paratyphi_A_01480	SAMEA2067822_Typhi_01931	SAMEA2072798_Typhi_02531	SAMEA2072815_Typhi_02376	SAMEA2272227_DT2_01345	SAMN00990755_Salamae_58lz13_00131	SAMN01041143_human_03228	SAMN01805320_paratyphi_B_03505	SAMN01805323_paratyphi_B_03602	SAMN01823726_Paratyphi_A_02198	SAMN01823727_paratyphi_B_03980	SAMN01823729_paratyphi_B_02331	SAMN01933185_Fr_1988_human_01606	SAMN02367583_53lz28z39_01188	SAMN02367800_Salamae_58dz6_03355	SAMN02384207_human_01696	SAMN02415179_paratyphi_B_03680
fsr		Fosmidomycin resistance protein	75	75	1	1	8348				1211	1220	1218	A1_04227	A7_00207	A8_01181	A9_01020	B6_04506	C2_03680	D3_03382	D5_01244	D6_01247	E5_03136	E9_04292	Clin_ERR294810_03262	Clin_ERR294811_03022	SF_ERR495254_02282	SF_ERR495265_00670	G5_01434	H6_02939	I1_02297	SAMEA1705941_human_00478	SAMEA1705953_Paratyphi_A_02239	SAMEA2067822_Typhi_03071	SAMEA2072798_Typhi_01392	SAMEA2072815_Typhi_03515	SAMEA2272227_DT2_00495	SAMN00990755_Salamae_58lz13_03798	SAMN01041143_human_02006	SAMN01805320_paratyphi_B_04213	SAMN01805323_paratyphi_B_01572	SAMN01823726_Paratyphi_A_01379	SAMN01823727_paratyphi_B_03841	SAMN01823729_paratyphi_B_02723	SAMN01933185_Fr_1988_human_02932	SAMN02367583_53lz28z39_00858	SAMN02367800_Salamae_58dz6_02293	SAMN02384207_human_00478	SAMN02415179_paratyphi_B_02325
ftsA_1		Cell division protein FtsA	75	75	1	1	7613				1262	1262	1262	A1_00858	A7_01625	A8_04069	A9_00650	B6_00221	C2_04101	D3_03746	D5_04020	D6_01508	E5_04451	E9_04127	Clin_ERR294810_00120	Clin_ERR294811_00120	SF_ERR495254_00239	SF_ERR495265_00226	G5_04220	H6_03727	I1_02962	SAMEA1705941_human_00131	SAMEA1705953_Paratyphi_A_00131	SAMEA2067822_Typhi_00802	SAMEA2072798_Typhi_03638	SAMEA2072815_Typhi_01264	SAMEA2272227_DT2_00130	SAMN00990755_Salamae_58lz13_03347	SAMN01041143_human_01660	SAMN01805320_paratyphi_B_02604	SAMN01805323_paratyphi_B_00880	SAMN01823726_Paratyphi_A_03551	SAMN01823727_paratyphi_B_01954	SAMN01823729_paratyphi_B_01191	SAMN01933185_Fr_1988_human_00743	SAMN02367583_53lz28z39_00121	SAMN02367800_Salamae_58dz6_03886	SAMN02384207_human_00131	SAMN02415179_paratyphi_B_01918
melR		Melibiose operon regulatory protein	75	75	1	1	13379				932	932	932	A1_00918	A7_04360	A8_01018	A9_01986	B6_04240	C2_02247	D3_02630	D5_01002	D6_04432	E5_01806	E9_03300	Clin_ERR294810_03479	Clin_ERR294811_02908	SF_ERR495254_04125	SF_ERR495265_03786	G5_01188	H6_01682	I1_00931	SAMEA1705941_human_04169	SAMEA1705953_Paratyphi_A_04153	SAMEA2067822_Typhi_00224	SAMEA2072798_Typhi_04223	SAMEA2072815_Typhi_00688	SAMEA2272227_DT2_04284	SAMN00990755_Salamae_58lz13_02882	SAMN01041143_human_01238	SAMN01805320_paratyphi_B_00305	SAMN01805323_paratyphi_B_01315	SAMN01823726_Paratyphi_A_04008	SAMN01823727_paratyphi_B_04045	SAMN01823729_paratyphi_B_02309	SAMN01933185_Fr_1988_human_02832	SAMN02367583_53lz28z39_00540	SAMN02367800_Salamae_58dz6_04317	SAMN02384207_human_04169	SAMN02415179_paratyphi_B_03150
fadR		Fatty acid metabolism regulator protein	75	75	1	1	11209				719	719	719	A1_03973	A7_02312	A8_01707	A9_01305	B6_01847	C2_01308	D3_03849	D5_01578	D6_00257	E5_02504	E9_00431	Clin_ERR294810_01894	Clin_ERR294811_01704	SF_ERR495254_02037	SF_ERR495265_02576	G5_04383	H6_04140	I1_01175	SAMEA1705941_human_01249	SAMEA1705953_Paratyphi_A_01066	SAMEA2067822_Typhi_01759	SAMEA2072798_Typhi_02701	SAMEA2072815_Typhi_02204	SAMEA2272227_DT2_01770	SAMN00990755_Salamae_58lz13_03992	SAMN01041143_human_02779	SAMN01805320_paratyphi_B_02112	SAMN01805323_paratyphi_B_02158	SAMN01823726_Paratyphi_A_02611	SAMN01823727_paratyphi_B_04346	SAMN01823729_paratyphi_B_03992	SAMN01933185_Fr_1988_human_02045	SAMN02367583_53lz28z39_02180	SAMN02367800_Salamae_58dz6_01885	SAMN02384207_human_01248	SAMN02415179_paratyphi_B_02650
lipA		Lipoyl synthase	75	75	1	1	8847				965	965	965	A1_00605	A7_03559	A8_01309	A9_01148	B6_03847	C2_04454	D3_00638	D5_01372	D6_01375	E5_00251	E9_00601	Clin_ERR294810_04100	Clin_ERR294811_02345	SF_ERR495254_03149	SF_ERR495265_02057	G5_00211	H6_00366	I1_02169	SAMEA1705941_human_00609	SAMEA1705953_Paratyphi_A_02108	SAMEA2067822_Typhi_02936	SAMEA2072798_Typhi_01528	SAMEA2072815_Typhi_03378	SAMEA2272227_DT2_00635	SAMN00990755_Salamae_58lz13_02429	SAMN01041143_human_02138	SAMN01805320_paratyphi_B_04044	SAMN01805323_paratyphi_B_01778	SAMN01823726_Paratyphi_A_01509	SAMN01823727_paratyphi_B_03857	SAMN01823729_paratyphi_B_00856	SAMN01933185_Fr_1988_human_03052	SAMN02367583_53lz28z39_00742	SAMN02367800_Salamae_58dz6_02512	SAMN02384207_human_00609	SAMN02415179_paratyphi_B_03077
asnS		Asparagine--tRNA ligase	75	75	1	1	9448				1400	1400	1400	A1_03276	A7_04009	A8_00934	A9_02748	B6_03975	C2_01983	D3_00888	D5_01905	D6_02519	E5_03670	E9_00744	Clin_ERR294810_04473	Clin_ERR294811_04477	SF_ERR495254_03986	SF_ERR495265_03434	G5_02497	H6_02315	I1_01788	SAMEA1705941_human_00926	SAMEA1705953_Paratyphi_A_01798	SAMEA2067822_Typhi_02629	SAMEA2072798_Typhi_01835	SAMEA2072815_Typhi_03070	SAMEA2272227_DT2_00967	SAMN00990755_Salamae_58lz13_03862	SAMN01041143_human_02456	SAMN01805320_paratyphi_B_02905	SAMN01805323_paratyphi_B_01013	SAMN01823726_Paratyphi_A_01817	SAMN01823727_paratyphi_B_02789	SAMN01823729_paratyphi_B_02114	SAMN01933185_Fr_1988_human_00953	SAMN02367583_53lz28z39_04143	SAMN02367800_Salamae_58dz6_02461	SAMN02384207_human_00926	SAMN02415179_paratyphi_B_00913
fucP_2		L-fucose-proton symporter	75	75	1	1	12583				1316	1316	1316	A1_02215	A7_01489	A8_01606	A9_01437	B6_01522	C2_03420	D3_02965	D5_01748	D6_01668	E5_01317	E9_02881	Clin_ERR294810_01354	Clin_ERR294811_04058	SF_ERR495254_01849	SF_ERR495265_04359	G5_01615	H6_02575	I1_01666	SAMEA1705941_human_03689	SAMEA1705953_Paratyphi_A_03679	SAMEA2067822_Typhi_04416	SAMEA2072798_Typhi_00049	SAMEA2072815_Typhi_00049	SAMEA2272227_DT2_03785	SAMN00990755_Salamae_58lz13_03805	SAMN01041143_human_00758	SAMN01805320_paratyphi_B_01627	SAMN01805323_paratyphi_B_03267	SAMN01823726_Paratyphi_A_00043	SAMN01823727_paratyphi_B_01503	SAMN01823729_paratyphi_B_03070	SAMN01933185_Fr_1988_human_00324	SAMN02367583_53lz28z39_01417	SAMN02367800_Salamae_58dz6_04628	SAMN02384207_human_03689	SAMN02415179_paratyphi_B_01273
ygiC		Putative acid--amine ligase YgiC	75	75	1	1	5521				1163	1163	1163	A1_01028	A7_04125	A8_01809	A9_01537	B6_01609	C2_02910	D3_01470	D5_02813	D6_01871	E5_01518	E9_01506	Clin_ERR294810_01078	Clin_ERR294811_01064	SF_ERR495254_00982	SF_ERR495265_01745	G5_00830	H6_01905	I1_03372	SAMEA1705941_human_03095	SAMEA1705953_Paratyphi_A_03080	SAMEA2067822_Typhi_03806	SAMEA2072798_Typhi_00657	SAMEA2072815_Typhi_04249	SAMEA2272227_DT2_03173	SAMN00990755_Salamae_58lz13_04620	SAMN01041143_human_00164	SAMN01805320_paratyphi_B_01450	SAMN01805323_paratyphi_B_02628	SAMN01823726_Paratyphi_A_00642	SAMN01823727_paratyphi_B_01755	SAMN01823729_paratyphi_B_00757	SAMN01933185_Fr_1988_human_03715	SAMN02367583_53lz28z39_03549	SAMN02367800_Salamae_58dz6_00303	SAMN02384207_human_03096	SAMN02415179_paratyphi_B_04078
rplI		50S ribosomal protein L9	75	75	1	1	1305				449	449	449	A1_03850	A7_02568	A8_04474	A9_03826	B6_03078	C2_02339	D3_02538	D5_00088	D6_03697	E5_02813	E9_03392	Clin_ERR294810_00547	Clin_ERR294811_02721	SF_ERR495254_03416	SF_ERR495265_03948	G5_00582	H6_04267	I1_00090	SAMEA1705941_human_04260	SAMEA1705953_Paratyphi_A_04246	SAMEA2067822_Typhi_00467	SAMEA2072798_Typhi_03993	SAMEA2072815_Typhi_00929	SAMEA2272227_DT2_04377	SAMN00990755_Salamae_58lz13_02986	SAMN01041143_human_01330	SAMN01805320_paratyphi_B_00644	SAMN01805323_paratyphi_B_01220	SAMN01823726_Paratyphi_A_03916	SAMN01823727_paratyphi_B_00482	SAMN01823729_paratyphi_B_04399	SAMN01933185_Fr_1988_human_02741	SAMN02367583_53lz28z39_00447	SAMN02367800_Salamae_58dz6_04226	SAMN02384207_human_04260	SAMN02415179_paratyphi_B_03254
ycaM		Inner membrane transporter YcaM	75	75	1	1	9403				1421	1421	1421	A1_03246	A7_02032	A8_00965	A9_04425	B6_04193	C2_04206	D3_00918	D5_01936	D6_04014	E5_03700	E9_00714	Clin_ERR294810_03782	Clin_ERR294811_04457	SF_ERR495254_03955	SF_ERR495265_04253	G5_02466	H6_02284	I1_01819	SAMEA1705941_human_00895	SAMEA1705953_Paratyphi_A_01831	SAMEA2067822_Typhi_02662	SAMEA2072798_Typhi_01802	SAMEA2072815_Typhi_03103	SAMEA2272227_DT2_00934	SAMN00990755_Salamae_58lz13_03831	SAMN01041143_human_02425	SAMN01805320_paratyphi_B_02874	SAMN01805323_paratyphi_B_01044	SAMN01823726_Paratyphi_A_01784	SAMN01823727_paratyphi_B_02758	SAMN01823729_paratyphi_B_02441	SAMN01933185_Fr_1988_human_00983	SAMN02367583_53lz28z39_04112	SAMN02367800_Salamae_58dz6_02492	SAMN02384207_human_00895	SAMN02415179_paratyphi_B_00943
rsmA		Ribosomal RNA small subunit methyltransferase A	75	75	1	1	7561				821	821	821	A1_03391	A7_03291	A8_03573	A9_00607	B6_00178	C2_04142	D3_03787	D5_04063	D6_02715	E5_04492	E9_04168	Clin_ERR294810_00164	Clin_ERR294811_00164	SF_ERR495254_00195	SF_ERR495265_00182	G5_03320	H6_03768	I1_02919	SAMEA1705941_human_00089	SAMEA1705953_Paratyphi_A_00089	SAMEA2067822_Typhi_00759	SAMEA2072798_Typhi_03681	SAMEA2072815_Typhi_01221	SAMEA2272227_DT2_00089	SAMN00990755_Salamae_58lz13_03304	SAMN01041143_human_01618	SAMN01805320_paratyphi_B_02645	SAMN01805323_paratyphi_B_00843	SAMN01823726_Paratyphi_A_03594	SAMN01823727_paratyphi_B_02615	SAMN01823729_paratyphi_B_01233	SAMN01933185_Fr_1988_human_00701	SAMN02367583_53lz28z39_00164	SAMN02367800_Salamae_58dz6_03843	SAMN02384207_human_00089	SAMN02415179_paratyphi_B_01874
pstB		Phosphate import ATP-binding protein PstB	75	75	1	1	12681				773	773	773	A1_01334	A7_01566	A8_01659	A9_01382	B6_01575	C2_00915	D3_01945	D5_01797	D6_01781	E5_01950	E9_01963	Clin_ERR294810_03193	Clin_ERR294811_03699	SF_ERR495254_03899	SF_ERR495265_02822	G5_02138	H6_02367	I1_01748	SAMEA1705941_human_03748	SAMEA1705953_Paratyphi_A_03733	SAMEA2067822_Typhi_04475	SAMEA2072798_Typhi_04696	SAMEA2072815_Typhi_04689	SAMEA2272227_DT2_03849	SAMN00990755_Salamae_58lz13_04101	SAMN01041143_human_00817	SAMN01805320_paratyphi_B_04514	SAMN01805323_paratyphi_B_02980	SAMN01823726_Paratyphi_A_04428	SAMN01823727_paratyphi_B_01086	SAMN01823729_paratyphi_B_00312	SAMN01933185_Fr_1988_human_02502	SAMN02367583_53lz28z39_01808	SAMN02367800_Salamae_58dz6_01637	SAMN02384207_human_03748	SAMN02415179_paratyphi_B_02035
zapC		Cell division protein ZapC	75	75	1	1	9795				542	542	542	A1_01591	A7_02469	A8_02436	A9_02658	B6_02462	C2_03760	D3_01272	D5_02020	D6_02657	E5_04071	E9_03773	Clin_ERR294810_03817	Clin_ERR294811_03922	SF_ERR495254_03038	SF_ERR495265_03626	G5_02501	H6_02319	I1_01995	SAMEA1705941_human_00944	SAMEA1705953_Paratyphi_A_01791	SAMEA2067822_Typhi_02557	SAMEA2072798_Typhi_01907	SAMEA2072815_Typhi_02998	SAMEA2272227_DT2_01031	SAMN00990755_Salamae_58lz13_03866	SAMN01041143_human_02474	SAMN01805320_paratyphi_B_02912	SAMN01805323_paratyphi_B_01882	SAMN01823726_Paratyphi_A_01888	SAMN01823727_paratyphi_B_00050	SAMN01823729_paratyphi_B_02052	SAMN01933185_Fr_1988_human_00949	SAMN02367583_53lz28z39_04147	SAMN02367800_Salamae_58dz6_02457	SAMN02384207_human_00944	SAMN02415179_paratyphi_B_00906
rseA		Anti-sigma-E factor RseA	75	75	1	1	3815				650	650	650	A1_02373	A7_00706	A8_00596	A9_00321	B6_02173	C2_01897	D3_02232	D5_00698	D6_00955	E5_02079	E9_02114	Clin_ERR294810_00834	Clin_ERR294811_04732	SF_ERR495254_03370	SF_ERR495265_03671	G5_00488	H6_00591	I1_00737	SAMEA1705941_human_02614	SAMEA1705953_Paratyphi_A_00276	SAMEA2067822_Typhi_00942	SAMEA2072798_Typhi_03497	SAMEA2072815_Typhi_01404	SAMEA2272227_DT2_02666	SAMN00990755_Salamae_58lz13_04152	SAMN01041143_human_04090	SAMN01805320_paratyphi_B_04431	SAMN01805323_paratyphi_B_01826	SAMN01823726_Paratyphi_A_03407	SAMN01823727_paratyphi_B_02035	SAMN01823729_paratyphi_B_01963	SAMN01933185_Fr_1988_human_00572	SAMN02367583_53lz28z39_03059	SAMN02367800_Salamae_58dz6_04533	SAMN02384207_human_02615	SAMN02415179_paratyphi_B_03412
oxyR_1		Hydrogen peroxide-inducible genes activator	75	75	1	1	13156				917	917	917	A1_00162	A7_03229	A8_00299	A9_04384	B6_03252	C2_00160	D3_04196	D5_00294	D6_00400	E5_00384	E9_04514	Clin_ERR294810_03050	Clin_ERR294811_00632	SF_ERR495254_03635	SF_ERR495265_04413	G5_00280	H6_00167	I1_00426	SAMEA1705941_human_04018	SAMEA1705953_Paratyphi_A_04004	SAMEA2067822_Typhi_04693	SAMEA2072798_Typhi_04330	SAMEA2072815_Typhi_04511	SAMEA2272227_DT2_04116	SAMN00990755_Salamae_58lz13_01893	SAMN01041143_human_01087	SAMN01805320_paratyphi_B_00997	SAMN01805323_paratyphi_B_04173	SAMN01823726_Paratyphi_A_04157	SAMN01823727_paratyphi_B_02396	SAMN01823729_paratyphi_B_00007	SAMN01933185_Fr_1988_human_01127	SAMN02367583_53lz28z39_02732	SAMN02367800_Salamae_58dz6_00708	SAMN02384207_human_04018	SAMN02415179_paratyphi_B_00538
rapZ		RNase adapter protein RapZ	75	75	1	1	5223				854	854	854	A1_04495	A7_01250	A8_00023	A9_03459	B6_02607	C2_03062	D3_01318	D5_02958	D6_04204	E5_01366	E9_01658	Clin_ERR294810_01206	Clin_ERR294811_00932	SF_ERR495254_01110	SF_ERR495265_01913	G5_01572	H6_00969	I1_03227	SAMEA1705941_human_03225	SAMEA1705953_Paratyphi_A_03212	SAMEA2067822_Typhi_03944	SAMEA2072798_Typhi_00520	SAMEA2072815_Typhi_04387	SAMEA2272227_DT2_03311	SAMN00990755_Salamae_58lz13_04761	SAMN01041143_human_00294	SAMN01805320_paratyphi_B_01578	SAMN01805323_paratyphi_B_03160	SAMN01823726_Paratyphi_A_00511	SAMN01823727_paratyphi_B_01001	SAMN01823729_paratyphi_B_03279	SAMN01933185_Fr_1988_human_03585	SAMN02367583_53lz28z39_03397	SAMN02367800_Salamae_58dz6_00121	SAMN02384207_human_03226	SAMN02415179_paratyphi_B_00375
polA		DNA polymerase I	75	75	1	1	12853				2786	2786	2786	A1_00010	A7_02242	A8_00407	A9_04276	B6_00671	C2_00008	D3_04044	D5_00186	D6_00292	E5_00536	E9_04362	Clin_ERR294810_03872	Clin_ERR294811_03560	SF_ERR495254_02866	SF_ERR495265_04535	G5_00400	H6_00287	I1_00318	SAMEA1705941_human_03886	SAMEA1705953_Paratyphi_A_03877	SAMEA2067822_Typhi_04566	SAMEA2072798_Typhi_04457	SAMEA2072815_Typhi_04638	SAMEA2272227_DT2_03990	SAMN00990755_Salamae_58lz13_01636	SAMN01041143_human_00955	SAMN01805320_paratyphi_B_00867	SAMN01805323_paratyphi_B_00351	SAMN01823726_Paratyphi_A_04284	SAMN01823727_paratyphi_B_02519	SAMN01823729_paratyphi_B_00129	SAMN01933185_Fr_1988_human_01009	SAMN02367583_53lz28z39_02623	SAMN02367800_Salamae_58dz6_01596	SAMN02384207_human_03886	SAMN02415179_paratyphi_B_00413
tldD		Metalloprotease TldD	75	75	1	1	5149				1445	1445	1445	A1_02296	A7_02099	A8_01845	A9_03415	B6_02651	C2_01845	D3_02165	D5_03002	D6_02348	E5_02012	E9_02072	Clin_ERR294810_02287	Clin_ERR294811_02100	SF_ERR495254_02176	SF_ERR495265_04582	G5_01527	H6_00924	I1_03183	SAMEA1705941_human_03270	SAMEA1705953_Paratyphi_A_03257	SAMEA2067822_Typhi_03990	SAMEA2072798_Typhi_00474	SAMEA2072815_Typhi_04433	SAMEA2272227_DT2_03356	SAMN00990755_Salamae_58lz13_04805	SAMN01041143_human_00339	SAMN01805320_paratyphi_B_01880	SAMN01805323_paratyphi_B_03205	SAMN01823726_Paratyphi_A_00466	SAMN01823727_paratyphi_B_01371	SAMN01823729_paratyphi_B_00373	SAMN01933185_Fr_1988_human_00361	SAMN02367583_53lz28z39_03353	SAMN02367800_Salamae_58dz6_00077	SAMN02384207_human_03271	SAMN02415179_paratyphi_B_02247
lpxD_1		UDP-3-O-(3-hydroxymyristoyl)glucosamine N-acyltransferase	75	75	1	1	7760				1025	1025	1025	A1_01481	A7_00340	A8_04170	A9_00057	B6_00503	C2_04007	D3_03652	D5_00542	D6_01727	E5_04357	E9_04033	Clin_ERR294810_00023	Clin_ERR294811_00023	SF_ERR495254_00336	SF_ERR495265_00323	G5_04310	H6_03637	I1_03063	SAMEA1705941_human_00231	SAMEA1705953_Paratyphi_A_00232	SAMEA2067822_Typhi_00895	SAMEA2072798_Typhi_03544	SAMEA2072815_Typhi_01357	SAMEA2272227_DT2_00226	SAMN00990755_Salamae_58lz13_03447	SAMN01041143_human_01759	SAMN01805320_paratyphi_B_02494	SAMN01805323_paratyphi_B_00988	SAMN01823726_Paratyphi_A_03451	SAMN01823727_paratyphi_B_02928	SAMN01823729_paratyphi_B_01093	SAMN01933185_Fr_1988_human_00833	SAMN02367583_53lz28z39_00023	SAMN02367800_Salamae_58dz6_03986	SAMN02384207_human_00231	SAMN02415179_paratyphi_B_02721
obg		GTPase Obg	75	75	1	1	5246				1172	1172	1172	A1_04473	A7_01229	A8_00044	A9_03480	B6_02586	C2_03040	D3_01340	D5_02937	D6_04183	E5_01388	E9_01636	Clin_ERR294810_01184	Clin_ERR294811_00910	SF_ERR495254_01088	SF_ERR495265_01891	G5_01594	H6_00991	I1_03248	SAMEA1705941_human_03203	SAMEA1705953_Paratyphi_A_03190	SAMEA2067822_Typhi_03922	SAMEA2072798_Typhi_00542	SAMEA2072815_Typhi_04365	SAMEA2272227_DT2_03289	SAMN00990755_Salamae_58lz13_04740	SAMN01041143_human_00272	SAMN01805320_paratyphi_B_01556	SAMN01805323_paratyphi_B_03138	SAMN01823726_Paratyphi_A_00533	SAMN01823727_paratyphi_B_01023	SAMN01823729_paratyphi_B_03257	SAMN01933185_Fr_1988_human_03607	SAMN02367583_53lz28z39_03418	SAMN02367800_Salamae_58dz6_00142	SAMN02384207_human_03204	SAMN02415179_paratyphi_B_00353
uspB		Universal stress protein B	75	75	1	1	4877				335	335	335	A1_02060	A7_03846	A8_02883	A9_02492	B6_01089	C2_03228	D3_03157	D5_04265	D6_02912	E5_03504	E9_03072	Clin_ERR294810_02810	Clin_ERR294811_03263	SF_ERR495254_00400	SF_ERR495265_00481	G5_03047	H6_01287	I1_04377	SAMEA1705941_human_03491	SAMEA1705953_Paratyphi_A_03470	SAMEA2067822_Typhi_04208	SAMEA2072798_Typhi_00257	SAMEA2072815_Typhi_00257	SAMEA2272227_DT2_03578	SAMN00990755_Salamae_58lz13_00836	SAMN01041143_human_00560	SAMN01805320_paratyphi_B_02262	SAMN01805323_paratyphi_B_02404	SAMN01823726_Paratyphi_A_00252	SAMN01823727_paratyphi_B_02642	SAMN01823729_paratyphi_B_00160	SAMN01933185_Fr_1988_human_00128	SAMN02367583_53lz28z39_01603	SAMN02367800_Salamae_58dz6_00922	SAMN02384207_human_03491	SAMN02415179_paratyphi_B_01363
tsaD		tRNA N6-adenosine threonylcarbamoyltransferase	75	75	1	1	5487				1013	1013	1013	A1_04364	A7_04097	A8_00140	A9_03089	B6_02890	C2_02931	D3_01449	D5_02841	D6_04087	E5_01497	E9_01527	Clin_ERR294810_01099	Clin_ERR294811_01043	SF_ERR495254_01003	SF_ERR495265_01766	G5_00850	H6_02413	I1_03344	SAMEA1705941_human_03115	SAMEA1705953_Paratyphi_A_03100	SAMEA2067822_Typhi_03826	SAMEA2072798_Typhi_00637	SAMEA2072815_Typhi_04269	SAMEA2272227_DT2_03193	SAMN00990755_Salamae_58lz13_04645	SAMN01041143_human_00184	SAMN01805320_paratyphi_B_01470	SAMN01805323_paratyphi_B_02608	SAMN01823726_Paratyphi_A_00622	SAMN01823727_paratyphi_B_01775	SAMN01823729_paratyphi_B_00778	SAMN01933185_Fr_1988_human_03694	SAMN02367583_53lz28z39_03521	SAMN02367800_Salamae_58dz6_00278	SAMN02384207_human_03116	SAMN02415179_paratyphi_B_01506
gntT_2		High-affinity gluconate transporter	75	75	1	1	6081				1496	1496	1496	A1_00180	A7_01040	A8_04228	A9_02089	B6_03445	C2_00310	D3_00300	D5_04431	D6_04000	E5_00686	E9_00896	Clin_ERR294810_01466	Clin_ERR294811_02608	SF_ERR495254_02962	SF_ERR495265_03591	G5_03965	H6_00461	I1_04434	SAMEA1705941_human_02811	SAMEA1705953_Paratyphi_A_02798	SAMEA2067822_Typhi_03509	SAMEA2072798_Typhi_00958	SAMEA2072815_Typhi_03950	SAMEA2272227_DT2_02896	SAMN00990755_Salamae_58lz13_04386	SAMN01041143_human_04329	SAMN01805320_paratyphi_B_02828	SAMN01805323_paratyphi_B_00520	SAMN01823726_Paratyphi_A_00924	SAMN01823727_paratyphi_B_02291	SAMN01823729_paratyphi_B_01703	SAMN01933185_Fr_1988_human_04132	SAMN02367583_53lz28z39_03830	SAMN02367800_Salamae_58dz6_01342	SAMN02384207_human_02812	SAMN02415179_paratyphi_B_04366
dapF		Diaminopimelate epimerase	75	75	1	1	12803				824	824	824	A1_01881	A7_02134	A8_01978	A9_00392	B6_00825	C2_00842	D3_01872	D5_01058	D6_01069	E5_01203	E9_01735	Clin_ERR294810_04209	Clin_ERR294811_02415	SF_ERR495254_02560	SF_ERR495265_00791	G5_01723	H6_01029	I1_00987	SAMEA1705941_human_03835	SAMEA1705953_Paratyphi_A_03825	SAMEA2067822_Typhi_00084	SAMEA2072798_Typhi_04548	SAMEA2072815_Typhi_00548	SAMEA2272227_DT2_03939	SAMN00990755_Salamae_58lz13_00600	SAMN01041143_human_00904	SAMN01805320_paratyphi_B_00806	SAMN01805323_paratyphi_B_00055	SAMN01823726_Paratyphi_A_04336	SAMN01823727_paratyphi_B_02092	SAMN01823729_paratyphi_B_03875	SAMN01933185_Fr_1988_human_03416	SAMN02367583_53lz28z39_01354	SAMN02367800_Salamae_58dz6_01211	SAMN02384207_human_03835	SAMN02415179_paratyphi_B_02104
tomB		Hha toxicity modulator TomB	75	75	1	1	8325				374	374	374	A1_04247	A7_00187	A8_01161	A9_01000	B6_04486	C2_03660	D3_03402	D5_01224	D6_01227	E5_03156	E9_04272	Clin_ERR294810_03243	Clin_ERR294811_03041	SF_ERR495254_02301	SF_ERR495265_00651	G5_01414	H6_02919	I1_02317	SAMEA1705941_human_00458	SAMEA1705953_Paratyphi_A_02258	SAMEA2067822_Typhi_03091	SAMEA2072798_Typhi_01372	SAMEA2072815_Typhi_03535	SAMEA2272227_DT2_00475	SAMN00990755_Salamae_58lz13_03779	SAMN01041143_human_01986	SAMN01805320_paratyphi_B_04232	SAMN01805323_paratyphi_B_01591	SAMN01823726_Paratyphi_A_01360	SAMN01823727_paratyphi_B_03822	SAMN01823729_paratyphi_B_02742	SAMN01933185_Fr_1988_human_01283	SAMN02367583_53lz28z39_00878	SAMN02367800_Salamae_58dz6_02273	SAMN02384207_human_00459	SAMN02415179_paratyphi_B_02305
folE		GTP cyclohydrolase 1	75	75	1	1	12429				668	668	668	A1_00759	A7_04529	A8_03202	A9_01610	B6_00035	C2_00489	D3_02098	D5_00399	D6_03211	E5_00736	E9_00360	Clin_ERR294810_03373	Clin_ERR294811_03473	SF_ERR495254_02822	SF_ERR495265_01013	G5_00041	H6_00771	I1_00296	SAMEA1705941_human_02224	SAMEA1705953_Paratyphi_A_00664	SAMEA2067822_Typhi_01345	SAMEA2072798_Typhi_03094	SAMEA2072815_Typhi_01809	SAMEA2272227_DT2_02209	SAMN00990755_Salamae_58lz13_01974	SAMN01041143_human_03700	SAMN01805320_paratyphi_B_03017	SAMN01805323_paratyphi_B_00778	SAMN01823726_Paratyphi_A_03019	SAMN01823727_paratyphi_B_00923	SAMN01823729_paratyphi_B_01015	SAMN01933185_Fr_1988_human_02432	SAMN02367583_53lz28z39_02577	SAMN02367800_Salamae_58dz6_00576	SAMN02384207_human_02224	SAMN02415179_paratyphi_B_00799
metF		5,10-methylenetetrahydrofolate reductase	75	75	1	1	13133				890	890	890	A1_00149	A7_03241	A8_00311	A9_04372	B6_03264	C2_00147	D3_04183	D5_00282	D6_00388	E5_00397	E9_04501	Clin_ERR294810_03037	Clin_ERR294811_00645	SF_ERR495254_03648	SF_ERR495265_04426	G5_00293	H6_00180	I1_00414	SAMEA1705941_human_04000	SAMEA1705953_Paratyphi_A_03992	SAMEA2067822_Typhi_04681	SAMEA2072798_Typhi_04342	SAMEA2072815_Typhi_04523	SAMEA2272227_DT2_04098	SAMN00990755_Salamae_58lz13_01905	SAMN01041143_human_01069	SAMN01805320_paratyphi_B_00979	SAMN01805323_paratyphi_B_04075	SAMN01823726_Paratyphi_A_04169	SAMN01823727_paratyphi_B_02414	SAMN01823729_paratyphi_B_00025	SAMN01933185_Fr_1988_human_01115	SAMN02367583_53lz28z39_02721	SAMN02367800_Salamae_58dz6_00720	SAMN02384207_human_04000	SAMN02415179_paratyphi_B_00525
ucpA		Oxidoreductase UcpA	75	75	1	1	1916				791	791	791	A1_03602	A7_00974	A8_03386	A9_00465	B6_01001	C2_00231	D3_04284	D5_03228	D6_02298	E5_00116	E9_00069	Clin_ERR294810_00478	Clin_ERR294811_01285	SF_ERR495254_01304	SF_ERR495265_03334	G5_00944	H6_00845	I1_03506	SAMEA1705941_human_02473	SAMEA1705953_Paratyphi_A_00423	SAMEA2067822_Typhi_01094	SAMEA2072798_Typhi_03345	SAMEA2072815_Typhi_01556	SAMEA2272227_DT2_02466	SAMN00990755_Salamae_58lz13_04288	SAMN01041143_human_03949	SAMN01805320_paratyphi_B_02439	SAMN01805323_paratyphi_B_03710	SAMN01823726_Paratyphi_A_03259	SAMN01823727_paratyphi_B_03171	SAMN01823729_paratyphi_B_03620	SAMN01933185_Fr_1988_human_00432	SAMN02367583_53lz28z39_02922	SAMN02367800_Salamae_58dz6_01101	SAMN02384207_human_02474	SAMN02415179_paratyphi_B_01052
pepP		Xaa-Pro aminopeptidase	75	75	1	1	5855				1316	1316	1316	A1_01168	A7_01173	A8_04361	A9_02601	B6_03578	C2_02770	D3_01610	D5_04564	D6_03867	E5_01658	E9_01366	Clin_ERR294810_01619	Clin_ERR294811_01449	SF_ERR495254_00599	SF_ERR495265_01180	G5_03818	H6_03365	I1_04567	SAMEA1705941_human_02964	SAMEA1705953_Paratyphi_A_02955	SAMEA2067822_Typhi_03676	SAMEA2072798_Typhi_00790	SAMEA2072815_Typhi_04117	SAMEA2272227_DT2_03044	SAMN00990755_Salamae_58lz13_04523	SAMN01041143_human_00034	SAMN01805320_paratyphi_B_01308	SAMN01805323_paratyphi_B_02770	SAMN01823726_Paratyphi_A_00767	SAMN01823727_paratyphi_B_01619	SAMN01823729_paratyphi_B_03140	SAMN01933185_Fr_1988_human_03996	SAMN02367583_53lz28z39_03684	SAMN02367800_Salamae_58dz6_03664	SAMN02384207_human_02965	SAMN02415179_paratyphi_B_04214
phoB		Phosphate regulon transcriptional regulatory protein PhoB	75	75	1	1	8227				689	689	689	A1_04320	A7_00807	A8_01092	A9_00931	B6_04417	C2_03587	D3_03475	D5_01155	D6_01158	E5_03229	E9_04199	Clin_ERR294810_01293	Clin_ERR294811_02512	SF_ERR495254_01373	SF_ERR495265_02103	G5_01343	H6_02848	I1_02386	SAMEA1705941_human_00382	SAMEA1705953_Paratyphi_A_02333	SAMEA2067822_Typhi_03172	SAMEA2072798_Typhi_01291	SAMEA2072815_Typhi_03617	SAMEA2272227_DT2_00400	SAMN00990755_Salamae_58lz13_03710	SAMN01041143_human_01911	SAMN01805320_paratyphi_B_04307	SAMN01805323_paratyphi_B_01666	SAMN01823726_Paratyphi_A_01285	SAMN01823727_paratyphi_B_03746	SAMN01823729_paratyphi_B_01881	SAMN01933185_Fr_1988_human_01212	SAMN02367583_53lz28z39_00947	SAMN02367800_Salamae_58dz6_03203	SAMN02384207_human_00383	SAMN02415179_paratyphi_B_03061
group_13327		hypothetical protein	75	75	1	1	4901				626	626	626	A1_02045	A7_03831	A8_02898	A9_02507	B6_01074	C2_03213	D3_03172	D5_04250	D6_02927	E5_03489	E9_03087	Clin_ERR294810_02825	Clin_ERR294811_03248	SF_ERR495254_00385	SF_ERR495265_00466	G5_03062	H6_01302	I1_04392	SAMEA1705941_human_03476	SAMEA1705953_Paratyphi_A_03449	SAMEA2067822_Typhi_04186	SAMEA2072798_Typhi_00279	SAMEA2072815_Typhi_00279	SAMEA2272227_DT2_03563	SAMN00990755_Salamae_58lz13_00821	SAMN01041143_human_00545	SAMN01805320_paratyphi_B_02247	SAMN01805323_paratyphi_B_02389	SAMN01823726_Paratyphi_A_00273	SAMN01823727_paratyphi_B_02658	SAMN01823729_paratyphi_B_00145	SAMN01933185_Fr_1988_human_00113	SAMN02367583_53lz28z39_01619	SAMN02367800_Salamae_58dz6_00937	SAMN02384207_human_03476	SAMN02415179_paratyphi_B_01348
yejB		Inner membrane ABC transporter permease protein YejB	75	75	1	1	12458				1094	1094	1094	A1_00734	A7_03399	A8_03026	A9_03323	B6_03180	C2_00464	D3_02123	D5_02618	D6_03123	E5_00711	E9_00385	Clin_ERR294810_03397	Clin_ERR294811_03497	SF_ERR495254_02846	SF_ERR495265_01037	G5_00017	H6_03189	I1_02621	SAMEA1705941_human_02248	SAMEA1705953_Paratyphi_A_00638	SAMEA2067822_Typhi_01320	SAMEA2072798_Typhi_03119	SAMEA2072815_Typhi_01784	SAMEA2272227_DT2_02233	SAMN00990755_Salamae_58lz13_02002	SAMN01041143_human_03724	SAMN01805320_paratyphi_B_02992	SAMN01805323_paratyphi_B_00753	SAMN01823726_Paratyphi_A_03045	SAMN01823727_paratyphi_B_00947	SAMN01823729_paratyphi_B_01039	SAMN01933185_Fr_1988_human_02457	SAMN02367583_53lz28z39_02602	SAMN02367800_Salamae_58dz6_00551	SAMN02384207_human_02248	SAMN02415179_paratyphi_B_00824
yfiF		putative tRNA/rRNA methyltransferase YfiF	75	75	1	1	3824				1037	1037	1037	A1_02364	A7_00699	A8_00603	A9_00328	B6_02180	C2_01906	D3_02223	D5_00705	D6_00948	E5_02070	E9_02123	Clin_ERR294810_00843	Clin_ERR294811_04723	SF_ERR495254_03361	SF_ERR495265_03662	G5_00497	H6_00582	I1_00744	SAMEA1705941_human_02623	SAMEA1705953_Paratyphi_A_00267	SAMEA2067822_Typhi_00933	SAMEA2072798_Typhi_03506	SAMEA2072815_Typhi_01395	SAMEA2272227_DT2_02675	SAMN00990755_Salamae_58lz13_04145	SAMN01041143_human_04099	SAMN01805320_paratyphi_B_04422	SAMN01805323_paratyphi_B_01817	SAMN01823726_Paratyphi_A_03416	SAMN01823727_paratyphi_B_02044	SAMN01823729_paratyphi_B_01954	SAMN01933185_Fr_1988_human_00581	SAMN02367583_53lz28z39_03066	SAMN02367800_Salamae_58dz6_04540	SAMN02384207_human_02624	SAMN02415179_paratyphi_B_03421
yqaB		Fructose-1-phosphate phosphatase YqaB	75	75	1	1	6176				566	566	566	A1_00272	A7_00866	A8_01408	A9_01718	B6_02097	C2_00402	D3_00392	D5_01547	D6_01536	E5_00594	E9_00804	Clin_ERR294810_02930	Clin_ERR294811_04387	SF_ERR495254_01432	SF_ERR495265_01224	G5_01064	H6_00553	I1_01117	SAMEA1705941_human_02720	SAMEA1705953_Paratyphi_A_02709	SAMEA2067822_Typhi_03417	SAMEA2072798_Typhi_01048	SAMEA2072815_Typhi_03859	SAMEA2272227_DT2_02803	SAMN00990755_Salamae_58lz13_00004	SAMN01041143_human_04237	SAMN01805320_paratyphi_B_01897	SAMN01805323_paratyphi_B_03094	SAMN01823726_Paratyphi_A_01013	SAMN01823727_paratyphi_B_02199	SAMN01823729_paratyphi_B_00895	SAMN01933185_Fr_1988_human_04223	SAMN02367583_53lz28z39_03915	SAMN02367800_Salamae_58dz6_01423	SAMN02384207_human_02721	SAMN02415179_paratyphi_B_01521
modE		Transcriptional regulator ModE	75	75	1	1	9008				788	788	788	A1_03110	A7_01863	A8_03825	A9_04470	B6_00273	C2_04342	D3_01054	D5_03794	D6_03456	E5_03836	E9_00918	Clin_ERR294810_00975	Clin_ERR294811_00993	SF_ERR495254_01152	SF_ERR495265_01622	G5_02329	H6_02147	I1_04168	SAMEA1705941_human_00743	SAMEA1705953_Paratyphi_A_01977	SAMEA2067822_Typhi_02807	SAMEA2072798_Typhi_01658	SAMEA2072815_Typhi_03248	SAMEA2272227_DT2_00782	SAMN00990755_Salamae_58lz13_00440	SAMN01041143_human_02273	SAMN01805320_paratyphi_B_00103	SAMN01805323_paratyphi_B_03978	SAMN01823726_Paratyphi_A_01638	SAMN01823727_paratyphi_B_00247	SAMN01823729_paratyphi_B_01633	SAMN01933185_Fr_1988_human_03183	SAMN02367583_53lz28z39_03213	SAMN02367800_Salamae_58dz6_02988	SAMN02384207_human_00743	SAMN02415179_paratyphi_B_02168
gcvA		Glycine cleavage system transcriptional activator	75	75	1	1	5960				917	917	917	A1_01243	A7_01109	A8_04297	A9_00566	B6_03514	C2_02695	D3_01685	D5_04500	D6_03931	E5_01733	E9_01291	Clin_ERR294810_01542	Clin_ERR294811_01526	SF_ERR495254_00676	SF_ERR495265_01103	G5_03893	H6_03440	I1_04503	SAMEA1705941_human_02885	SAMEA1705953_Paratyphi_A_02876	SAMEA2067822_Typhi_03588	SAMEA2072798_Typhi_00878	SAMEA2072815_Typhi_04029	SAMEA2272227_DT2_02966	SAMN00990755_Salamae_58lz13_02781	SAMN01041143_human_04403	SAMN01805320_paratyphi_B_01232	SAMN01805323_paratyphi_B_02846	SAMN01823726_Paratyphi_A_00845	SAMN01823727_paratyphi_B_02360	SAMN01823729_paratyphi_B_00977	SAMN01933185_Fr_1988_human_04072	SAMN02367583_53lz28z39_03757	SAMN02367800_Salamae_58dz6_04393	SAMN02384207_human_02886	SAMN02415179_paratyphi_B_04290
ybgC		Acyl-CoA thioester hydrolase YbgC	75	75	1	1	8973				404	404	404	A1_02541	A7_03943	A8_02997	A9_03295	B6_03921	C2_02089	D3_02720	D5_03760	D6_03040	E5_00353	E9_02784	Clin_ERR294810_02439	Clin_ERR294811_00774	SF_ERR495254_02498	SF_ERR495265_03173	G5_02303	H6_02121	I1_04202	SAMEA1705941_human_00708	SAMEA1705953_Paratyphi_A_02003	SAMEA2067822_Typhi_02831	SAMEA2072798_Typhi_01634	SAMEA2072815_Typhi_03272	SAMEA2272227_DT2_00747	SAMN00990755_Salamae_58lz13_00407	SAMN01041143_human_02236	SAMN01805320_paratyphi_B_03945	SAMN01805323_paratyphi_B_02891	SAMN01823726_Paratyphi_A_01612	SAMN01823727_paratyphi_B_02541	SAMN01823729_paratyphi_B_03684	SAMN01933185_Fr_1988_human_03157	SAMN02367583_53lz28z39_03240	SAMN02367800_Salamae_58dz6_03014	SAMN02384207_human_00708	SAMN02415179_paratyphi_B_01086
ycaC_2		putative hydrolase YcaC	75	75	1	1	9382				677	677	677	A1_03229	A7_02050	A8_00983	A9_02205	B6_00772	C2_04223	D3_00935	D5_03983	D6_03267	E5_03717	E9_00697	Clin_ERR294810_03765	Clin_ERR294811_04452	SF_ERR495254_03938	SF_ERR495265_04270	G5_02449	H6_02267	I1_03979	SAMEA1705941_human_00878	SAMEA1705953_Paratyphi_A_01848	SAMEA2067822_Typhi_02679	SAMEA2072798_Typhi_01785	SAMEA2072815_Typhi_03120	SAMEA2272227_DT2_00917	SAMN00990755_Salamae_58lz13_04845	SAMN01041143_human_02408	SAMN01805320_paratyphi_B_02857	SAMN01805323_paratyphi_B_03332	SAMN01823726_Paratyphi_A_01767	SAMN01823727_paratyphi_B_01839	SAMN01823729_paratyphi_B_02458	SAMN01933185_Fr_1988_human_01000	SAMN02367583_53lz28z39_03087	SAMN02367800_Salamae_58dz6_02861	SAMN02384207_human_00878	SAMN02415179_paratyphi_B_00960
mnmG		tRNA uridine 5-carboxymethylaminomethyl modification enzyme MnmG	75	75	1	1	12701				1889	1889	1889	A1_01314	A7_01583	A8_01642	A9_01399	B6_01558	C2_00895	D3_01925	D5_01814	D6_01764	E5_01970	E9_01983	Clin_ERR294810_03172	Clin_ERR294811_03678	SF_ERR495254_03920	SF_ERR495265_02843	G5_02117	H6_03494	I1_01731	SAMEA1705941_human_03768	SAMEA1705953_Paratyphi_A_03752	SAMEA2067822_Typhi_04500	SAMEA2072798_Typhi_04670	SAMEA2072815_Typhi_04664	SAMEA2272227_DT2_03870	SAMN00990755_Salamae_58lz13_04118	SAMN01041143_human_00837	SAMN01805320_paratyphi_B_04534	SAMN01805323_paratyphi_B_02960	SAMN01823726_Paratyphi_A_04409	SAMN01823727_paratyphi_B_01106	SAMN01823729_paratyphi_B_00332	SAMN01933185_Fr_1988_human_02523	SAMN02367583_53lz28z39_01791	SAMN02367800_Salamae_58dz6_01620	SAMN02384207_human_03768	SAMN02415179_paratyphi_B_02014
fabI		Enoyl-[acyl-carrier-protein] reductase [NADH] FabI	75	75	1	1	11062				788	788	788	A1_00542	A7_01397	A8_00244	A9_03577	B6_04101	C2_01415	D3_00085	D5_02302	D6_00151	E5_02611	E9_00538	Clin_ERR294810_01786	Clin_ERR294811_01596	SF_ERR495254_02145	SF_ERR495265_02686	G5_04487	H6_04036	I1_01281	SAMEA1705941_human_01356	SAMEA1705953_Paratyphi_A_01173	SAMEA2067822_Typhi_02302	SAMEA2072798_Typhi_02161	SAMEA2072815_Typhi_02743	SAMEA2272227_DT2_01664	SAMN00990755_Salamae_58lz13_01791	SAMN01041143_human_02886	SAMN01805320_paratyphi_B_03885	SAMN01805323_paratyphi_B_04233	SAMN01823726_Paratyphi_A_02505	SAMN01823727_paratyphi_B_01188	SAMN01823729_paratyphi_B_01330	SAMN01933185_Fr_1988_human_01940	SAMN02367583_53lz28z39_02057	SAMN02367800_Salamae_58dz6_01991	SAMN02384207_human_01355	SAMN02415179_paratyphi_B_04012
dnaG		DNA primase	75	75	1	1	5485				1745	1745	1745	A1_04366	A7_04095	A8_00138	A9_03091	B6_02888	C2_02933	D3_01447	D5_02843	D6_04089	E5_01495	E9_01529	Clin_ERR294810_01101	Clin_ERR294811_01041	SF_ERR495254_01005	SF_ERR495265_01768	G5_00852	H6_02415	I1_03342	SAMEA1705941_human_03117	SAMEA1705953_Paratyphi_A_03102	SAMEA2067822_Typhi_03828	SAMEA2072798_Typhi_00635	SAMEA2072815_Typhi_04271	SAMEA2272227_DT2_03195	SAMN00990755_Salamae_58lz13_04647	SAMN01041143_human_00186	SAMN01805320_paratyphi_B_01472	SAMN01805323_paratyphi_B_02606	SAMN01823726_Paratyphi_A_00620	SAMN01823727_paratyphi_B_01777	SAMN01823729_paratyphi_B_00780	SAMN01933185_Fr_1988_human_03692	SAMN02367583_53lz28z39_03519	SAMN02367800_Salamae_58dz6_00276	SAMN02384207_human_03118	SAMN02415179_paratyphi_B_01504
cysD		Sulfate adenylyltransferase subunit 2	75	75	1	1	6055				908	908	908	A1_01288	A7_01062	A8_04250	A9_02067	B6_03467	C2_02650	D3_01730	D5_04453	D6_03978	E5_01778	E9_01246	Clin_ERR294810_01488	Clin_ERR294811_02586	SF_ERR495254_02984	SF_ERR495265_03613	G5_03943	H6_00439	I1_04456	SAMEA1705941_human_02833	SAMEA1705953_Paratyphi_A_02819	SAMEA2067822_Typhi_03531	SAMEA2072798_Typhi_00936	SAMEA2072815_Typhi_03972	SAMEA2272227_DT2_02918	SAMN00990755_Salamae_58lz13_04364	SAMN01041143_human_04351	SAMN01805320_paratyphi_B_01176	SAMN01805323_paratyphi_B_00386	SAMN01823726_Paratyphi_A_00903	SAMN01823727_paratyphi_B_02314	SAMN01823729_paratyphi_B_01725	SAMN01933185_Fr_1988_human_04110	SAMN02367583_53lz28z39_03808	SAMN02367800_Salamae_58dz6_01320	SAMN02384207_human_02834	SAMN02415179_paratyphi_B_04344
pstS		Phosphate-binding protein PstS	75	75	1	1	12684				1040	1040	1040	A1_01331	A7_01569	A8_01656	A9_01385	B6_01572	C2_00912	D3_01942	D5_01800	D6_01778	E5_01953	E9_01966	Clin_ERR294810_03190	Clin_ERR294811_03696	SF_ERR495254_03902	SF_ERR495265_02825	G5_02135	H6_02364	I1_01745	SAMEA1705941_human_03751	SAMEA1705953_Paratyphi_A_03736	SAMEA2067822_Typhi_04478	SAMEA2072798_Typhi_04693	SAMEA2072815_Typhi_04686	SAMEA2272227_DT2_03852	SAMN00990755_Salamae_58lz13_04104	SAMN01041143_human_00820	SAMN01805320_paratyphi_B_04517	SAMN01805323_paratyphi_B_02977	SAMN01823726_Paratyphi_A_04425	SAMN01823727_paratyphi_B_01089	SAMN01823729_paratyphi_B_00315	SAMN01933185_Fr_1988_human_02505	SAMN02367583_53lz28z39_01805	SAMN02367800_Salamae_58dz6_01634	SAMN02384207_human_03751	SAMN02415179_paratyphi_B_02032
glgC		Glucose-1-phosphate adenylyltransferase	75	75	1	1	4956				1295	1295	1295	A1_02007	A7_00044	A8_00425	A9_03674	B6_00467	C2_03175	D3_03210	D5_00425	D6_00418	E5_03451	E9_03125	Clin_ERR294810_00934	Clin_ERR294811_00441	SF_ERR495254_02326	SF_ERR495265_00429	G5_03099	H6_01339	I1_00444	SAMEA1705941_human_03438	SAMEA1705953_Paratyphi_A_03411	SAMEA2067822_Typhi_04147	SAMEA2072798_Typhi_00318	SAMEA2072815_Typhi_00319	SAMEA2272227_DT2_03525	SAMN00990755_Salamae_58lz13_00785	SAMN01041143_human_00507	SAMN01805320_paratyphi_B_02209	SAMN01805323_paratyphi_B_02351	SAMN01823726_Paratyphi_A_00311	SAMN01823727_paratyphi_B_02696	SAMN01823729_paratyphi_B_04330	SAMN01933185_Fr_1988_human_00076	SAMN02367583_53lz28z39_01655	SAMN02367800_Salamae_58dz6_00975	SAMN02384207_human_03438	SAMN02415179_paratyphi_B_01310
lolD_2		Lipoprotein-releasing system ATP-binding protein LolD	75	75	1	1	8364				686	686	686	A1_04213	A7_00220	A8_01194	A9_01033	B6_04519	C2_03694	D3_03368	D5_01257	D6_01260	E5_03122	E9_04306	Clin_ERR294810_03276	Clin_ERR294811_03008	SF_ERR495254_02268	SF_ERR495265_00684	G5_01448	H6_02953	I1_02284	SAMEA1705941_human_00492	SAMEA1705953_Paratyphi_A_02225	SAMEA2067822_Typhi_03056	SAMEA2072798_Typhi_01407	SAMEA2072815_Typhi_03500	SAMEA2272227_DT2_00509	SAMN00990755_Salamae_58lz13_02632	SAMN01041143_human_02021	SAMN01805320_paratyphi_B_04199	SAMN01805323_paratyphi_B_01558	SAMN01823726_Paratyphi_A_01393	SAMN01823727_paratyphi_B_04223	SAMN01823729_paratyphi_B_02709	SAMN01933185_Fr_1988_human_02946	SAMN02367583_53lz28z39_00845	SAMN02367800_Salamae_58dz6_01265	SAMN02384207_human_00492	SAMN02415179_paratyphi_B_02339
mlaF		putative phospholipid import ATP-binding protein MlaF	75	75	1	1	5233				812	812	812	A1_04485	A7_01240	A8_00033	A9_03469	B6_02597	C2_03052	D3_01328	D5_02948	D6_04194	E5_01376	E9_01648	Clin_ERR294810_01196	Clin_ERR294811_00922	SF_ERR495254_01100	SF_ERR495265_01903	G5_01582	H6_00979	I1_03237	SAMEA1705941_human_03215	SAMEA1705953_Paratyphi_A_03202	SAMEA2067822_Typhi_03934	SAMEA2072798_Typhi_00530	SAMEA2072815_Typhi_04377	SAMEA2272227_DT2_03301	SAMN00990755_Salamae_58lz13_04751	SAMN01041143_human_00284	SAMN01805320_paratyphi_B_01568	SAMN01805323_paratyphi_B_03150	SAMN01823726_Paratyphi_A_00521	SAMN01823727_paratyphi_B_01011	SAMN01823729_paratyphi_B_03269	SAMN01933185_Fr_1988_human_03595	SAMN02367583_53lz28z39_03407	SAMN02367800_Salamae_58dz6_00131	SAMN02384207_human_03216	SAMN02415179_paratyphi_B_00365
flhA		Flagellar biosynthesis protein FlhA	75	75	1	1	11936				2078	2078	2078	A1_04082	A7_00441	A8_00689	A9_01185	B6_00889	C2_01198	D3_03958	D5_00756	D6_00669	E5_02394	E9_03948	Clin_ERR294810_03945	Clin_ERR294811_01830	SF_ERR495254_04260	SF_ERR495265_04044	G5_00711	H6_00117	I1_00581	SAMEA1705941_human_01114	SAMEA1705953_Paratyphi_A_00953	SAMEA2067822_Typhi_01654	SAMEA2072798_Typhi_02806	SAMEA2072815_Typhi_02098	SAMEA2272227_DT2_01880	SAMN00990755_Salamae_58lz13_02111	SAMN01041143_human_02644	SAMN01805320_paratyphi_B_01073	SAMN01805323_paratyphi_B_02055	SAMN01823726_Paratyphi_A_02723	SAMN01823727_paratyphi_B_01281	SAMN01823729_paratyphi_B_03349	SAMN01933185_Fr_1988_human_02152	SAMN02367583_53lz28z39_02281	SAMN02367800_Salamae_58dz6_01789	SAMN02384207_human_01114	SAMN02415179_paratyphi_B_02544
gatC_2		PTS system galactitol-specific EIIC component	75	75	1	1	10865				1313	1313	1313	A1_02961	A7_03426	A8_03077	A9_03265	B6_03279	C2_01502	D3_02752	D5_02201	D6_02390	E5_00962	E9_02544	Clin_ERR294810_02260	Clin_ERR294811_01973	SF_ERR495254_01807	SF_ERR495265_01305	G5_02192	H6_01807	I1_01382	SAMEA1705941_human_01466	SAMEA1705953_Paratyphi_A_01250	SAMEA2067822_Typhi_02214	SAMEA2072798_Typhi_02250	SAMEA2072815_Typhi_02657	SAMEA2272227_DT2_01580	SAMN00990755_Salamae_58lz13_02303	SAMN01041143_human_02997	SAMN01805320_paratyphi_B_03752	SAMN01805323_paratyphi_B_04366	SAMN01823726_Paratyphi_A_02428	SAMN01823727_paratyphi_B_02968	SAMN01823729_paratyphi_B_02529	SAMN01933185_Fr_1988_human_01847	SAMN02367583_53lz28z39_01957	SAMN02367800_Salamae_58dz6_02101	SAMN02384207_human_01465	SAMN02415179_paratyphi_B_03922
mltD		Membrane-bound lytic murein transglycosylase D	75	75	1	1	7791				1220	1220	1220	A1_02881	A7_04205	A8_03097	A9_04246	B6_03999	C2_03451	D3_03611	D5_02636	D6_03810	E5_03365	E9_01781	Clin_ERR294810_02577	Clin_ERR294811_02221	SF_ERR495254_01876	SF_ERR495265_02709	G5_01213	H6_03233	I1_02639	SAMEA1705941_human_00265	SAMEA1705953_Paratyphi_A_02532	SAMEA2067822_Typhi_03313	SAMEA2072798_Typhi_01151	SAMEA2072815_Typhi_03756	SAMEA2272227_DT2_00260	SAMN00990755_Salamae_58lz13_00272	SAMN01041143_human_01793	SAMN01805320_paratyphi_B_02730	SAMN01805323_paratyphi_B_00335	SAMN01823726_Paratyphi_A_01146	SAMN01823727_paratyphi_B_03611	SAMN01823729_paratyphi_B_03180	SAMN01933185_Fr_1988_human_03843	SAMN02367583_53lz28z39_00692	SAMN02367800_Salamae_58dz6_04042	SAMN02384207_human_00265	SAMN02415179_paratyphi_B_01832
gntR_1		HTH-type transcriptional regulator GntR	75	75	1	1	2067				1019	1019	1019	A1_00373	A7_01674	A8_03277	A9_04089	B6_01389	C2_00631	D3_00236	D5_03337	D6_02189	E5_00878	E9_00184	Clin_ERR294810_03696	Clin_ERR294811_03595	SF_ERR495254_03326	SF_ERR495265_01367	G5_02284	H6_04395	I1_03615	SAMEA1705941_human_02367	SAMEA1705953_Paratyphi_A_00526	SAMEA2067822_Typhi_01203	SAMEA2072798_Typhi_03235	SAMEA2072815_Typhi_01667	SAMEA2272227_DT2_02363	SAMN00990755_Salamae_58lz13_01149	SAMN01041143_human_03842	SAMN01805320_paratyphi_B_01771	SAMN01805323_paratyphi_B_02263	SAMN01823726_Paratyphi_A_03156	SAMN01823727_paratyphi_B_03278	SAMN01823729_paratyphi_B_02936	SAMN01933185_Fr_1988_human_03470	SAMN02367583_53lz28z39_02820	SAMN02367800_Salamae_58dz6_02758	SAMN02384207_human_02367	SAMN02415179_paratyphi_B_01219
lon_2		Lon protease	75	75	1	1	9804				1760	1760	1760	A1_01599	A7_02477	A8_02444	A9_02666	B6_02454	C2_03768	D3_01264	D5_02012	D6_02665	E5_04063	E9_03765	Clin_ERR294810_03825	Clin_ERR294811_03930	SF_ERR495254_03046	SF_ERR495265_03634	G5_02509	H6_02327	I1_02003	SAMEA1705941_human_00952	SAMEA1705953_Paratyphi_A_01783	SAMEA2067822_Typhi_02549	SAMEA2072798_Typhi_01915	SAMEA2072815_Typhi_02990	SAMEA2272227_DT2_01039	SAMN00990755_Salamae_58lz13_03874	SAMN01041143_human_02482	SAMN01805320_paratyphi_B_02920	SAMN01805323_paratyphi_B_01891	SAMN01823726_Paratyphi_A_01896	SAMN01823727_paratyphi_B_00058	SAMN01823729_paratyphi_B_02043	SAMN01933185_Fr_1988_human_00941	SAMN02367583_53lz28z39_04155	SAMN02367800_Salamae_58dz6_02449	SAMN02384207_human_00952	SAMN02415179_paratyphi_B_00898
ftsE		Cell division ATP-binding protein FtsE	75	75	1	1	4906				668	668	668	A1_02040	A7_03826	A8_02903	A9_02512	B6_01069	C2_03208	D3_03177	D5_04245	D6_02932	E5_03484	E9_03092	Clin_ERR294810_02830	Clin_ERR294811_03243	SF_ERR495254_00380	SF_ERR495265_00461	G5_03067	H6_01307	I1_04397	SAMEA1705941_human_03471	SAMEA1705953_Paratyphi_A_03444	SAMEA2067822_Typhi_04181	SAMEA2072798_Typhi_00284	SAMEA2072815_Typhi_00284	SAMEA2272227_DT2_03558	SAMN00990755_Salamae_58lz13_00816	SAMN01041143_human_00540	SAMN01805320_paratyphi_B_02242	SAMN01805323_paratyphi_B_02384	SAMN01823726_Paratyphi_A_00278	SAMN01823727_paratyphi_B_02663	SAMN01823729_paratyphi_B_00140	SAMN01933185_Fr_1988_human_00108	SAMN02367583_53lz28z39_01624	SAMN02367800_Salamae_58dz6_00942	SAMN02384207_human_03471	SAMN02415179_paratyphi_B_01343
osmE		Osmotically-inducible putative lipoprotein OsmE	75	75	1	1	10366				341	341	341	A1_00971	A7_03101	A8_02114	A9_01917	B6_02050	C2_00714	D3_01102	D5_03558	D6_04340	E5_01078	E9_01198	Clin_ERR294810_01711	Clin_ERR294811_02037	SF_ERR495254_01529	SF_ERR495265_02432	G5_04151	H6_01456	I1_03874	SAMEA1705941_human_01762	SAMEA1705953_Paratyphi_A_01536	SAMEA2067822_Typhi_01875	SAMEA2072798_Typhi_02587	SAMEA2072815_Typhi_02320	SAMEA2272227_DT2_01279	SAMN00990755_Salamae_58lz13_00183	SAMN01041143_human_03294	SAMN01805320_paratyphi_B_03438	SAMN01805323_paratyphi_B_03537	SAMN01823726_Paratyphi_A_02142	SAMN01823727_paratyphi_B_03354	SAMN01823729_paratyphi_B_04260	SAMN01933185_Fr_1988_human_01552	SAMN02367583_53lz28z39_01137	SAMN02367800_Salamae_58dz6_03406	SAMN02384207_human_01761	SAMN02415179_paratyphi_B_03615
ftsQ		Cell division protein FtsQ	75	75	1	1	7612				830	830	830	A1_00859	A7_01626	A8_04068	A9_00649	B6_00220	C2_04102	D3_03747	D5_04021	D6_01509	E5_04452	E9_04128	Clin_ERR294810_00121	Clin_ERR294811_00121	SF_ERR495254_00238	SF_ERR495265_00225	G5_04219	H6_03728	I1_02961	SAMEA1705941_human_00130	SAMEA1705953_Paratyphi_A_00130	SAMEA2067822_Typhi_00801	SAMEA2072798_Typhi_03639	SAMEA2072815_Typhi_01263	SAMEA2272227_DT2_00129	SAMN00990755_Salamae_58lz13_03346	SAMN01041143_human_01659	SAMN01805320_paratyphi_B_02605	SAMN01805323_paratyphi_B_00879	SAMN01823726_Paratyphi_A_03552	SAMN01823727_paratyphi_B_01953	SAMN01823729_paratyphi_B_01192	SAMN01933185_Fr_1988_human_00742	SAMN02367583_53lz28z39_00122	SAMN02367800_Salamae_58dz6_03885	SAMN02384207_human_00130	SAMN02415179_paratyphi_B_01917
bamC		Outer membrane protein assembly factor BamC	75	75	1	1	1862				1034	1034	1034	A1_03562	A7_02858	A8_02566	A9_03208	B6_02702	C2_00271	D3_04244	D5_03184	D6_02631	E5_00076	E9_00029	Clin_ERR294810_00436	Clin_ERR294811_01327	SF_ERR495254_01262	SF_ERR495265_03292	G5_00984	H6_00805	I1_03462	SAMEA1705941_human_02514	SAMEA1705953_Paratyphi_A_00382	SAMEA2067822_Typhi_01051	SAMEA2072798_Typhi_03389	SAMEA2072815_Typhi_01511	SAMEA2272227_DT2_02509	SAMN00990755_Salamae_58lz13_04246	SAMN01041143_human_03990	SAMN01805320_paratyphi_B_02397	SAMN01805323_paratyphi_B_03752	SAMN01823726_Paratyphi_A_03300	SAMN01823727_paratyphi_B_03129	SAMN01823729_paratyphi_B_03578	SAMN01933185_Fr_1988_human_00472	SAMN02367583_53lz28z39_02966	SAMN02367800_Salamae_58dz6_01143	SAMN02384207_human_02515	SAMN02415179_paratyphi_B_01010
lpxL		Lipid A biosynthesis lauroyltransferase	75	75	1	1	10142				920	920	920	A1_01819	A7_00577	A8_00909	A9_01696	B6_01305	C2_03856	D3_00721	D5_00922	D6_00603	E5_03975	E9_03678	Clin_ERR294810_02415	Clin_ERR294811_00522	SF_ERR495254_04626	SF_ERR495265_01607	G5_03987	H6_01766	I1_00840	SAMEA1705941_human_01924	SAMEA1705953_Paratyphi_A_01693	SAMEA2067822_Typhi_02459	SAMEA2072798_Typhi_02004	SAMEA2072815_Typhi_02900	SAMEA2272227_DT2_01124	SAMN00990755_Salamae_58lz13_01502	SAMN01041143_human_03456	SAMN01805320_paratyphi_B_03285	SAMN01805323_paratyphi_B_03384	SAMN01823726_Paratyphi_A_01986	SAMN01823727_paratyphi_B_00143	SAMN01823729_paratyphi_B_04123	SAMN01933185_Fr_1988_human_01326	SAMN02367583_53lz28z39_04234	SAMN02367800_Salamae_58dz6_03587	SAMN02384207_human_01923	SAMN02415179_paratyphi_B_03456
bcr		Bicyclomycin resistance protein	75	75	1	1	12462				1190	1190	1190	A1_00730	A7_03403	A8_03022	A9_03327	B6_03184	C2_00460	D3_02127	D5_02622	D6_03127	E5_00707	E9_00389	Clin_ERR294810_03401	Clin_ERR294811_03501	SF_ERR495254_02850	SF_ERR495265_01041	G5_00013	H6_03193	I1_02625	SAMEA1705941_human_02252	SAMEA1705953_Paratyphi_A_00634	SAMEA2067822_Typhi_01316	SAMEA2072798_Typhi_03123	SAMEA2072815_Typhi_01780	SAMEA2272227_DT2_02237	SAMN00990755_Salamae_58lz13_02006	SAMN01041143_human_03728	SAMN01805320_paratyphi_B_02988	SAMN01805323_paratyphi_B_00749	SAMN01823726_Paratyphi_A_03049	SAMN01823727_paratyphi_B_00951	SAMN01823729_paratyphi_B_01043	SAMN01933185_Fr_1988_human_02461	SAMN02367583_53lz28z39_02606	SAMN02367800_Salamae_58dz6_00547	SAMN02384207_human_02252	SAMN02415179_paratyphi_B_00828
glyQ		Glycine--tRNA ligase alpha subunit	75	75	1	1	4793				911	911	911	A1_02124	A7_03904	A8_02825	A9_02434	B6_01147	C2_03293	D3_03092	D5_04323	D6_02854	E5_03568	E9_03008	Clin_ERR294810_02751	Clin_ERR294811_03322	SF_ERR495254_00459	SF_ERR495265_00540	G5_02990	H6_01230	I1_04319	SAMEA1705941_human_03558	SAMEA1705953_Paratyphi_A_03535	SAMEA2067822_Typhi_04271	SAMEA2072798_Typhi_00194	SAMEA2072815_Typhi_00194	SAMEA2272227_DT2_03647	SAMN00990755_Salamae_58lz13_00898	SAMN01041143_human_00627	SAMN01805320_paratyphi_B_02336	SAMN01805323_paratyphi_B_01050	SAMN01823726_Paratyphi_A_00187	SAMN01823727_paratyphi_B_03461	SAMN01823729_paratyphi_B_00225	SAMN01933185_Fr_1988_human_00189	SAMN02367583_53lz28z39_01541	SAMN02367800_Salamae_58dz6_00859	SAMN02384207_human_03558	SAMN02415179_paratyphi_B_01432
sspB		Stringent starvation protein B	75	75	1	1	5189				500	500	500	A1_04513	A7_02081	A8_01863	A9_03433	B6_02633	C2_03080	D3_01300	D5_02984	D6_02330	E5_01348	E9_01676	Clin_ERR294810_01224	Clin_ERR294811_00950	SF_ERR495254_01128	SF_ERR495265_01931	G5_01554	H6_00951	I1_03201	SAMEA1705941_human_03243	SAMEA1705953_Paratyphi_A_03230	SAMEA2067822_Typhi_03963	SAMEA2072798_Typhi_00501	SAMEA2072815_Typhi_04406	SAMEA2272227_DT2_03329	SAMN00990755_Salamae_58lz13_04787	SAMN01041143_human_00312	SAMN01805320_paratyphi_B_01597	SAMN01805323_paratyphi_B_03179	SAMN01823726_Paratyphi_A_00493	SAMN01823727_paratyphi_B_00982	SAMN01823729_paratyphi_B_03297	SAMN01933185_Fr_1988_human_03567	SAMN02367583_53lz28z39_03371	SAMN02367800_Salamae_58dz6_00095	SAMN02384207_human_03244	SAMN02415179_paratyphi_B_00393
artP		Arginine transport ATP-binding protein ArtP	75	75	1	1	9164				728	728	728	A1_03210	A7_01967	A8_03929	A9_04010	B6_00687	C2_04242	D3_00954	D5_03898	D6_03352	E5_03736	E9_00678	Clin_ERR294810_04331	Clin_ERR294811_04256	SF_ERR495254_03546	SF_ERR495265_04156	G5_02430	H6_02248	I1_04064	SAMEA1705941_human_00858	SAMEA1705953_Paratyphi_A_01874	SAMEA2067822_Typhi_02700	SAMEA2072798_Typhi_01764	SAMEA2072815_Typhi_03141	SAMEA2272227_DT2_00895	SAMN00990755_Salamae_58lz13_00547	SAMN01041143_human_02388	SAMN01805320_paratyphi_B_00748	SAMN01805323_paratyphi_B_00171	SAMN01823726_Paratyphi_A_01741	SAMN01823727_paratyphi_B_01859	SAMN01823729_paratyphi_B_00566	SAMN01933185_Fr_1988_human_03284	SAMN02367583_53lz28z39_03106	SAMN02367800_Salamae_58dz6_02880	SAMN02384207_human_00858	SAMN02415179_paratyphi_B_00124
recQ		ATP-dependent DNA helicase RecQ	75	75	1	1	12816				1847	1847	1847	A1_02461	A7_03003	A8_02685	A9_00403	B6_00814	C2_00852	D3_01882	D5_01047	D6_01080	E5_01193	E9_01745	Clin_ERR294810_04220	Clin_ERR294811_02426	SF_ERR495254_02549	SF_ERR495265_00802	G5_01714	H6_01020	I1_00976	SAMEA1705941_human_03846	SAMEA1705953_Paratyphi_A_03836	SAMEA2067822_Typhi_00095	SAMEA2072798_Typhi_04537	SAMEA2072815_Typhi_00559	SAMEA2272227_DT2_03950	SAMN00990755_Salamae_58lz13_00611	SAMN01041143_human_00915	SAMN01805320_paratyphi_B_00795	SAMN01805323_paratyphi_B_00066	SAMN01823726_Paratyphi_A_04325	SAMN01823727_paratyphi_B_02081	SAMN01823729_paratyphi_B_03864	SAMN01933185_Fr_1988_human_03406	SAMN02367583_53lz28z39_01365	SAMN02367800_Salamae_58dz6_01222	SAMN02384207_human_03846	SAMN02415179_paratyphi_B_02093
gyrB		DNA gyrase subunit B	75	75	1	1	12659				2414	2414	2414	A1_01348	A7_01552	A8_01673	A9_01368	B6_01589	C2_00929	D3_01959	D5_01783	D6_01795	E5_01936	E9_01949	Clin_ERR294810_03212	Clin_ERR294811_03718	SF_ERR495254_03880	SF_ERR495265_02803	G5_02153	H6_02382	I1_01762	SAMEA1705941_human_03734	SAMEA1705953_Paratyphi_A_03719	SAMEA2067822_Typhi_04461	SAMEA2072798_Typhi_00004	SAMEA2072815_Typhi_00004	SAMEA2272227_DT2_03830	SAMN00990755_Salamae_58lz13_04086	SAMN01041143_human_00803	SAMN01805320_paratyphi_B_04499	SAMN01805323_paratyphi_B_02995	SAMN01823726_Paratyphi_A_00004	SAMN01823727_paratyphi_B_01072	SAMN01823729_paratyphi_B_00298	SAMN01933185_Fr_1988_human_02488	SAMN02367583_53lz28z39_01822	SAMN02367800_Salamae_58dz6_01652	SAMN02384207_human_03734	SAMN02415179_paratyphi_B_02051
rplO		50S ribosomal protein L15	75	75	1	1	5092				434	434	434	A1_03049	A7_03461	A8_03141	A9_03359	B6_03362	C2_02008	D3_02830	D5_02680	D6_03180	E5_02157	E9_02680	Clin_ERR294810_03571	Clin_ERR294811_03533	SF_ERR495254_02632	SF_ERR495265_02952	G5_02805	H6_03136	I1_02683	SAMEA1705941_human_03324	SAMEA1705953_Paratyphi_A_03310	SAMEA2067822_Typhi_04044	SAMEA2072798_Typhi_00421	SAMEA2072815_Typhi_00422	SAMEA2272227_DT2_03410	SAMN00990755_Salamae_58lz13_03494	SAMN01041143_human_00393	SAMN01805320_paratyphi_B_02033	SAMN01805323_paratyphi_B_00258	SAMN01823726_Paratyphi_A_00412	SAMN01823727_paratyphi_B_01808	SAMN01823729_paratyphi_B_01289	SAMN01933185_Fr_1988_human_00617	SAMN02367583_53lz28z39_04085	SAMN02367800_Salamae_58dz6_00027	SAMN02384207_human_03325	SAMN02415179_paratyphi_B_01667
yhbU		putative protease YhbU	75	75	1	1	5271				995	995	995	A1_04446	A7_01204	A8_00069	A9_03505	B6_02561	C2_03013	D3_01367	D5_02912	D6_04158	E5_01415	E9_01609	Clin_ERR294810_01159	Clin_ERR294811_00885	SF_ERR495254_01063	SF_ERR495265_01866	G5_01964	H6_01544	I1_03273	SAMEA1705941_human_03175	SAMEA1705953_Paratyphi_A_03165	SAMEA2067822_Typhi_03897	SAMEA2072798_Typhi_00567	SAMEA2072815_Typhi_04340	SAMEA2272227_DT2_03260	SAMN00990755_Salamae_58lz13_04715	SAMN01041143_human_00244	SAMN01805320_paratyphi_B_01530	SAMN01805323_paratyphi_B_02548	SAMN01823726_Paratyphi_A_00558	SAMN01823727_paratyphi_B_02133	SAMN01823729_paratyphi_B_00527	SAMN01933185_Fr_1988_human_03634	SAMN02367583_53lz28z39_03443	SAMN02367800_Salamae_58dz6_00167	SAMN02384207_human_03176	SAMN02415179_paratyphi_B_00325
fabG_2		3-oxoacyl-[acyl-carrier-protein] reductase FabG	75	75	1	1	10184				734	734	734	A1_01780	A7_00539	A8_00871	A9_01658	B6_01267	C2_03894	D3_00759	D5_00884	D6_00565	E5_03937	E9_03640	Clin_ERR294810_02375	Clin_ERR294811_00562	SF_ERR495254_04586	SF_ERR495265_01567	G5_04025	H6_01728	I1_00802	SAMEA1705941_human_01884	SAMEA1705953_Paratyphi_A_01655	SAMEA2067822_Typhi_02420	SAMEA2072798_Typhi_02043	SAMEA2072815_Typhi_02861	SAMEA2272227_DT2_01164	SAMN00990755_Salamae_58lz13_03548	SAMN01041143_human_03416	SAMN01805320_paratyphi_B_03325	SAMN01805323_paratyphi_B_03424	SAMN01823726_Paratyphi_A_02024	SAMN01823727_paratyphi_B_00183	SAMN01823729_paratyphi_B_04083	SAMN01933185_Fr_1988_human_01364	SAMN02367583_53lz28z39_04272	SAMN02367800_Salamae_58dz6_03549	SAMN02384207_human_01883	SAMN02415179_paratyphi_B_03497
emtA		Endo-type membrane-bound lytic murein transglycosylase A	75	75	1	1	11199				611	611	611	A1_03967	A7_02318	A8_01701	A9_01299	B6_01841	C2_01314	D3_03843	D5_01572	D6_00251	E5_02510	E9_00437	Clin_ERR294810_01888	Clin_ERR294811_01698	SF_ERR495254_02043	SF_ERR495265_02582	G5_04389	H6_04134	I1_01181	SAMEA1705941_human_01255	SAMEA1705953_Paratyphi_A_01072	SAMEA2067822_Typhi_01765	SAMEA2072798_Typhi_02695	SAMEA2072815_Typhi_02211	SAMEA2272227_DT2_01764	SAMN00990755_Salamae_58lz13_03998	SAMN01041143_human_02785	SAMN01805320_paratyphi_B_02106	SAMN01805323_paratyphi_B_02164	SAMN01823726_Paratyphi_A_02604	SAMN01823727_paratyphi_B_04340	SAMN01823729_paratyphi_B_03998	SAMN01933185_Fr_1988_human_02039	SAMN02367583_53lz28z39_02174	SAMN02367800_Salamae_58dz6_01891	SAMN02384207_human_01254	SAMN02415179_paratyphi_B_02657
pyrH		Uridylate kinase	75	75	1	1	7752				722	725	724	A1_01473	A7_00332	A8_04162	A9_00065	B6_00511	C2_04015	D3_03660	D5_00550	D6_01719	E5_04365	E9_04041	Clin_ERR294810_00031	Clin_ERR294811_00031	SF_ERR495254_00328	SF_ERR495265_00315	G5_04302	H6_03645	I1_03055	SAMEA1705941_human_00223	SAMEA1705953_Paratyphi_A_00224	SAMEA2067822_Typhi_00887	SAMEA2072798_Typhi_03552	SAMEA2072815_Typhi_01349	SAMEA2272227_DT2_00218	SAMN00990755_Salamae_58lz13_03439	SAMN01041143_human_01751	SAMN01805320_paratyphi_B_02502	SAMN01805323_paratyphi_B_00980	SAMN01823726_Paratyphi_A_03459	SAMN01823727_paratyphi_B_04292	SAMN01823729_paratyphi_B_01102	SAMN01933185_Fr_1988_human_00825	SAMN02367583_53lz28z39_00031	SAMN02367800_Salamae_58dz6_03978	SAMN02384207_human_00223	SAMN02415179_paratyphi_B_02729
coaA		Pantothenate kinase	75	75	1	1	13170				926	926	926	A1_03724	A7_04404	A8_03804	A9_04441	B6_04203	C2_02614	D3_03290	D5_03423	D6_04037	E5_02715	E9_03234	Clin_ERR294810_03800	Clin_ERR294811_04585	SF_ERR495254_04702	SF_ERR495265_04397	G5_03298	H6_03796	I1_03125	SAMEA1705941_human_04032	SAMEA1705953_Paratyphi_A_04018	SAMEA2067822_Typhi_04522	SAMEA2072798_Typhi_04502	SAMEA2072815_Typhi_04497	SAMEA2272227_DT2_04130	SAMN00990755_Salamae_58lz13_00335	SAMN01041143_human_01101	SAMN01805320_paratyphi_B_02681	SAMN01805323_paratyphi_B_00149	SAMN01823726_Paratyphi_A_04143	SAMN01823727_paratyphi_B_02528	SAMN01823729_paratyphi_B_02616	SAMN01933185_Fr_1988_human_03361	SAMN02367583_53lz28z39_00681	SAMN02367800_Salamae_58dz6_02237	SAMN02384207_human_04032	SAMN02415179_paratyphi_B_01143
rnc		Ribonuclease 3	75	75	1	1	3810				737	737	737	A1_02382	A7_00711	A8_00591	A9_00316	B6_02168	C2_01888	D3_02241	D5_00693	D6_00960	E5_02088	E9_02105	Clin_ERR294810_03905	Clin_ERR294811_04019	SF_ERR495254_04346	SF_ERR495265_03676	G5_00483	H6_00596	I1_00732	SAMEA1705941_human_02609	SAMEA1705953_Paratyphi_A_00281	SAMEA2067822_Typhi_00947	SAMEA2072798_Typhi_03492	SAMEA2072815_Typhi_01409	SAMEA2272227_DT2_02602	SAMN00990755_Salamae_58lz13_04157	SAMN01041143_human_04085	SAMN01805320_paratyphi_B_04436	SAMN01805323_paratyphi_B_01831	SAMN01823726_Paratyphi_A_03402	SAMN01823727_paratyphi_B_02030	SAMN01823729_paratyphi_B_01968	SAMN01933185_Fr_1988_human_00567	SAMN02367583_53lz28z39_03054	SAMN02367800_Salamae_58dz6_02363	SAMN02384207_human_02610	SAMN02415179_paratyphi_B_03407
uxuA		Mannonate dehydratase	75	75	1	1	5580				1184	1184	1184	A1_01081	A7_03981	A8_01761	A9_01489	B6_01658	C2_02857	D3_01523	D5_02765	D6_01920	E5_01571	E9_01453	Clin_ERR294810_01023	Clin_ERR294811_01119	SF_ERR495254_00927	SF_ERR495265_01689	G5_00777	H6_01852	I1_03421	SAMEA1705941_human_03041	SAMEA1705953_Paratyphi_A_03024	SAMEA2067822_Typhi_03749	SAMEA2072798_Typhi_00716	SAMEA2072815_Typhi_04191	SAMEA2272227_DT2_03119	SAMN00990755_Salamae_58lz13_04572	SAMN01041143_human_00110	SAMN01805320_paratyphi_B_01390	SAMN01805323_paratyphi_B_02688	SAMN01823726_Paratyphi_A_00698	SAMN01823727_paratyphi_B_01701	SAMN01823729_paratyphi_B_00703	SAMN01933185_Fr_1988_human_03768	SAMN02367583_53lz28z39_03601	SAMN02367800_Salamae_58dz6_00353	SAMN02384207_human_03042	SAMN02415179_paratyphi_B_04138
dedA		Protein DedA	75	75	1	1	2041				659	659	659	A1_00351	A7_01696	A8_03299	A9_04067	B6_01367	C2_00609	D3_00258	D5_03315	D6_02211	E5_00856	E9_00162	Clin_ERR294810_03674	Clin_ERR294811_03573	SF_ERR495254_03348	SF_ERR495265_01345	G5_02262	H6_04373	I1_03593	SAMEA1705941_human_02389	SAMEA1705953_Paratyphi_A_00504	SAMEA2067822_Typhi_01181	SAMEA2072798_Typhi_03257	SAMEA2072815_Typhi_01643	SAMEA2272227_DT2_02385	SAMN00990755_Salamae_58lz13_01127	SAMN01041143_human_03864	SAMN01805320_paratyphi_B_01793	SAMN01805323_paratyphi_B_02241	SAMN01823726_Paratyphi_A_03178	SAMN01823727_paratyphi_B_03256	SAMN01823729_paratyphi_B_02958	SAMN01933185_Fr_1988_human_03787	SAMN02367583_53lz28z39_02842	SAMN02367800_Salamae_58dz6_02736	SAMN02384207_human_02389	SAMN02415179_paratyphi_B_01197
narG		Respiratory nitrate reductase 1 alpha chain	75	75	1	1	11137				3743	3743	3743	A1_00478	A7_01334	A8_03486	A9_02323	B6_04038	C2_01351	D3_00021	D5_02365	D6_00214	E5_02547	E9_00474	Clin_ERR294810_01850	Clin_ERR294811_01660	SF_ERR495254_02081	SF_ERR495265_02620	G5_04424	H6_04099	I1_01218	SAMEA1705941_human_01291	SAMEA1705953_Paratyphi_A_01107	SAMEA2067822_Typhi_02366	SAMEA2072798_Typhi_02097	SAMEA2072815_Typhi_02807	SAMEA2272227_DT2_01728	SAMN00990755_Salamae_58lz13_04035	SAMN01041143_human_02821	SAMN01805320_paratyphi_B_02069	SAMN01805323_paratyphi_B_02201	SAMN01823726_Paratyphi_A_02569	SAMN01823727_paratyphi_B_04303	SAMN01823729_paratyphi_B_00439	SAMN01933185_Fr_1988_human_02004	SAMN02367583_53lz28z39_02120	SAMN02367800_Salamae_58dz6_01927	SAMN02384207_human_01290	SAMN02415179_paratyphi_B_02694
uvrD		DNA helicase II	75	75	1	1	12807				2162	2162	2162	A1_01885	A7_02130	A8_01982	A9_00396	B6_00821	C2_00846	D3_01876	D5_01054	D6_01073	E5_01199	E9_01739	Clin_ERR294810_04213	Clin_ERR294811_02419	SF_ERR495254_02556	SF_ERR495265_00795	G5_01719	H6_01025	I1_00983	SAMEA1705941_human_03839	SAMEA1705953_Paratyphi_A_03829	SAMEA2067822_Typhi_00088	SAMEA2072798_Typhi_04544	SAMEA2072815_Typhi_00552	SAMEA2272227_DT2_03943	SAMN00990755_Salamae_58lz13_00604	SAMN01041143_human_00908	SAMN01805320_paratyphi_B_00802	SAMN01805323_paratyphi_B_00059	SAMN01823726_Paratyphi_A_04332	SAMN01823727_paratyphi_B_02088	SAMN01823729_paratyphi_B_03871	SAMN01933185_Fr_1988_human_03412	SAMN02367583_53lz28z39_01358	SAMN02367800_Salamae_58dz6_01215	SAMN02384207_human_03839	SAMN02415179_paratyphi_B_02100
fdhF_2		Formate dehydrogenase H	75	75	1	1	13340				1679	1679	1679	A1_00904	A7_04330	A8_01048	A9_02266	B6_04270	C2_02233	D3_02644	D5_00972	D6_04462	E5_01820	E9_03286	Clin_ERR294810_03493	Clin_ERR294811_02922	SF_ERR495254_04139	SF_ERR495265_03800	G5_01174	H6_01696	I1_00901	SAMEA1705941_human_04155	SAMEA1705953_Paratyphi_A_04139	SAMEA2067822_Typhi_00210	SAMEA2072798_Typhi_04237	SAMEA2072815_Typhi_00674	SAMEA2272227_DT2_04270	SAMN00990755_Salamae_58lz13_02852	SAMN01041143_human_01224	SAMN01805320_paratyphi_B_00291	SAMN01805323_paratyphi_B_01329	SAMN01823726_Paratyphi_A_04022	SAMN01823727_paratyphi_B_04059	SAMN01823729_paratyphi_B_02294	SAMN01933185_Fr_1988_human_02846	SAMN02367583_53lz28z39_00570	SAMN02367800_Salamae_58dz6_04347	SAMN02384207_human_04155	SAMN02415179_paratyphi_B_03136
cysK		Cysteine synthase A	75	75	1	1	1936				971	971	971	A1_03617	A7_00988	A8_03372	A9_00479	B6_01015	C2_00216	D3_04299	D5_03242	D6_02284	E5_00131	E9_00084	Clin_ERR294810_00492	Clin_ERR294811_01271	SF_ERR495254_01318	SF_ERR495265_03348	G5_00929	H6_00860	I1_03520	SAMEA1705941_human_02458	SAMEA1705953_Paratyphi_A_00437	SAMEA2067822_Typhi_01108	SAMEA2072798_Typhi_03331	SAMEA2072815_Typhi_01570	SAMEA2272227_DT2_02451	SAMN00990755_Salamae_58lz13_04302	SAMN01041143_human_03934	SAMN01805320_paratyphi_B_02454	SAMN01805323_paratyphi_B_03695	SAMN01823726_Paratyphi_A_03245	SAMN01823727_paratyphi_B_03186	SAMN01823729_paratyphi_B_03635	SAMN01933185_Fr_1988_human_00418	SAMN02367583_53lz28z39_02908	SAMN02367800_Salamae_58dz6_01087	SAMN02384207_human_02459	SAMN02415179_paratyphi_B_01067
radD		Putative DNA repair helicase RadD	75	75	1	1	12464				1760	1760	1760	A1_00728	A7_03405	A8_03020	A9_03329	B6_03186	C2_00458	D3_02129	D5_02624	D6_03129	E5_00705	E9_00391	Clin_ERR294810_03403	Clin_ERR294811_03503	SF_ERR495254_02852	SF_ERR495265_01043	G5_00011	H6_03195	I1_02627	SAMEA1705941_human_02254	SAMEA1705953_Paratyphi_A_00632	SAMEA2067822_Typhi_01314	SAMEA2072798_Typhi_03125	SAMEA2072815_Typhi_01778	SAMEA2272227_DT2_02239	SAMN00990755_Salamae_58lz13_02008	SAMN01041143_human_03730	SAMN01805320_paratyphi_B_02986	SAMN01805323_paratyphi_B_00747	SAMN01823726_Paratyphi_A_03051	SAMN01823727_paratyphi_B_00953	SAMN01823729_paratyphi_B_01045	SAMN01933185_Fr_1988_human_02463	SAMN02367583_53lz28z39_02608	SAMN02367800_Salamae_58dz6_00545	SAMN02384207_human_02254	SAMN02415179_paratyphi_B_00830
group_13373		Acetyltransferase	75	75	1	1	12888				941	941	941	A1_00039	A7_02271	A8_00378	A9_04305	B6_00642	C2_00037	D3_04073	D5_00215	D6_00321	E5_00507	E9_04391	Clin_ERR294810_02957	Clin_ERR294811_00725	SF_ERR495254_03728	SF_ERR495265_04506	G5_00371	H6_00258	I1_00347	SAMEA1705941_human_03916	SAMEA1705953_Paratyphi_A_03907	SAMEA2067822_Typhi_04597	SAMEA2072798_Typhi_04426	SAMEA2072815_Typhi_04607	SAMEA2272227_DT2_04019	SAMN00990755_Salamae_58lz13_01607	SAMN01041143_human_00985	SAMN01805320_paratyphi_B_00896	SAMN01805323_paratyphi_B_04158	SAMN01823726_Paratyphi_A_04254	SAMN01823727_paratyphi_B_02494	SAMN01823729_paratyphi_B_00105	SAMN01933185_Fr_1988_human_01038	SAMN02367583_53lz28z39_02652	SAMN02367800_Salamae_58dz6_01567	SAMN02384207_human_03916	SAMN02415179_paratyphi_B_00443
ilvH		Acetolactate synthase isozyme 3 small subunit	75	75	1	1	7597				494	494	494	A1_00873	A7_01641	A8_04053	A9_00634	B6_00205	C2_04116	D3_03761	D5_04036	D6_01524	E5_04466	E9_04142	Clin_ERR294810_00135	Clin_ERR294811_00135	SF_ERR495254_00224	SF_ERR495265_00211	G5_04205	H6_03742	I1_02946	SAMEA1705941_human_00116	SAMEA1705953_Paratyphi_A_00116	SAMEA2067822_Typhi_00787	SAMEA2072798_Typhi_03653	SAMEA2072815_Typhi_01249	SAMEA2272227_DT2_00115	SAMN00990755_Salamae_58lz13_03331	SAMN01041143_human_01645	SAMN01805320_paratyphi_B_02619	SAMN01805323_paratyphi_B_00817	SAMN01823726_Paratyphi_A_03566	SAMN01823727_paratyphi_B_01939	SAMN01823729_paratyphi_B_01206	SAMN01933185_Fr_1988_human_00728	SAMN02367583_53lz28z39_00137	SAMN02367800_Salamae_58dz6_03870	SAMN02384207_human_00116	SAMN02415179_paratyphi_B_01903
hybO		Hydrogenase-2 small chain	75	75	1	1	5564				1118	1118	1118	A1_01066	A7_04158	A8_01776	A9_01504	B6_01643	C2_02872	D3_01508	D5_02780	D6_01905	E5_01556	E9_01468	Clin_ERR294810_01038	Clin_ERR294811_01104	SF_ERR495254_00942	SF_ERR495265_01704	G5_00792	H6_01867	I1_03406	SAMEA1705941_human_03056	SAMEA1705953_Paratyphi_A_03040	SAMEA2067822_Typhi_03764	SAMEA2072798_Typhi_00701	SAMEA2072815_Typhi_04206	SAMEA2272227_DT2_03134	SAMN00990755_Salamae_58lz13_04587	SAMN01041143_human_00125	SAMN01805320_paratyphi_B_01405	SAMN01805323_paratyphi_B_02673	SAMN01823726_Paratyphi_A_00682	SAMN01823727_paratyphi_B_01716	SAMN01823729_paratyphi_B_00718	SAMN01933185_Fr_1988_human_03753	SAMN02367583_53lz28z39_03586	SAMN02367800_Salamae_58dz6_00338	SAMN02384207_human_03057	SAMN02415179_paratyphi_B_04123
pstC		Phosphate transport system permease protein PstC	75	75	1	1	12683				959	959	959	A1_01332	A7_01568	A8_01657	A9_01384	B6_01573	C2_00913	D3_01943	D5_01799	D6_01779	E5_01952	E9_01965	Clin_ERR294810_03191	Clin_ERR294811_03697	SF_ERR495254_03901	SF_ERR495265_02824	G5_02136	H6_02365	I1_01746	SAMEA1705941_human_03750	SAMEA1705953_Paratyphi_A_03735	SAMEA2067822_Typhi_04477	SAMEA2072798_Typhi_04694	SAMEA2072815_Typhi_04687	SAMEA2272227_DT2_03851	SAMN00990755_Salamae_58lz13_04103	SAMN01041143_human_00819	SAMN01805320_paratyphi_B_04516	SAMN01805323_paratyphi_B_02978	SAMN01823726_Paratyphi_A_04426	SAMN01823727_paratyphi_B_01088	SAMN01823729_paratyphi_B_00314	SAMN01933185_Fr_1988_human_02504	SAMN02367583_53lz28z39_01806	SAMN02367800_Salamae_58dz6_01635	SAMN02384207_human_03750	SAMN02415179_paratyphi_B_02033
motA		Motility protein A	75	75	1	1	11949				887	887	887	A1_04093	A7_00431	A8_00679	A9_01175	B6_00899	C2_01187	D3_03969	D5_00766	D6_00679	E5_02383	E9_03937	Clin_ERR294810_03955	Clin_ERR294811_01820	SF_ERR495254_04250	SF_ERR495265_04054	G5_00700	H6_00106	I1_00591	SAMEA1705941_human_01103	SAMEA1705953_Paratyphi_A_00942	SAMEA2067822_Typhi_01644	SAMEA2072798_Typhi_02816	SAMEA2072815_Typhi_02088	SAMEA2272227_DT2_01890	SAMN00990755_Salamae_58lz13_02101	SAMN01041143_human_02633	SAMN01805320_paratyphi_B_01084	SAMN01805323_paratyphi_B_02043	SAMN01823726_Paratyphi_A_02734	SAMN01823727_paratyphi_B_01270	SAMN01823729_paratyphi_B_03359	SAMN01933185_Fr_1988_human_02163	SAMN02367583_53lz28z39_02291	SAMN02367800_Salamae_58dz6_01779	SAMN02384207_human_01103	SAMN02415179_paratyphi_B_02534
atpG		ATP synthase gamma chain	75	75	1	1	12693				863	863	863	A1_01322	A7_01575	A8_01650	A9_01391	B6_01566	C2_00903	D3_01933	D5_01806	D6_01772	E5_01962	E9_01975	Clin_ERR294810_03180	Clin_ERR294811_03686	SF_ERR495254_03912	SF_ERR495265_02835	G5_02125	H6_02354	I1_01739	SAMEA1705941_human_03760	SAMEA1705953_Paratyphi_A_03744	SAMEA2067822_Typhi_04492	SAMEA2072798_Typhi_04678	SAMEA2072815_Typhi_04672	SAMEA2272227_DT2_03862	SAMN00990755_Salamae_58lz13_04110	SAMN01041143_human_00829	SAMN01805320_paratyphi_B_04526	SAMN01805323_paratyphi_B_02968	SAMN01823726_Paratyphi_A_04417	SAMN01823727_paratyphi_B_01098	SAMN01823729_paratyphi_B_00324	SAMN01933185_Fr_1988_human_02515	SAMN02367583_53lz28z39_01799	SAMN02367800_Salamae_58dz6_01628	SAMN02384207_human_03760	SAMN02415179_paratyphi_B_02022
narX		Nitrate/nitrite sensor protein NarX	75	75	1	1	11139				1796	1796	1796	A1_00476	A7_03672	A8_03466	A9_02321	B6_04036	C2_01349	D3_00019	D5_02367	D6_00216	E5_02545	E9_00472	Clin_ERR294810_01852	Clin_ERR294811_01662	SF_ERR495254_02079	SF_ERR495265_02618	G5_04422	H6_04101	I1_01216	SAMEA1705941_human_01289	SAMEA1705953_Paratyphi_A_01105	SAMEA2067822_Typhi_02368	SAMEA2072798_Typhi_02095	SAMEA2072815_Typhi_02809	SAMEA2272227_DT2_01730	SAMN00990755_Salamae_58lz13_04033	SAMN01041143_human_02819	SAMN01805320_paratyphi_B_02071	SAMN01805323_paratyphi_B_02199	SAMN01823726_Paratyphi_A_02571	SAMN01823727_paratyphi_B_04305	SAMN01823729_paratyphi_B_00437	SAMN01933185_Fr_1988_human_02006	SAMN02367583_53lz28z39_02122	SAMN02367800_Salamae_58dz6_01925	SAMN02384207_human_01288	SAMN02415179_paratyphi_B_02692
rlmH		Ribosomal RNA large subunit methyltransferase H	75	75	1	1	8856				467	467	467	A1_00597	A7_03567	A8_01317	A9_00236	B6_03855	C2_04446	D3_00630	D5_01380	D6_01383	E5_00259	E9_00593	Clin_ERR294810_04108	Clin_ERR294811_02353	SF_ERR495254_03141	SF_ERR495265_02065	G5_00219	H6_00374	I1_02161	SAMEA1705941_human_00617	SAMEA1705953_Paratyphi_A_02100	SAMEA2067822_Typhi_02928	SAMEA2072798_Typhi_01536	SAMEA2072815_Typhi_03370	SAMEA2272227_DT2_00643	SAMN00990755_Salamae_58lz13_02421	SAMN01041143_human_02146	SAMN01805320_paratyphi_B_04036	SAMN01805323_paratyphi_B_01770	SAMN01823726_Paratyphi_A_01517	SAMN01823727_paratyphi_B_03865	SAMN01823729_paratyphi_B_00848	SAMN01933185_Fr_1988_human_03060	SAMN02367583_53lz28z39_00734	SAMN02367800_Salamae_58dz6_02504	SAMN02384207_human_00617	SAMN02415179_paratyphi_B_03085
clpA		ATP-dependent Clp protease ATP-binding subunit ClpA	75	75	1	1	9381				2276	2276	2276	A1_03227	A7_02052	A8_00985	A9_02203	B6_00770	C2_04225	D3_00937	D5_03981	D6_03269	E5_03719	E9_00695	Clin_ERR294810_04411	Clin_ERR294811_04392	SF_ERR495254_03802	SF_ERR495265_04139	G5_02447	H6_02265	I1_03981	SAMEA1705941_human_00875	SAMEA1705953_Paratyphi_A_01857	SAMEA2067822_Typhi_02683	SAMEA2072798_Typhi_01781	SAMEA2072815_Typhi_03124	SAMEA2272227_DT2_00912	SAMN00990755_Salamae_58lz13_04847	SAMN01041143_human_02405	SAMN01805320_paratyphi_B_00765	SAMN01805323_paratyphi_B_00154	SAMN01823726_Paratyphi_A_01758	SAMN01823727_paratyphi_B_01842	SAMN01823729_paratyphi_B_02461	SAMN01933185_Fr_1988_human_03301	SAMN02367583_53lz28z39_03089	SAMN02367800_Salamae_58dz6_02863	SAMN02384207_human_00875	SAMN02415179_paratyphi_B_00141
srmB_2		ATP-dependent RNA helicase SrmB	75	75	1	1	3819				1334	1334	1334	A1_02369	A7_00702	A8_00600	A9_00325	B6_02177	C2_01901	D3_02228	D5_00702	D6_00951	E5_02075	E9_02118	Clin_ERR294810_00838	Clin_ERR294811_04728	SF_ERR495254_03366	SF_ERR495265_03667	G5_00492	H6_00587	I1_00741	SAMEA1705941_human_02618	SAMEA1705953_Paratyphi_A_00272	SAMEA2067822_Typhi_00938	SAMEA2072798_Typhi_03501	SAMEA2072815_Typhi_01400	SAMEA2272227_DT2_02670	SAMN00990755_Salamae_58lz13_04148	SAMN01041143_human_04094	SAMN01805320_paratyphi_B_04427	SAMN01805323_paratyphi_B_01822	SAMN01823726_Paratyphi_A_03411	SAMN01823727_paratyphi_B_02039	SAMN01823729_paratyphi_B_01959	SAMN01933185_Fr_1988_human_00576	SAMN02367583_53lz28z39_03063	SAMN02367800_Salamae_58dz6_04537	SAMN02384207_human_02619	SAMN02415179_paratyphi_B_03416
glnB		Nitrogen regulatory protein P-II 1	75	75	1	1	3787				338	338	338	A1_03490	A7_00730	A8_00572	A9_00297	B6_02149	C2_00987	D3_02260	D5_00674	D6_00979	E5_00004	E9_02001	Clin_ERR294810_00361	Clin_ERR294811_01402	SF_ERR495254_01187	SF_ERR495265_03217	G5_00464	H6_00615	I1_00713	SAMEA1705941_human_02590	SAMEA1705953_Paratyphi_A_00301	SAMEA2067822_Typhi_00968	SAMEA2072798_Typhi_03473	SAMEA2072815_Typhi_01428	SAMEA2272227_DT2_02583	SAMN00990755_Salamae_58lz13_04173	SAMN01041143_human_04066	SAMN01805320_paratyphi_B_04455	SAMN01805323_paratyphi_B_01850	SAMN01823726_Paratyphi_A_03382	SAMN01823727_paratyphi_B_02010	SAMN01823729_paratyphi_B_01987	SAMN01933185_Fr_1988_human_00548	SAMN02367583_53lz28z39_03038	SAMN02367800_Salamae_58dz6_02347	SAMN02384207_human_02591	SAMN02415179_paratyphi_B_03388
glgB		1,4-alpha-glucan branching enzyme GlgB	75	75	1	1	4953				2186	2186	2186	A1_02009	A7_00042	A8_00423	A9_03676	B6_00469	C2_03177	D3_03208	D5_00423	D6_00416	E5_03453	E9_03123	Clin_ERR294810_00936	Clin_ERR294811_00443	SF_ERR495254_02324	SF_ERR495265_00431	G5_03097	H6_01337	I1_00442	SAMEA1705941_human_03440	SAMEA1705953_Paratyphi_A_03413	SAMEA2067822_Typhi_04149	SAMEA2072798_Typhi_00316	SAMEA2072815_Typhi_00317	SAMEA2272227_DT2_03527	SAMN00990755_Salamae_58lz13_00787	SAMN01041143_human_00509	SAMN01805320_paratyphi_B_02211	SAMN01805323_paratyphi_B_02353	SAMN01823726_Paratyphi_A_00309	SAMN01823727_paratyphi_B_02694	SAMN01823729_paratyphi_B_04332	SAMN01933185_Fr_1988_human_00078	SAMN02367583_53lz28z39_01653	SAMN02367800_Salamae_58dz6_00973	SAMN02384207_human_03440	SAMN02415179_paratyphi_B_01312
rhtC_1		Threonine efflux protein	75	75	1	1	8174				632	632	632	A1_02473	A7_00844	A8_02353	A9_00894	B6_02217	C2_03555	D3_03507	D5_01118	D6_01121	E5_03261	E9_02155	Clin_ERR294810_03112	Clin_ERR294811_02544	SF_ERR495254_02994	SF_ERR495265_03492	G5_01311	H6_02816	I1_02423	SAMEA1705941_human_00350	SAMEA1705953_Paratyphi_A_02366	SAMEA2067822_Typhi_03206	SAMEA2072798_Typhi_01259	SAMEA2072815_Typhi_03650	SAMEA2272227_DT2_00368	SAMN00990755_Salamae_58lz13_03673	SAMN01041143_human_01879	SAMN01805320_paratyphi_B_04339	SAMN01805323_paratyphi_B_01698	SAMN01823726_Paratyphi_A_01252	SAMN01823727_paratyphi_B_03714	SAMN01823729_paratyphi_B_01848	SAMN01933185_Fr_1988_human_01180	SAMN02367583_53lz28z39_00983	SAMN02367800_Salamae_58dz6_03167	SAMN02384207_human_00351	SAMN02415179_paratyphi_B_01747
lptC		Lipopolysaccharide export system protein LptC	75	75	1	1	5229				575	575	575	A1_04489	A7_01244	A8_00029	A9_03465	B6_02601	C2_03056	D3_01324	D5_02952	D6_04198	E5_01372	E9_01652	Clin_ERR294810_01200	Clin_ERR294811_00926	SF_ERR495254_01104	SF_ERR495265_01907	G5_01578	H6_00975	I1_03233	SAMEA1705941_human_03219	SAMEA1705953_Paratyphi_A_03206	SAMEA2067822_Typhi_03938	SAMEA2072798_Typhi_00526	SAMEA2072815_Typhi_04381	SAMEA2272227_DT2_03305	SAMN00990755_Salamae_58lz13_04755	SAMN01041143_human_00288	SAMN01805320_paratyphi_B_01572	SAMN01805323_paratyphi_B_03154	SAMN01823726_Paratyphi_A_00517	SAMN01823727_paratyphi_B_01007	SAMN01823729_paratyphi_B_03273	SAMN01933185_Fr_1988_human_03591	SAMN02367583_53lz28z39_03403	SAMN02367800_Salamae_58dz6_00127	SAMN02384207_human_03220	SAMN02415179_paratyphi_B_00369
dam_1		DNA adenine methylase	75	75	1	1	5015				836	836	836	A1_01969	A7_00093	A8_00474	A9_01549	B6_00418	C2_03137	D3_03248	D5_00474	D6_00467	E5_03413	E9_03163	Clin_ERR294810_00889	Clin_ERR294811_00396	SF_ERR495254_02371	SF_ERR495265_00384	G5_03142	H6_01382	I1_00493	SAMEA1705941_human_03387	SAMEA1705953_Paratyphi_A_03372	SAMEA2067822_Typhi_04109	SAMEA2072798_Typhi_00356	SAMEA2072815_Typhi_00357	SAMEA2272227_DT2_03474	SAMN00990755_Salamae_58lz13_00737	SAMN01041143_human_00456	SAMN01805320_paratyphi_B_02159	SAMN01805323_paratyphi_B_02301	SAMN01823726_Paratyphi_A_00350	SAMN01823727_paratyphi_B_02741	SAMN01823729_paratyphi_B_04280	SAMN01933185_Fr_1988_human_00038	SAMN02367583_53lz28z39_01703	SAMN02367800_Salamae_58dz6_01023	SAMN02384207_human_03387	SAMN02415179_paratyphi_B_04473
fabH		3-oxoacyl-[acyl-carrier-protein] synthase 3	75	75	1	1	10182				953	953	953	A1_01782	A7_00541	A8_00873	A9_01660	B6_01269	C2_03892	D3_00757	D5_00886	D6_00567	E5_03939	E9_03642	Clin_ERR294810_02377	Clin_ERR294811_00560	SF_ERR495254_04588	SF_ERR495265_01569	G5_04023	H6_01730	I1_00804	SAMEA1705941_human_01886	SAMEA1705953_Paratyphi_A_01657	SAMEA2067822_Typhi_02422	SAMEA2072798_Typhi_02041	SAMEA2072815_Typhi_02863	SAMEA2272227_DT2_01162	SAMN00990755_Salamae_58lz13_03546	SAMN01041143_human_03418	SAMN01805320_paratyphi_B_03323	SAMN01805323_paratyphi_B_03422	SAMN01823726_Paratyphi_A_02022	SAMN01823727_paratyphi_B_00181	SAMN01823729_paratyphi_B_04085	SAMN01933185_Fr_1988_human_01362	SAMN02367583_53lz28z39_04270	SAMN02367800_Salamae_58dz6_03551	SAMN02384207_human_01885	SAMN02415179_paratyphi_B_03495
group_13389		hypothetical protein	75	75	1	1	12439				1049	1049	1049	A1_00749	A7_04536	A8_03195	A9_01603	B6_00028	C2_00479	D3_02108	D5_00406	D6_03218	E5_00726	E9_00370	Clin_ERR294810_03383	Clin_ERR294811_03483	SF_ERR495254_02832	SF_ERR495265_01023	G5_00032	H6_00780	I1_00303	SAMEA1705941_human_02233	SAMEA1705953_Paratyphi_A_00653	SAMEA2067822_Typhi_01334	SAMEA2072798_Typhi_03105	SAMEA2072815_Typhi_01798	SAMEA2272227_DT2_02218	SAMN00990755_Salamae_58lz13_01983	SAMN01041143_human_03709	SAMN01805320_paratyphi_B_03007	SAMN01805323_paratyphi_B_00768	SAMN01823726_Paratyphi_A_03030	SAMN01823727_paratyphi_B_00932	SAMN01823729_paratyphi_B_01025	SAMN01933185_Fr_1988_human_02442	SAMN02367583_53lz28z39_02583	SAMN02367800_Salamae_58dz6_00570	SAMN02384207_human_02233	SAMN02415179_paratyphi_B_00809
group_1339		hypothetical protein	75	75	1	1	4903				269	269	269	A1_02043	A7_03829	A8_02900	A9_02509	B6_01072	C2_03211	D3_03174	D5_04248	D6_02929	E5_03487	E9_03089	Clin_ERR294810_02827	Clin_ERR294811_03246	SF_ERR495254_00383	SF_ERR495265_00464	G5_03064	H6_01304	I1_04394	SAMEA1705941_human_03474	SAMEA1705953_Paratyphi_A_03447	SAMEA2067822_Typhi_04184	SAMEA2072798_Typhi_00281	SAMEA2072815_Typhi_00281	SAMEA2272227_DT2_03561	SAMN00990755_Salamae_58lz13_00819	SAMN01041143_human_00543	SAMN01805320_paratyphi_B_02245	SAMN01805323_paratyphi_B_02387	SAMN01823726_Paratyphi_A_00275	SAMN01823727_paratyphi_B_02660	SAMN01823729_paratyphi_B_00143	SAMN01933185_Fr_1988_human_00111	SAMN02367583_53lz28z39_01621	SAMN02367800_Salamae_58dz6_00939	SAMN02384207_human_03474	SAMN02415179_paratyphi_B_01346
recN		DNA repair protein RecN	75	75	1	1	6958				1661	1661	1661	A1_02345	A7_01323	A8_01500	A9_00827	B6_02295	C2_02052	D3_02193	D5_01643	D6_02434	E5_02051	E9_02726	Clin_ERR294810_04395	Clin_ERR294811_04243	SF_ERR495254_02668	SF_ERR495265_04326	G5_02832	H6_01620	I1_01634	SAMEA1705941_human_02656	SAMEA1705953_Paratyphi_A_02564	SAMEA2067822_Typhi_03346	SAMEA2072798_Typhi_01118	SAMEA2072815_Typhi_03789	SAMEA2272227_DT2_02708	SAMN00990755_Salamae_58lz13_00327	SAMN01041143_human_04132	SAMN01805320_paratyphi_B_01959	SAMN01805323_paratyphi_B_03032	SAMN01823726_Paratyphi_A_01114	SAMN01823727_paratyphi_B_03528	SAMN01823729_paratyphi_B_03539	SAMN01933185_Fr_1988_human_04333	SAMN02367583_53lz28z39_04024	SAMN02367800_Salamae_58dz6_01487	SAMN02384207_human_02657	SAMN02415179_paratyphi_B_01623
rcsD		Phosphotransferase RcsD	75	75	1	1	2163				2669	2669	2669	A1_00447	A7_02820	A8_03211	A9_04156	B6_01715	C2_01018	D3_00162	D5_03404	D6_02123	E5_02194	E9_00258	Clin_ERR294810_02542	Clin_ERR294811_02141	SF_ERR495254_04685	SF_ERR495265_03826	G5_01880	H6_04469	I1_03682	SAMEA1705941_human_02291	SAMEA1705953_Paratyphi_A_00600	SAMEA2067822_Typhi_01280	SAMEA2072798_Typhi_03159	SAMEA2072815_Typhi_01744	SAMEA2272227_DT2_02286	SAMN00990755_Salamae_58lz13_01216	SAMN01041143_human_03767	SAMN01805320_paratyphi_B_00142	SAMN01805323_paratyphi_B_04004	SAMN01823726_Paratyphi_A_03082	SAMN01823727_paratyphi_B_02550	SAMN01823729_paratyphi_B_02860	SAMN01933185_Fr_1988_human_03544	SAMN02367583_53lz28z39_02754	SAMN02367800_Salamae_58dz6_02824	SAMN02384207_human_02291	SAMN02415179_paratyphi_B_00014
ppsA		Phosphoenolpyruvate synthase	75	75	1	1	10465				2378	2378	2378	A1_01518	A7_03065	A8_02150	A9_01881	B6_02014	C2_01759	D3_04461	D5_03594	D6_04376	E5_04157	E9_02287	Clin_ERR294810_01675	Clin_ERR294811_02073	SF_ERR495254_01493	SF_ERR495265_02396	G5_03573	H6_01949	I1_03838	SAMEA1705941_human_01725	SAMEA1705953_Paratyphi_A_01499	SAMEA2067822_Typhi_01914	SAMEA2072798_Typhi_02548	SAMEA2072815_Typhi_02359	SAMEA2272227_DT2_01317	SAMN00990755_Salamae_58lz13_00146	SAMN01041143_human_03257	SAMN01805320_paratyphi_B_03476	SAMN01805323_paratyphi_B_03575	SAMN01823726_Paratyphi_A_02179	SAMN01823727_paratyphi_B_03315	SAMN01823729_paratyphi_B_02581	SAMN01933185_Fr_1988_human_01589	SAMN02367583_53lz28z39_01173	SAMN02367800_Salamae_58dz6_03370	SAMN02384207_human_01724	SAMN02415179_paratyphi_B_03652
ftsZ		Cell division protein FtsZ	75	75	1	1	7614				1151	1151	1151	A1_00857	A7_01624	A8_04070	A9_00651	B6_00222	C2_04100	D3_03745	D5_04019	D6_01507	E5_04450	E9_04126	Clin_ERR294810_00119	Clin_ERR294811_00119	SF_ERR495254_00240	SF_ERR495265_00227	G5_04221	H6_03726	I1_02963	SAMEA1705941_human_00132	SAMEA1705953_Paratyphi_A_00132	SAMEA2067822_Typhi_00803	SAMEA2072798_Typhi_03637	SAMEA2072815_Typhi_01265	SAMEA2272227_DT2_00131	SAMN00990755_Salamae_58lz13_03348	SAMN01041143_human_01661	SAMN01805320_paratyphi_B_02603	SAMN01805323_paratyphi_B_00881	SAMN01823726_Paratyphi_A_03550	SAMN01823727_paratyphi_B_01955	SAMN01823729_paratyphi_B_01190	SAMN01933185_Fr_1988_human_00744	SAMN02367583_53lz28z39_00120	SAMN02367800_Salamae_58dz6_03887	SAMN02384207_human_00132	SAMN02415179_paratyphi_B_01919
ptrB		Protease 2	75	75	1	1	11894				2051	2051	2051	A1_04048	A7_00475	A8_00723	A9_01219	B6_03403	C2_01232	D3_03924	D5_00722	D6_00635	E5_02428	E9_03982	Clin_ERR294810_01968	Clin_ERR294811_01778	SF_ERR495254_01962	SF_ERR495265_02500	G5_00745	H6_00151	I1_00547	SAMEA1705941_human_01148	SAMEA1705953_Paratyphi_A_00989	SAMEA2067822_Typhi_01689	SAMEA2072798_Typhi_02771	SAMEA2072815_Typhi_02133	SAMEA2272227_DT2_01845	SAMN00990755_Salamae_58lz13_02146	SAMN01041143_human_02678	SAMN01805320_paratyphi_B_01039	SAMN01805323_paratyphi_B_02089	SAMN01823726_Paratyphi_A_02687	SAMN01823727_paratyphi_B_01316	SAMN01823729_paratyphi_B_03314	SAMN01933185_Fr_1988_human_02118	SAMN02367583_53lz28z39_02248	SAMN02367800_Salamae_58dz6_01823	SAMN02384207_human_01148	SAMN02415179_paratyphi_B_02579
yfeX		putative deferrochelatase/peroxidase YfeX	75	75	1	1	1915				899	899	899	A1_03601	A7_00973	A8_03387	A9_00464	B6_01000	C2_00232	D3_04283	D5_03227	D6_02299	E5_00115	E9_00068	Clin_ERR294810_00477	Clin_ERR294811_01286	SF_ERR495254_01303	SF_ERR495265_03333	G5_00945	H6_00844	I1_03505	SAMEA1705941_human_02474	SAMEA1705953_Paratyphi_A_00421	SAMEA2067822_Typhi_01093	SAMEA2072798_Typhi_03346	SAMEA2072815_Typhi_01555	SAMEA2272227_DT2_02467	SAMN00990755_Salamae_58lz13_04287	SAMN01041143_human_03950	SAMN01805320_paratyphi_B_02438	SAMN01805323_paratyphi_B_03711	SAMN01823726_Paratyphi_A_03261	SAMN01823727_paratyphi_B_03170	SAMN01823729_paratyphi_B_03619	SAMN01933185_Fr_1988_human_00433	SAMN02367583_53lz28z39_02923	SAMN02367800_Salamae_58dz6_01102	SAMN02384207_human_02475	SAMN02415179_paratyphi_B_01051
group_13396		hypothetical protein	75	75	1	1	8296				632	632	632	A1_04274	A7_00160	A8_01134	A9_00973	B6_04459	C2_03633	D3_03429	D5_01197	D6_01200	E5_03183	E9_04245	Clin_ERR294810_01248	Clin_ERR294811_02467	SF_ERR495254_01418	SF_ERR495265_02148	G5_01387	H6_02892	I1_02344	SAMEA1705941_human_00431	SAMEA1705953_Paratyphi_A_02285	SAMEA2067822_Typhi_03120	SAMEA2072798_Typhi_01343	SAMEA2072815_Typhi_03564	SAMEA2272227_DT2_00448	SAMN00990755_Salamae_58lz13_03752	SAMN01041143_human_01959	SAMN01805320_paratyphi_B_04259	SAMN01805323_paratyphi_B_01618	SAMN01823726_Paratyphi_A_01333	SAMN01823727_paratyphi_B_03794	SAMN01823729_paratyphi_B_02770	SAMN01933185_Fr_1988_human_01256	SAMN02367583_53lz28z39_00905	SAMN02367800_Salamae_58dz6_02246	SAMN02384207_human_00432	SAMN02415179_paratyphi_B_02277
cysZ		Sulfate transporter CysZ	75	75	1	1	1937				761	761	761	A1_03618	A7_00989	A8_03371	A9_00480	B6_01016	C2_00215	D3_04300	D5_03243	D6_02283	E5_00132	E9_00085	Clin_ERR294810_00493	Clin_ERR294811_01270	SF_ERR495254_01319	SF_ERR495265_03349	G5_00928	H6_00861	I1_03521	SAMEA1705941_human_02457	SAMEA1705953_Paratyphi_A_00438	SAMEA2067822_Typhi_01109	SAMEA2072798_Typhi_03330	SAMEA2072815_Typhi_01571	SAMEA2272227_DT2_02450	SAMN00990755_Salamae_58lz13_04303	SAMN01041143_human_03933	SAMN01805320_paratyphi_B_02455	SAMN01805323_paratyphi_B_03694	SAMN01823726_Paratyphi_A_03244	SAMN01823727_paratyphi_B_03187	SAMN01823729_paratyphi_B_03636	SAMN01933185_Fr_1988_human_00417	SAMN02367583_53lz28z39_02907	SAMN02367800_Salamae_58dz6_01086	SAMN02384207_human_02458	SAMN02415179_paratyphi_B_01068
pssA		CDP-diacylglycerol--serine O-phosphatidyltransferase	75	75	1	1	3829				1355	1355	1355	A1_02360	A7_00695	A8_00607	A9_00332	B6_02184	C2_01910	D3_02219	D5_00709	D6_00944	E5_02066	E9_02127	Clin_ERR294810_00847	Clin_ERR294811_04719	SF_ERR495254_03357	SF_ERR495265_03658	G5_00501	H6_00578	I1_00748	SAMEA1705941_human_02627	SAMEA1705953_Paratyphi_A_00263	SAMEA2067822_Typhi_00929	SAMEA2072798_Typhi_03510	SAMEA2072815_Typhi_01391	SAMEA2272227_DT2_02679	SAMN00990755_Salamae_58lz13_04141	SAMN01041143_human_04103	SAMN01805320_paratyphi_B_04418	SAMN01805323_paratyphi_B_01813	SAMN01823726_Paratyphi_A_03420	SAMN01823727_paratyphi_B_02048	SAMN01823729_paratyphi_B_01950	SAMN01933185_Fr_1988_human_00585	SAMN02367583_53lz28z39_03070	SAMN02367800_Salamae_58dz6_04544	SAMN02384207_human_02628	SAMN02415179_paratyphi_B_03425
glnA		Glutamine synthetase	75	75	1	1	12861				1409	1409	1409	A1_00018	A7_02250	A8_00399	A9_04284	B6_00663	C2_00016	D3_04052	D5_00194	D6_00300	E5_00528	E9_04370	Clin_ERR294810_02936	Clin_ERR294811_00746	SF_ERR495254_03749	SF_ERR495265_04527	G5_00392	H6_00279	I1_00326	SAMEA1705941_human_03894	SAMEA1705953_Paratyphi_A_03885	SAMEA2067822_Typhi_04574	SAMEA2072798_Typhi_04449	SAMEA2072815_Typhi_04630	SAMEA2272227_DT2_03998	SAMN00990755_Salamae_58lz13_01628	SAMN01041143_human_00963	SAMN01805320_paratyphi_B_00875	SAMN01805323_paratyphi_B_00359	SAMN01823726_Paratyphi_A_04276	SAMN01823727_paratyphi_B_02511	SAMN01823729_paratyphi_B_00121	SAMN01933185_Fr_1988_human_01017	SAMN02367583_53lz28z39_02631	SAMN02367800_Salamae_58dz6_01588	SAMN02384207_human_03894	SAMN02415179_paratyphi_B_00421
group_1340		hypothetical protein	75	75	1	1	4902				371	371	371	A1_02044	A7_03830	A8_02899	A9_02508	B6_01073	C2_03212	D3_03173	D5_04249	D6_02928	E5_03488	E9_03088	Clin_ERR294810_02826	Clin_ERR294811_03247	SF_ERR495254_00384	SF_ERR495265_00465	G5_03063	H6_01303	I1_04393	SAMEA1705941_human_03475	SAMEA1705953_Paratyphi_A_03448	SAMEA2067822_Typhi_04185	SAMEA2072798_Typhi_00280	SAMEA2072815_Typhi_00280	SAMEA2272227_DT2_03562	SAMN00990755_Salamae_58lz13_00820	SAMN01041143_human_00544	SAMN01805320_paratyphi_B_02246	SAMN01805323_paratyphi_B_02388	SAMN01823726_Paratyphi_A_00274	SAMN01823727_paratyphi_B_02659	SAMN01823729_paratyphi_B_00144	SAMN01933185_Fr_1988_human_00112	SAMN02367583_53lz28z39_01620	SAMN02367800_Salamae_58dz6_00938	SAMN02384207_human_03475	SAMN02415179_paratyphi_B_01347
pheP		Phenylalanine-specific permease	75	75	1	1	8770				1394	1394	1394	A1_02241	A7_03499	A8_01249	A9_01088	B6_03787	C2_04519	D3_00703	D5_01312	D6_01315	E5_00186	E9_00666	Clin_ERR294810_04035	Clin_ERR294811_02280	SF_ERR495254_03214	SF_ERR495265_01992	G5_00146	H6_00301	I1_02229	SAMEA1705941_human_00551	SAMEA1705953_Paratyphi_A_02167	SAMEA2067822_Typhi_02997	SAMEA2072798_Typhi_01466	SAMEA2072815_Typhi_03440	SAMEA2272227_DT2_00569	SAMN00990755_Salamae_58lz13_02490	SAMN01041143_human_02080	SAMN01805320_paratyphi_B_04109	SAMN01805323_paratyphi_B_01469	SAMN01823726_Paratyphi_A_01451	SAMN01823727_paratyphi_B_04164	SAMN01823729_paratyphi_B_02430	SAMN01933185_Fr_1988_human_02987	SAMN02367583_53lz28z39_00807	SAMN02367800_Salamae_58dz6_02573	SAMN02384207_human_00551	SAMN02415179_paratyphi_B_02399
ftsI_2		Peptidoglycan D,D-transpeptidase FtsI	75	75	1	1	11242				1745	1745	1745	A1_04003	A7_03693	A8_01737	A9_01335	B6_01877	C2_01278	D3_03879	D5_01608	D6_03475	E5_02474	E9_02826	Clin_ERR294810_01924	Clin_ERR294811_01734	SF_ERR495254_02007	SF_ERR495265_02546	G5_04353	H6_03271	I1_01145	SAMEA1705941_human_01219	SAMEA1705953_Paratyphi_A_01036	SAMEA2067822_Typhi_01729	SAMEA2072798_Typhi_02731	SAMEA2072815_Typhi_02174	SAMEA2272227_DT2_01801	SAMN00990755_Salamae_58lz13_02179	SAMN01041143_human_02749	SAMN01805320_paratyphi_B_02142	SAMN01805323_paratyphi_B_02128	SAMN01823726_Paratyphi_A_02641	SAMN01823727_paratyphi_B_04376	SAMN01823729_paratyphi_B_03962	SAMN01933185_Fr_1988_human_02075	SAMN02367583_53lz28z39_02210	SAMN02367800_Salamae_58dz6_01855	SAMN02384207_human_01218	SAMN02415179_paratyphi_B_02620
oppF_1		Oligopeptide transport ATP-binding protein OppF	75	75	1	1	4832				1013	1013	1013	A1_02094	A7_03885	A8_02844	A9_02453	B6_01128	C2_03262	D3_03123	D5_04304	D6_02873	E5_03538	E9_03038	Clin_ERR294810_02772	Clin_ERR294811_03301	SF_ERR495254_00438	SF_ERR495265_00519	G5_03013	H6_01253	I1_04338	SAMEA1705941_human_03528	SAMEA1705953_Paratyphi_A_03510	SAMEA2067822_Typhi_04246	SAMEA2072798_Typhi_00220	SAMEA2072815_Typhi_00219	SAMEA2272227_DT2_03617	SAMN00990755_Salamae_58lz13_00879	SAMN01041143_human_00597	SAMN01805320_paratyphi_B_02300	SAMN01805323_paratyphi_B_02442	SAMN01823726_Paratyphi_A_00212	SAMN01823727_paratyphi_B_03489	SAMN01823729_paratyphi_B_00197	SAMN01933185_Fr_1988_human_00162	SAMN02367583_53lz28z39_01560	SAMN02367800_Salamae_58dz6_00879	SAMN02384207_human_03528	SAMN02415179_paratyphi_B_01401
yceD		Large ribosomal RNA subunit accumulation protein YceD	75	75	1	1	10178				521	521	521	A1_01785	A7_00544	A8_00876	A9_01663	B6_01272	C2_03889	D3_00754	D5_00889	D6_00570	E5_03942	E9_03645	Clin_ERR294810_02380	Clin_ERR294811_00557	SF_ERR495254_04591	SF_ERR495265_01572	G5_04020	H6_01733	I1_00807	SAMEA1705941_human_01889	SAMEA1705953_Paratyphi_A_01660	SAMEA2067822_Typhi_02425	SAMEA2072798_Typhi_02038	SAMEA2072815_Typhi_02866	SAMEA2272227_DT2_01159	SAMN00990755_Salamae_58lz13_03543	SAMN01041143_human_03421	SAMN01805320_paratyphi_B_03320	SAMN01805323_paratyphi_B_03419	SAMN01823726_Paratyphi_A_02019	SAMN01823727_paratyphi_B_00178	SAMN01823729_paratyphi_B_04088	SAMN01933185_Fr_1988_human_01359	SAMN02367583_53lz28z39_04267	SAMN02367800_Salamae_58dz6_03554	SAMN02384207_human_01888	SAMN02415179_paratyphi_B_03492
secE		Protein translocase subunit SecE	75	75	1	1	13172				383	383	383	A1_02817	A7_03336	A8_02955	A9_03226	B6_02937	C2_01942	D3_02804	D5_02606	D6_03057	E5_02105	E9_02190	Clin_ERR294810_02881	Clin_ERR294811_04561	SF_ERR495254_00758	SF_ERR495265_03183	G5_02781	H6_03005	I1_02609	SAMEA1705941_human_04038	SAMEA1705953_Paratyphi_A_04024	SAMEA2067822_Typhi_04528	SAMEA2072798_Typhi_04496	SAMEA2072815_Typhi_04491	SAMEA2272227_DT2_04136	SAMN00990755_Salamae_58lz13_00341	SAMN01041143_human_01107	SAMN01805320_paratyphi_B_01981	SAMN01805323_paratyphi_B_00288	SAMN01823726_Paratyphi_A_04137	SAMN01823727_paratyphi_B_01138	SAMN01823729_paratyphi_B_00505	SAMN01933185_Fr_1988_human_03356	SAMN02367583_53lz28z39_01750	SAMN02367800_Salamae_58dz6_04428	SAMN02384207_human_04038	SAMN02415179_paratyphi_B_00176
atpC		ATP synthase epsilon chain	75	75	1	1	12691				419	419	419	A1_01324	A7_01573	A8_01652	A9_01389	B6_01568	C2_00905	D3_01935	D5_01804	D6_01774	E5_01960	E9_01973	Clin_ERR294810_03182	Clin_ERR294811_03688	SF_ERR495254_03910	SF_ERR495265_02833	G5_02127	H6_02356	I1_01741	SAMEA1705941_human_03758	SAMEA1705953_Paratyphi_A_03742	SAMEA2067822_Typhi_04490	SAMEA2072798_Typhi_04680	SAMEA2072815_Typhi_04674	SAMEA2272227_DT2_03860	SAMN00990755_Salamae_58lz13_04108	SAMN01041143_human_00827	SAMN01805320_paratyphi_B_04524	SAMN01805323_paratyphi_B_02970	SAMN01823726_Paratyphi_A_04419	SAMN01823727_paratyphi_B_01096	SAMN01823729_paratyphi_B_00322	SAMN01933185_Fr_1988_human_02513	SAMN02367583_53lz28z39_01801	SAMN02367800_Salamae_58dz6_01630	SAMN02384207_human_03758	SAMN02415179_paratyphi_B_02024
lon_1		Lon protease	75	75	1	1	8301				2354	2354	2354	A1_04269	A7_00165	A8_01139	A9_00978	B6_04464	C2_03638	D3_03424	D5_01202	D6_01205	E5_03178	E9_04250	Clin_ERR294810_01243	Clin_ERR294811_02462	SF_ERR495254_01423	SF_ERR495265_02153	G5_01392	H6_02897	I1_02339	SAMEA1705941_human_00436	SAMEA1705953_Paratyphi_A_02280	SAMEA2067822_Typhi_03115	SAMEA2072798_Typhi_01348	SAMEA2072815_Typhi_03559	SAMEA2272227_DT2_00453	SAMN00990755_Salamae_58lz13_03757	SAMN01041143_human_01964	SAMN01805320_paratyphi_B_04254	SAMN01805323_paratyphi_B_01613	SAMN01823726_Paratyphi_A_01338	SAMN01823727_paratyphi_B_03799	SAMN01823729_paratyphi_B_02765	SAMN01933185_Fr_1988_human_01261	SAMN02367583_53lz28z39_00900	SAMN02367800_Salamae_58dz6_02251	SAMN02384207_human_00437	SAMN02415179_paratyphi_B_02282
hpcB		3,4-dihydroxyphenylacetate 2,3-dioxygenase	75	75	1	1	9902				851	851	851	A1_01633	A7_02891	A8_02495	A9_02237	B6_03243	C2_03802	D3_01230	D5_02052	D6_02747	E5_04029	E9_03732	Clin_ERR294810_03655	Clin_ERR294811_00464	SF_ERR495254_03858	SF_ERR495265_02916	G5_02542	H6_02699	I1_02054	SAMEA1705941_human_00985	SAMEA1705953_Paratyphi_A_01747	SAMEA2067822_Typhi_02511	SAMEA2072798_Typhi_01952	SAMEA2072815_Typhi_02952	SAMEA2272227_DT2_01072	SAMN00990755_Salamae_58lz13_01457	SAMN01041143_human_02515	SAMN01805320_paratyphi_B_02953	SAMN01805323_paratyphi_B_01924	SAMN01823726_Paratyphi_A_01932	SAMN01823727_paratyphi_B_00091	SAMN01823729_paratyphi_B_04176	SAMN01933185_Fr_1988_human_00908	SAMN02367583_53lz28z39_04187	SAMN02367800_Salamae_58dz6_03633	SAMN02384207_human_00985	SAMN02415179_paratyphi_B_00865
rpoN		RNA polymerase sigma-54 factor	75	75	1	1	5226				1433	1433	1433	A1_04492	A7_01247	A8_00026	A9_03462	B6_02604	C2_03059	D3_01321	D5_02955	D6_04201	E5_01369	E9_01655	Clin_ERR294810_01203	Clin_ERR294811_00929	SF_ERR495254_01107	SF_ERR495265_01910	G5_01575	H6_00972	I1_03230	SAMEA1705941_human_03222	SAMEA1705953_Paratyphi_A_03209	SAMEA2067822_Typhi_03941	SAMEA2072798_Typhi_00523	SAMEA2072815_Typhi_04384	SAMEA2272227_DT2_03308	SAMN00990755_Salamae_58lz13_04758	SAMN01041143_human_00291	SAMN01805320_paratyphi_B_01575	SAMN01805323_paratyphi_B_03157	SAMN01823726_Paratyphi_A_00514	SAMN01823727_paratyphi_B_01004	SAMN01823729_paratyphi_B_03276	SAMN01933185_Fr_1988_human_03588	SAMN02367583_53lz28z39_03400	SAMN02367800_Salamae_58dz6_00124	SAMN02384207_human_03223	SAMN02415179_paratyphi_B_00372
group_13409		hypothetical protein	75	75	1	1	1172				776	776	776	A1_03821	A7_02528	A8_04514	A9_03866	B6_03038	C2_02368	D3_02509	D5_00048	D6_03657	E5_02842	E9_03421	Clin_ERR294810_00594	Clin_ERR294811_02768	SF_ERR495254_03463	SF_ERR495265_03901	G5_00611	H6_04238	I1_00050	SAMEA1705941_human_04291	SAMEA1705953_Paratyphi_A_04281	SAMEA2067822_Typhi_00500	SAMEA2072798_Typhi_03960	SAMEA2072815_Typhi_00962	SAMEA2272227_DT2_04425	SAMN00990755_Salamae_58lz13_03018	SAMN01041143_human_01361	SAMN01805320_paratyphi_B_00596	SAMN01805323_paratyphi_B_01172	SAMN01823726_Paratyphi_A_03836	SAMN01823727_paratyphi_B_00408	SAMN01823729_paratyphi_B_04430	SAMN01933185_Fr_1988_human_02712	SAMN02367583_53lz28z39_00416	SAMN02367800_Salamae_58dz6_04195	SAMN02384207_human_04291	SAMN02415179_paratyphi_B_03301
yhhJ		Inner membrane transport permease YhhJ	75	75	1	1	4890				788	1124	1098	A1_02055	A7_03841	A8_02888	A9_02497	B6_01084	C2_03223	D3_03162	D5_04260	D6_02917	E5_03499	E9_03077	Clin_ERR294810_02815	Clin_ERR294811_03258	SF_ERR495254_00395	SF_ERR495265_00476	G5_03052	H6_01292	I1_04382	SAMEA1705941_human_03486	SAMEA1705953_Paratyphi_A_03460	SAMEA2067822_Typhi_04196	SAMEA2072798_Typhi_00269	SAMEA2072815_Typhi_00269	SAMEA2272227_DT2_03573	SAMN00990755_Salamae_58lz13_00831	SAMN01041143_human_00555	SAMN01805320_paratyphi_B_02257	SAMN01805323_paratyphi_B_02399	SAMN01823726_Paratyphi_A_00263	SAMN01823727_paratyphi_B_02648	SAMN01823729_paratyphi_B_00155	SAMN01933185_Fr_1988_human_00123	SAMN02367583_53lz28z39_01609	SAMN02367800_Salamae_58dz6_00927	SAMN02384207_human_03486	SAMN02415179_paratyphi_B_01358
rpoD		RNA polymerase sigma factor RpoD	75	75	1	1	5484				1982	1982	1982	A1_04367	A7_04094	A8_00137	A9_03092	B6_02887	C2_02934	D3_01446	D5_02844	D6_04090	E5_01494	E9_01530	Clin_ERR294810_01102	Clin_ERR294811_01040	SF_ERR495254_01006	SF_ERR495265_01769	G5_00853	H6_02416	I1_03341	SAMEA1705941_human_03118	SAMEA1705953_Paratyphi_A_03103	SAMEA2067822_Typhi_03829	SAMEA2072798_Typhi_00634	SAMEA2072815_Typhi_04272	SAMEA2272227_DT2_03196	SAMN00990755_Salamae_58lz13_04648	SAMN01041143_human_00187	SAMN01805320_paratyphi_B_01473	SAMN01805323_paratyphi_B_02605	SAMN01823726_Paratyphi_A_00619	SAMN01823727_paratyphi_B_01778	SAMN01823729_paratyphi_B_00781	SAMN01933185_Fr_1988_human_03691	SAMN02367583_53lz28z39_03518	SAMN02367800_Salamae_58dz6_00275	SAMN02384207_human_03119	SAMN02415179_paratyphi_B_01503
ompA		Outer membrane protein A	75	75	1	1	9806				1052	1058	1052	A1_01601	A7_02479	A8_02446	A9_02668	B6_02452	C2_03770	D3_01262	D5_02010	D6_02667	E5_04061	E9_03763	Clin_ERR294810_03827	Clin_ERR294811_03932	SF_ERR495254_03048	SF_ERR495265_03636	G5_02511	H6_02329	I1_02005	SAMEA1705941_human_00954	SAMEA1705953_Paratyphi_A_01781	SAMEA2067822_Typhi_02547	SAMEA2072798_Typhi_01917	SAMEA2072815_Typhi_02988	SAMEA2272227_DT2_01041	SAMN00990755_Salamae_58lz13_03876	SAMN01041143_human_02484	SAMN01805320_paratyphi_B_02922	SAMN01805323_paratyphi_B_01893	SAMN01823726_Paratyphi_A_01898	SAMN01823727_paratyphi_B_00060	SAMN01823729_paratyphi_B_02041	SAMN01933185_Fr_1988_human_00939	SAMN02367583_53lz28z39_04157	SAMN02367800_Salamae_58dz6_02447	SAMN02384207_human_00954	SAMN02415179_paratyphi_B_00896
miaB		tRNA-2-methylthio-N(6)-dimethylallyladenosine synthase	75	75	1	1	8882				1424	1424	1424	A1_00575	A7_03596	A8_01346	A9_00207	B6_03884	C2_04424	D3_00608	D5_01409	D6_01412	E5_00281	E9_00571	Clin_ERR294810_02512	Clin_ERR294811_00847	SF_ERR495254_02425	SF_ERR495265_03099	G5_00241	H6_00396	I1_02132	SAMEA1705941_human_00647	SAMEA1705953_Paratyphi_A_02076	SAMEA2067822_Typhi_02905	SAMEA2072798_Typhi_01559	SAMEA2072815_Typhi_03347	SAMEA2272227_DT2_00673	SAMN00990755_Salamae_58lz13_01241	SAMN01041143_human_02175	SAMN01805320_paratyphi_B_04007	SAMN01805323_paratyphi_B_01740	SAMN01823726_Paratyphi_A_01540	SAMN01823727_paratyphi_B_03894	SAMN01823729_paratyphi_B_00819	SAMN01933185_Fr_1988_human_03082	SAMN02367583_53lz28z39_03315	SAMN02367800_Salamae_58dz6_03089	SAMN02384207_human_00647	SAMN02415179_paratyphi_B_03114
nuoF		NADH-quinone oxidoreductase subunit F	75	75	1	1	2087				1337	1337	1337	A1_00393	A7_02734	A8_03257	A9_04109	B6_01668	C2_00651	D3_00216	D5_03357	D6_02169	E5_00898	E9_00204	Clin_ERR294810_03717	Clin_ERR294811_03616	SF_ERR495254_03305	SF_ERR495265_01388	G5_01934	H6_04415	I1_03635	SAMEA1705941_human_02347	SAMEA1705953_Paratyphi_A_00546	SAMEA2067822_Typhi_01223	SAMEA2072798_Typhi_03215	SAMEA2072815_Typhi_01687	SAMEA2272227_DT2_02343	SAMN00990755_Salamae_58lz13_01169	SAMN01041143_human_03822	SAMN01805320_paratyphi_B_01750	SAMN01805323_paratyphi_B_02284	SAMN01823726_Paratyphi_A_03136	SAMN01823727_paratyphi_B_01045	SAMN01823729_paratyphi_B_02916	SAMN01933185_Fr_1988_human_03490	SAMN02367583_53lz28z39_02800	SAMN02367800_Salamae_58dz6_02778	SAMN02384207_human_02347	SAMN02415179_paratyphi_B_01239
rplA		50S ribosomal protein L1	75	75	1	1	13175				704	704	704	A1_02814	A7_03339	A8_02958	A9_03229	B6_02934	C2_01939	D3_02801	D5_02603	D6_03060	E5_02108	E9_02187	Clin_ERR294810_02878	Clin_ERR294811_04558	SF_ERR495254_00755	SF_ERR495265_03186	G5_02778	H6_03008	I1_02606	SAMEA1705941_human_04041	SAMEA1705953_Paratyphi_A_04027	SAMEA2067822_Typhi_04531	SAMEA2072798_Typhi_04493	SAMEA2072815_Typhi_04488	SAMEA2272227_DT2_04139	SAMN00990755_Salamae_58lz13_00344	SAMN01041143_human_01110	SAMN01805320_paratyphi_B_01984	SAMN01805323_paratyphi_B_00285	SAMN01823726_Paratyphi_A_04134	SAMN01823727_paratyphi_B_01135	SAMN01823729_paratyphi_B_00508	SAMN01933185_Fr_1988_human_03353	SAMN02367583_53lz28z39_01753	SAMN02367800_Salamae_58dz6_04425	SAMN02384207_human_04041	SAMN02415179_paratyphi_B_00173
rpe_1		Ribulose-phosphate 3-epimerase	75	75	1	1	5016				677	677	677	A1_01968	A7_00094	A8_00475	A9_01548	B6_00417	C2_03136	D3_03249	D5_00475	D6_00468	E5_03412	E9_03164	Clin_ERR294810_00888	Clin_ERR294811_00395	SF_ERR495254_02372	SF_ERR495265_00383	G5_03143	H6_01383	I1_00494	SAMEA1705941_human_03386	SAMEA1705953_Paratyphi_A_03371	SAMEA2067822_Typhi_04108	SAMEA2072798_Typhi_00357	SAMEA2072815_Typhi_00358	SAMEA2272227_DT2_03473	SAMN00990755_Salamae_58lz13_00736	SAMN01041143_human_00455	SAMN01805320_paratyphi_B_02158	SAMN01805323_paratyphi_B_02300	SAMN01823726_Paratyphi_A_00351	SAMN01823727_paratyphi_B_02742	SAMN01823729_paratyphi_B_04279	SAMN01933185_Fr_1988_human_00037	SAMN02367583_53lz28z39_01704	SAMN02367800_Salamae_58dz6_01024	SAMN02384207_human_03386	SAMN02415179_paratyphi_B_04474
fabB		3-oxoacyl-[acyl-carrier-protein] synthase 1	75	75	1	1	2028				1214	1220	1215	A1_00340	A7_01706	A8_03309	A9_04057	B6_01357	C2_00598	D3_00269	D5_03305	D6_02221	E5_00845	E9_00151	Clin_ERR294810_01981	Clin_ERR294811_03763	SF_ERR495254_04519	SF_ERR495265_01314	G5_02251	H6_04362	I1_03583	SAMEA1705941_human_02400	SAMEA1705953_Paratyphi_A_00493	SAMEA2067822_Typhi_01170	SAMEA2072798_Typhi_03268	SAMEA2072815_Typhi_01632	SAMEA2272227_DT2_02396	SAMN00990755_Salamae_58lz13_01117	SAMN01041143_human_03875	SAMN01805320_paratyphi_B_01802	SAMN01805323_paratyphi_B_02232	SAMN01823726_Paratyphi_A_03189	SAMN01823727_paratyphi_B_03245	SAMN01823729_paratyphi_B_00431	SAMN01933185_Fr_1988_human_03798	SAMN02367583_53lz28z39_02852	SAMN02367800_Salamae_58dz6_02726	SAMN02384207_human_02400	SAMN02415179_paratyphi_B_01187
metP		Methionine import system permease protein MetP	75	75	1	1	8370				659	659	659	A1_04207	A7_00225	A8_01199	A9_01038	B6_04524	C2_03700	D3_03362	D5_01262	D6_01265	E5_03116	E9_04312	Clin_ERR294810_03282	Clin_ERR294811_03002	SF_ERR495254_02262	SF_ERR495265_00690	G5_01453	H6_02958	I1_02279	SAMEA1705941_human_00498	SAMEA1705953_Paratyphi_A_02219	SAMEA2067822_Typhi_03050	SAMEA2072798_Typhi_01413	SAMEA2072815_Typhi_03494	SAMEA2272227_DT2_00515	SAMN00990755_Salamae_58lz13_02626	SAMN01041143_human_02027	SAMN01805320_paratyphi_B_04193	SAMN01805323_paratyphi_B_01552	SAMN01823726_Paratyphi_A_01399	SAMN01823727_paratyphi_B_04217	SAMN01823729_paratyphi_B_02703	SAMN01933185_Fr_1988_human_02952	SAMN02367583_53lz28z39_00839	SAMN02367800_Salamae_58dz6_01271	SAMN02384207_human_00498	SAMN02415179_paratyphi_B_02345
uppP		Undecaprenyl-diphosphatase	75	75	1	1	5491				821	821	821	A1_04360	A7_04104	A8_00147	A9_03082	B6_02897	C2_02927	D3_01453	D5_02834	D6_04080	E5_01501	E9_01523	Clin_ERR294810_01096	Clin_ERR294811_01046	SF_ERR495254_01000	SF_ERR495265_01763	G5_00847	H6_02410	I1_03351	SAMEA1705941_human_03112	SAMEA1705953_Paratyphi_A_03097	SAMEA2067822_Typhi_03823	SAMEA2072798_Typhi_00640	SAMEA2072815_Typhi_04266	SAMEA2272227_DT2_03190	SAMN00990755_Salamae_58lz13_04638	SAMN01041143_human_00181	SAMN01805320_paratyphi_B_01467	SAMN01805323_paratyphi_B_02611	SAMN01823726_Paratyphi_A_00625	SAMN01823727_paratyphi_B_01772	SAMN01823729_paratyphi_B_00775	SAMN01933185_Fr_1988_human_03698	SAMN02367583_53lz28z39_03528	SAMN02367800_Salamae_58dz6_00285	SAMN02384207_human_03113	SAMN02415179_paratyphi_B_01509
ndh		NADH dehydrogenase	75	75	1	1	10202				1304	1304	1304	A1_01376	A7_00517	A8_00849	A9_02153	B6_01245	C2_03916	D3_00781	D5_00862	D6_00543	E5_03915	E9_03618	Clin_ERR294810_02359	Clin_ERR294811_00578	SF_ERR495254_04570	SF_ERR495265_01551	G5_04047	H6_02469	I1_00780	SAMEA1705941_human_01868	SAMEA1705953_Paratyphi_A_01638	SAMEA2067822_Typhi_02403	SAMEA2072798_Typhi_02060	SAMEA2072815_Typhi_02844	SAMEA2272227_DT2_01180	SAMN00990755_Salamae_58lz13_03570	SAMN01041143_human_03400	SAMN01805320_paratyphi_B_03341	SAMN01805323_paratyphi_B_03440	SAMN01823726_Paratyphi_A_02041	SAMN01823727_paratyphi_B_01355	SAMN01823729_paratyphi_B_04067	SAMN01933185_Fr_1988_human_01386	SAMN02367583_53lz28z39_04294	SAMN02367800_Salamae_58dz6_03527	SAMN02384207_human_01867	SAMN02415179_paratyphi_B_03513
frdD		Fumarate reductase subunit D	75	75	1	1	1368				359	359	359	A1_03903	A7_02621	A8_04421	A9_03773	B6_03131	C2_02286	D3_02591	D5_00141	D6_03750	E5_02760	E9_03339	Clin_ERR294810_03423	Clin_ERR294811_02852	SF_ERR495254_04069	SF_ERR495265_03731	G5_00528	H6_04321	I1_00143	SAMEA1705941_human_04207	SAMEA1705953_Paratyphi_A_04192	SAMEA2067822_Typhi_00415	SAMEA2072798_Typhi_04045	SAMEA2072815_Typhi_00877	SAMEA2272227_DT2_04324	SAMN00990755_Salamae_58lz13_02934	SAMN01041143_human_01277	SAMN01805320_paratyphi_B_00346	SAMN01805323_paratyphi_B_01274	SAMN01823726_Paratyphi_A_03970	SAMN01823727_paratyphi_B_04004	SAMN01823729_paratyphi_B_03104	SAMN01933185_Fr_1988_human_02794	SAMN02367583_53lz28z39_00499	SAMN02367800_Salamae_58dz6_04278	SAMN02384207_human_04207	SAMN02415179_paratyphi_B_03200
rng		Ribonuclease G	75	75	1	1	5147				1469	1469	1469	A1_02298	A7_02101	A8_01843	A9_03413	B6_02653	C2_01847	D3_02163	D5_03004	D6_02350	E5_02010	E9_02070	Clin_ERR294810_02289	Clin_ERR294811_02102	SF_ERR495254_02178	SF_ERR495265_04580	G5_01525	H6_00922	I1_03181	SAMEA1705941_human_03272	SAMEA1705953_Paratyphi_A_03259	SAMEA2067822_Typhi_03992	SAMEA2072798_Typhi_00472	SAMEA2072815_Typhi_04435	SAMEA2272227_DT2_03358	SAMN00990755_Salamae_58lz13_04807	SAMN01041143_human_00341	SAMN01805320_paratyphi_B_01878	SAMN01805323_paratyphi_B_03207	SAMN01823726_Paratyphi_A_00463	SAMN01823727_paratyphi_B_01373	SAMN01823729_paratyphi_B_00371	SAMN01933185_Fr_1988_human_00363	SAMN02367583_53lz28z39_03351	SAMN02367800_Salamae_58dz6_00075	SAMN02384207_human_03273	SAMN02415179_paratyphi_B_02245
metQ_1		D-methionine-binding lipoprotein MetQ	75	75	1	1	7782				815	815	815	A1_01500	A7_00359	A8_04189	A9_00038	B6_00484	C2_03988	D3_03633	D5_00523	D6_01746	E5_04338	E9_04014	Clin_ERR294810_00004	Clin_ERR294811_00004	SF_ERR495254_00355	SF_ERR495265_00342	G5_04329	H6_03618	I1_03082	SAMEA1705941_human_00250	SAMEA1705953_Paratyphi_A_00251	SAMEA2067822_Typhi_00918	SAMEA2072798_Typhi_03521	SAMEA2072815_Typhi_01380	SAMEA2272227_DT2_00245	SAMN00990755_Salamae_58lz13_03466	SAMN01041143_human_01778	SAMN01805320_paratyphi_B_02475	SAMN01805323_paratyphi_B_01007	SAMN01823726_Paratyphi_A_03432	SAMN01823727_paratyphi_B_02909	SAMN01823729_paratyphi_B_01072	SAMN01933185_Fr_1988_human_00852	SAMN02367583_53lz28z39_00004	SAMN02367800_Salamae_58dz6_04005	SAMN02384207_human_00250	SAMN02415179_paratyphi_B_02702
ftsB		Cell division protein FtsB	75	75	1	1	6059				311	311	311	A1_01292	A7_01058	A8_04246	A9_02071	B6_03463	C2_02646	D3_01734	D5_04449	D6_03982	E5_01782	E9_01242	Clin_ERR294810_01484	Clin_ERR294811_02590	SF_ERR495254_02980	SF_ERR495265_03609	G5_03947	H6_00443	I1_04452	SAMEA1705941_human_02829	SAMEA1705953_Paratyphi_A_02815	SAMEA2067822_Typhi_03527	SAMEA2072798_Typhi_00940	SAMEA2072815_Typhi_03968	SAMEA2272227_DT2_02914	SAMN00990755_Salamae_58lz13_04368	SAMN01041143_human_04347	SAMN01805320_paratyphi_B_01172	SAMN01805323_paratyphi_B_00382	SAMN01823726_Paratyphi_A_00907	SAMN01823727_paratyphi_B_02310	SAMN01823729_paratyphi_B_01721	SAMN01933185_Fr_1988_human_04114	SAMN02367583_53lz28z39_03812	SAMN02367800_Salamae_58dz6_01324	SAMN02384207_human_02830	SAMN02415179_paratyphi_B_04348
fusA		Elongation factor G	75	75	1	1	5066				2114	2114	2114	A1_01932	A7_00138	A8_00519	A9_02532	B6_00373	C2_03100	D3_03285	D5_00519	D6_00512	E5_03376	E9_03200	Clin_ERR294810_00851	Clin_ERR294811_00358	SF_ERR495254_02409	SF_ERR495265_00346	G5_03179	H6_01419	I1_00538	SAMEA1705941_human_03349	SAMEA1705953_Paratyphi_A_03335	SAMEA2067822_Typhi_04069	SAMEA2072798_Typhi_00396	SAMEA2072815_Typhi_00397	SAMEA2272227_DT2_03435	SAMN00990755_Salamae_58lz13_00692	SAMN01041143_human_00418	SAMN01805320_paratyphi_B_00025	SAMN01805323_paratyphi_B_02478	SAMN01823726_Paratyphi_A_00387	SAMN01823727_paratyphi_B_00046	SAMN01823729_paratyphi_B_03542	SAMN01933185_Fr_1988_human_00001	SAMN02367583_53lz28z39_01748	SAMN02367800_Salamae_58dz6_01068	SAMN02384207_human_03350	SAMN02415179_paratyphi_B_01728
prmB		50S ribosomal protein L3 glutamine methyltransferase	75	75	1	1	2018				932	932	932	A1_00333	A7_01713	A8_03316	A9_04050	B6_01350	C2_00591	D3_00276	D5_03298	D6_02228	E5_00838	E9_00144	Clin_ERR294810_01988	Clin_ERR294811_03756	SF_ERR495254_04512	SF_ERR495265_01321	G5_02244	H6_04355	I1_03576	SAMEA1705941_human_02407	SAMEA1705953_Paratyphi_A_00486	SAMEA2067822_Typhi_01162	SAMEA2072798_Typhi_03276	SAMEA2072815_Typhi_01624	SAMEA2272227_DT2_02403	SAMN00990755_Salamae_58lz13_01110	SAMN01041143_human_03882	SAMN01805320_paratyphi_B_01809	SAMN01805323_paratyphi_B_00140	SAMN01823726_Paratyphi_A_03196	SAMN01823727_paratyphi_B_03238	SAMN01823729_paratyphi_B_00424	SAMN01933185_Fr_1988_human_03805	SAMN02367583_53lz28z39_02859	SAMN02367800_Salamae_58dz6_02719	SAMN02384207_human_02407	SAMN02415179_paratyphi_B_01180
nagC		N-acetylglucosamine repressor	75	75	1	1	8887				1220	1220	1220	A1_00564	A7_03608	A8_01358	A9_00195	B6_03896	C2_04413	D3_00597	D5_01421	D6_01424	E5_00292	E9_00560	Clin_ERR294810_02501	Clin_ERR294811_00836	SF_ERR495254_02436	SF_ERR495265_03110	G5_00253	H6_00408	I1_02120	SAMEA1705941_human_00659	SAMEA1705953_Paratyphi_A_02065	SAMEA2067822_Typhi_02895	SAMEA2072798_Typhi_01569	SAMEA2072815_Typhi_03337	SAMEA2272227_DT2_00685	SAMN00990755_Salamae_58lz13_01252	SAMN01041143_human_02187	SAMN01805320_paratyphi_B_03995	SAMN01805323_paratyphi_B_02941	SAMN01823726_Paratyphi_A_01551	SAMN01823727_paratyphi_B_00596	SAMN01823729_paratyphi_B_02657	SAMN01933185_Fr_1988_human_03094	SAMN02367583_53lz28z39_03303	SAMN02367800_Salamae_58dz6_03077	SAMN02384207_human_00659	SAMN02415179_paratyphi_B_01136
manZ_2		PTS system mannose-specific EIID component	75	75	1	1	12550				857	857	857	A1_02199	A7_01514	A8_01581	A9_01462	B6_01497	C2_03404	D3_02981	D5_01723	D6_01643	E5_01301	E9_02897	Clin_ERR294810_01337	Clin_ERR294811_04041	SF_ERR495254_01832	SF_ERR495265_04375	G5_01631	H6_02559	I1_01691	SAMEA1705941_human_03673	SAMEA1705953_Paratyphi_A_03653	SAMEA2067822_Typhi_04392	SAMEA2072798_Typhi_00073	SAMEA2072815_Typhi_00073	SAMEA2272227_DT2_03762	SAMN00990755_Salamae_58lz13_01003	SAMN01041143_human_00742	SAMN01805320_paratyphi_B_01643	SAMN01805323_paratyphi_B_03283	SAMN01823726_Paratyphi_A_00069	SAMN01823727_paratyphi_B_01480	SAMN01823729_paratyphi_B_03046	SAMN01933185_Fr_1988_human_00299	SAMN02367583_53lz28z39_01438	SAMN02367800_Salamae_58dz6_00753	SAMN02384207_human_03673	SAMN02415179_paratyphi_B_00292
ansB_1		L-asparaginase 2	75	75	1	1	5783				1046	1046	1046	A1_01122	A7_03259	A8_02701	A9_03144	B6_02806	C2_02816	D3_01564	D5_02536	D6_03000	E5_01612	E9_01412	Clin_ERR294810_04681	Clin_ERR294811_04673	SF_ERR495254_04629	SF_ERR495265_04627	G5_02717	H6_03313	I1_02527	SAMEA1705941_human_03011	SAMEA1705953_Paratyphi_A_02994	SAMEA2067822_Typhi_03717	SAMEA2072798_Typhi_00748	SAMEA2072815_Typhi_04159	SAMEA2272227_DT2_03090	SAMN00990755_Salamae_58lz13_02741	SAMN01041143_human_00080	SAMN01805320_paratyphi_B_01360	SAMN01805323_paratyphi_B_02718	SAMN01823726_Paratyphi_A_00728	SAMN01823727_paratyphi_B_01671	SAMN01823729_paratyphi_B_00674	SAMN01933185_Fr_1988_human_03950	SAMN02367583_53lz28z39_03625	SAMN02367800_Salamae_58dz6_00484	SAMN02384207_human_03012	SAMN02415179_paratyphi_B_04168
grcA		Autonomous glycyl radical cofactor	75	75	1	1	3822				383	383	383	A1_02366	A7_00701	A8_00601	A9_00326	B6_02178	C2_01904	D3_02225	D5_00703	D6_00950	E5_02072	E9_02121	Clin_ERR294810_00841	Clin_ERR294811_04725	SF_ERR495254_03363	SF_ERR495265_03664	G5_00495	H6_00584	I1_00742	SAMEA1705941_human_02621	SAMEA1705953_Paratyphi_A_00269	SAMEA2067822_Typhi_00935	SAMEA2072798_Typhi_03504	SAMEA2072815_Typhi_01397	SAMEA2272227_DT2_02673	SAMN00990755_Salamae_58lz13_04147	SAMN01041143_human_04097	SAMN01805320_paratyphi_B_04424	SAMN01805323_paratyphi_B_01819	SAMN01823726_Paratyphi_A_03414	SAMN01823727_paratyphi_B_02042	SAMN01823729_paratyphi_B_01956	SAMN01933185_Fr_1988_human_00579	SAMN02367583_53lz28z39_03064	SAMN02367800_Salamae_58dz6_04538	SAMN02384207_human_02622	SAMN02415179_paratyphi_B_03419
fbp		Fructose-1,6-bisphosphatase class 1	75	75	1	1	1205				998	998	998	A1_03829	A7_02536	A8_04506	A9_03858	B6_03046	C2_02360	D3_02517	D5_00056	D6_03665	E5_02834	E9_03413	Clin_ERR294810_00568	Clin_ERR294811_02742	SF_ERR495254_03437	SF_ERR495265_03927	G5_00603	H6_04246	I1_00058	SAMEA1705941_human_04283	SAMEA1705953_Paratyphi_A_04272	SAMEA2067822_Typhi_00492	SAMEA2072798_Typhi_03968	SAMEA2072815_Typhi_00954	SAMEA2272227_DT2_04398	SAMN00990755_Salamae_58lz13_03010	SAMN01041143_human_01353	SAMN01805320_paratyphi_B_00623	SAMN01805323_paratyphi_B_01199	SAMN01823726_Paratyphi_A_03844	SAMN01823727_paratyphi_B_00435	SAMN01823729_paratyphi_B_04422	SAMN01933185_Fr_1988_human_02720	SAMN02367583_53lz28z39_00424	SAMN02367800_Salamae_58dz6_04203	SAMN02384207_human_04283	SAMN02415179_paratyphi_B_03275
group_13431		hypothetical protein	75	75	1	1	5273				503	503	503	A1_04444	A7_01202	A8_00071	A9_03507	B6_02559	C2_03011	D3_01369	D5_02910	D6_04156	E5_01417	E9_01607	Clin_ERR294810_01157	Clin_ERR294811_00883	SF_ERR495254_01061	SF_ERR495265_01864	G5_01966	H6_01546	I1_03275	SAMEA1705941_human_03173	SAMEA1705953_Paratyphi_A_03163	SAMEA2067822_Typhi_03895	SAMEA2072798_Typhi_00569	SAMEA2072815_Typhi_04338	SAMEA2272227_DT2_03258	SAMN00990755_Salamae_58lz13_04713	SAMN01041143_human_00242	SAMN01805320_paratyphi_B_01528	SAMN01805323_paratyphi_B_02550	SAMN01823726_Paratyphi_A_00560	SAMN01823727_paratyphi_B_02131	SAMN01823729_paratyphi_B_00529	SAMN01933185_Fr_1988_human_03636	SAMN02367583_53lz28z39_03445	SAMN02367800_Salamae_58dz6_00169	SAMN02384207_human_03174	SAMN02415179_paratyphi_B_00323
htpG		Chaperone protein HtpG	75	75	1	1	8340				1874	1874	1874	A1_04234	A7_00201	A8_01175	A9_01014	B6_04500	C2_03673	D3_03389	D5_01238	D6_01241	E5_03143	E9_04285	Clin_ERR294810_03256	Clin_ERR294811_03028	SF_ERR495254_02288	SF_ERR495265_00664	G5_01427	H6_02932	I1_02303	SAMEA1705941_human_00471	SAMEA1705953_Paratyphi_A_02245	SAMEA2067822_Typhi_03078	SAMEA2072798_Typhi_01385	SAMEA2072815_Typhi_03522	SAMEA2272227_DT2_00488	SAMN00990755_Salamae_58lz13_03792	SAMN01041143_human_01999	SAMN01805320_paratyphi_B_04219	SAMN01805323_paratyphi_B_01578	SAMN01823726_Paratyphi_A_01373	SAMN01823727_paratyphi_B_03835	SAMN01823729_paratyphi_B_02729	SAMN01933185_Fr_1988_human_01296	SAMN02367583_53lz28z39_00864	SAMN02367800_Salamae_58dz6_02287	SAMN02384207_human_00472	SAMN02415179_paratyphi_B_02319
cyoE		Protoheme IX farnesyltransferase	75	75	1	1	8290				890	890	890	A1_04280	A7_00154	A8_01128	A9_00967	B6_04453	C2_03627	D3_03435	D5_01191	D6_01194	E5_03189	E9_04239	Clin_ERR294810_01254	Clin_ERR294811_02473	SF_ERR495254_01412	SF_ERR495265_02142	G5_01381	H6_02886	I1_02350	SAMEA1705941_human_00425	SAMEA1705953_Paratyphi_A_02291	SAMEA2067822_Typhi_03126	SAMEA2072798_Typhi_01337	SAMEA2072815_Typhi_03570	SAMEA2272227_DT2_00442	SAMN00990755_Salamae_58lz13_03746	SAMN01041143_human_01953	SAMN01805320_paratyphi_B_04265	SAMN01805323_paratyphi_B_01624	SAMN01823726_Paratyphi_A_01327	SAMN01823727_paratyphi_B_03788	SAMN01823729_paratyphi_B_02776	SAMN01933185_Fr_1988_human_01250	SAMN02367583_53lz28z39_00911	SAMN02367800_Salamae_58dz6_02240	SAMN02384207_human_00426	SAMN02415179_paratyphi_B_02271
group_13434		hypothetical protein	75	75	1	1	7952				740	740	740	A1_01674	A7_02964	A8_02631	A9_02771	B6_02772	C2_03508	D3_03554	D5_02441	D6_02977	E5_03308	E9_01838	Clin_ERR294810_02640	Clin_ERR294811_02158	SF_ERR495254_01939	SF_ERR495265_02771	G5_01270	H6_03053	I1_02503	SAMEA1705941_human_00297	SAMEA1705953_Paratyphi_A_02464	SAMEA2067822_Typhi_03246	SAMEA2072798_Typhi_01219	SAMEA2072815_Typhi_03689	SAMEA2272227_DT2_00315	SAMN00990755_Salamae_58lz13_03627	SAMN01041143_human_01825	SAMN01805320_paratyphi_B_04391	SAMN01805323_paratyphi_B_04180	SAMN01823726_Paratyphi_A_01215	SAMN01823727_paratyphi_B_03660	SAMN01823729_paratyphi_B_03237	SAMN01933185_Fr_1988_human_03895	SAMN02367583_53lz28z39_01030	SAMN02367800_Salamae_58dz6_03116	SAMN02384207_human_00297	SAMN02415179_paratyphi_B_01800
rppH		RNA pyrophosphohydrolase	75	75	1	1	5930				530	530	530	A1_01220	A7_01132	A8_04320	A9_00543	B6_03537	C2_02718	D3_01662	D5_04523	D6_03908	E5_01710	E9_01314	Clin_ERR294810_01565	Clin_ERR294811_01503	SF_ERR495254_00653	SF_ERR495265_01126	G5_03871	H6_03418	I1_04526	SAMEA1705941_human_02908	SAMEA1705953_Paratyphi_A_02899	SAMEA2067822_Typhi_03612	SAMEA2072798_Typhi_00854	SAMEA2072815_Typhi_04053	SAMEA2272227_DT2_02989	SAMN00990755_Salamae_58lz13_04482	SAMN01041143_human_04426	SAMN01805320_paratyphi_B_01255	SAMN01805323_paratyphi_B_02823	SAMN01823726_Paratyphi_A_00823	SAMN01823727_paratyphi_B_02383	SAMN01823729_paratyphi_B_00954	SAMN01933185_Fr_1988_human_04049	SAMN02367583_53lz28z39_03734	SAMN02367800_Salamae_58dz6_03705	SAMN02384207_human_02909	SAMN02415179_paratyphi_B_04267
tgt		Queuine tRNA-ribosyltransferase	75	75	1	1	8236				1127	1127	1127	A1_04312	A7_00799	A8_01100	A9_00939	B6_04425	C2_03595	D3_03467	D5_01163	D6_01166	E5_03221	E9_04207	Clin_ERR294810_01285	Clin_ERR294811_02504	SF_ERR495254_01381	SF_ERR495265_02111	G5_01351	H6_02856	I1_02378	SAMEA1705941_human_00390	SAMEA1705953_Paratyphi_A_02325	SAMEA2067822_Typhi_03163	SAMEA2072798_Typhi_01300	SAMEA2072815_Typhi_03608	SAMEA2272227_DT2_00408	SAMN00990755_Salamae_58lz13_03718	SAMN01041143_human_01919	SAMN01805320_paratyphi_B_04299	SAMN01805323_paratyphi_B_01658	SAMN01823726_Paratyphi_A_01293	SAMN01823727_paratyphi_B_03754	SAMN01823729_paratyphi_B_02810	SAMN01933185_Fr_1988_human_01220	SAMN02367583_53lz28z39_00939	SAMN02367800_Salamae_58dz6_03211	SAMN02384207_human_00391	SAMN02415179_paratyphi_B_03053
recA		Protein RecA	75	75	1	1	6172				1061	1061	1061	A1_00263	A7_00877	A8_01419	A9_01729	B6_02108	C2_00393	D3_00383	D5_01536	D6_01547	E5_00603	E9_00813	Clin_ERR294810_01382	Clin_ERR294811_02692	SF_ERR495254_02878	SF_ERR495265_03506	G5_01073	H6_00544	I1_01106	SAMEA1705941_human_02728	SAMEA1705953_Paratyphi_A_02718	SAMEA2067822_Typhi_03427	SAMEA2072798_Typhi_01038	SAMEA2072815_Typhi_03869	SAMEA2272227_DT2_02812	SAMN00990755_Salamae_58lz13_04461	SAMN01041143_human_04246	SAMN01805320_paratyphi_B_02741	SAMN01805323_paratyphi_B_00433	SAMN01823726_Paratyphi_A_01004	SAMN01823727_paratyphi_B_02206	SAMN01823729_paratyphi_B_00889	SAMN01933185_Fr_1988_human_04213	SAMN02367583_53lz28z39_03906	SAMN02367800_Salamae_58dz6_01414	SAMN02384207_human_02729	SAMN02415179_paratyphi_B_04452
rsxE		Electron transport complex subunit RsxE	75	75	1	1	10578				692	692	692	A1_02637	A7_02215	A8_02243	A9_01788	B6_01921	C2_01667	D3_04369	D5_03687	D6_00878	E5_04249	E9_02379	Clin_ERR294810_02099	Clin_ERR294811_03864	SF_ERR495254_01646	SF_ERR495265_02292	G5_03665	H6_03874	I1_03745	SAMEA1705941_human_01620	SAMEA1705953_Paratyphi_A_01401	SAMEA2067822_Typhi_02009	SAMEA2072798_Typhi_02455	SAMEA2072815_Typhi_02452	SAMEA2272227_DT2_01422	SAMN00990755_Salamae_58lz13_00055	SAMN01041143_human_03151	SAMN01805320_paratyphi_B_03583	SAMN01805323_paratyphi_B_03679	SAMN01823726_Paratyphi_A_02277	SAMN01823727_paratyphi_B_03902	SAMN01823729_paratyphi_B_02227	SAMN01933185_Fr_1988_human_01683	SAMN02367583_53lz28z39_01265	SAMN02367800_Salamae_58dz6_03279	SAMN02384207_human_01619	SAMN02415179_paratyphi_B_03757
phoP		Virulence transcriptional regulatory protein PhoP	75	75	1	1	10228				674	674	674	A1_01396	A7_00497	A8_00829	A9_02173	B6_02973	C2_03936	D3_00801	D5_00842	D6_00523	E5_03895	E9_03598	Clin_ERR294810_02339	Clin_ERR294811_00598	SF_ERR495254_04550	SF_ERR495265_01531	G5_04067	H6_02489	I1_00760	SAMEA1705941_human_01848	SAMEA1705953_Paratyphi_A_01617	SAMEA2067822_Typhi_02382	SAMEA2072798_Typhi_02081	SAMEA2072815_Typhi_02823	SAMEA2272227_DT2_01201	SAMN00990755_Salamae_58lz13_03590	SAMN01041143_human_03380	SAMN01805320_paratyphi_B_03361	SAMN01805323_paratyphi_B_03460	SAMN01823726_Paratyphi_A_02062	SAMN01823727_paratyphi_B_01335	SAMN01823729_paratyphi_B_04046	SAMN01933185_Fr_1988_human_01408	SAMN02367583_53lz28z39_04314	SAMN02367800_Salamae_58dz6_03507	SAMN02384207_human_01847	SAMN02415179_paratyphi_B_03533
secF		Protein translocase subunit SecF	75	75	1	1	8239				971	971	971	A1_04309	A7_00796	A8_01103	A9_00942	B6_04428	C2_03598	D3_03464	D5_01166	D6_01169	E5_03218	E9_04210	Clin_ERR294810_01282	Clin_ERR294811_02501	SF_ERR495254_01384	SF_ERR495265_02114	G5_01354	H6_02859	I1_02375	SAMEA1705941_human_00393	SAMEA1705953_Paratyphi_A_02322	SAMEA2067822_Typhi_03160	SAMEA2072798_Typhi_01303	SAMEA2072815_Typhi_03605	SAMEA2272227_DT2_00411	SAMN00990755_Salamae_58lz13_03721	SAMN01041143_human_01922	SAMN01805320_paratyphi_B_04296	SAMN01805323_paratyphi_B_01655	SAMN01823726_Paratyphi_A_01296	SAMN01823727_paratyphi_B_03757	SAMN01823729_paratyphi_B_02807	SAMN01933185_Fr_1988_human_01223	SAMN02367583_53lz28z39_00936	SAMN02367800_Salamae_58dz6_03214	SAMN02384207_human_00394	SAMN02415179_paratyphi_B_03050
rplT		50S ribosomal protein L20	75	75	1	1	10436				356	356	356	A1_01531	A7_03078	A8_02137	A9_01894	B6_02027	C2_01772	D3_04474	D5_03581	D6_04363	E5_04144	E9_02274	Clin_ERR294810_01688	Clin_ERR294811_02060	SF_ERR495254_01506	SF_ERR495265_02409	G5_03560	H6_01962	I1_03851	SAMEA1705941_human_01738	SAMEA1705953_Paratyphi_A_01512	SAMEA2067822_Typhi_01901	SAMEA2072798_Typhi_02561	SAMEA2072815_Typhi_02346	SAMEA2272227_DT2_01304	SAMN00990755_Salamae_58lz13_00159	SAMN01041143_human_03270	SAMN01805320_paratyphi_B_03463	SAMN01805323_paratyphi_B_03562	SAMN01823726_Paratyphi_A_02166	SAMN01823727_paratyphi_B_03329	SAMN01823729_paratyphi_B_02568	SAMN01933185_Fr_1988_human_01576	SAMN02367583_53lz28z39_01160	SAMN02367800_Salamae_58dz6_03383	SAMN02384207_human_01737	SAMN02415179_paratyphi_B_03639
asrC		Anaerobic sulfite reductase subunit C	75	75	1	1	3775				1013	1013	1013	A1_03501	A7_00741	A8_00561	A9_00286	B6_01756	C2_00976	D3_02271	D5_00663	D6_00990	E5_00015	E9_02012	Clin_ERR294810_00372	Clin_ERR294811_01391	SF_ERR495254_01198	SF_ERR495265_03228	G5_00453	H6_00626	I1_00702	SAMEA1705941_human_02579	SAMEA1705953_Paratyphi_A_00313	SAMEA2067822_Typhi_00980	SAMEA2072798_Typhi_03461	SAMEA2072815_Typhi_01440	SAMEA2272227_DT2_02572	SAMN00990755_Salamae_58lz13_04184	SAMN01041143_human_04055	SAMN01805320_paratyphi_B_04466	SAMN01805323_paratyphi_B_01861	SAMN01823726_Paratyphi_A_03370	SAMN01823727_paratyphi_B_01999	SAMN01823729_paratyphi_B_01998	SAMN01933185_Fr_1988_human_00537	SAMN02367583_53lz28z39_03027	SAMN02367800_Salamae_58dz6_02336	SAMN02384207_human_02580	SAMN02415179_paratyphi_B_03377
gltI		Glutamate/aspartate import solute-binding protein	75	75	1	1	8877				908	908	908	A1_00580	A7_03591	A8_01341	A9_00212	B6_03879	C2_04429	D3_00613	D5_01404	D6_01407	E5_00276	E9_00576	Clin_ERR294810_02517	Clin_ERR294811_00852	SF_ERR495254_02420	SF_ERR495265_03094	G5_00236	H6_00391	I1_02137	SAMEA1705941_human_00642	SAMEA1705953_Paratyphi_A_02081	SAMEA2067822_Typhi_02910	SAMEA2072798_Typhi_01554	SAMEA2072815_Typhi_03352	SAMEA2272227_DT2_00668	SAMN00990755_Salamae_58lz13_01236	SAMN01041143_human_02170	SAMN01805320_paratyphi_B_04012	SAMN01805323_paratyphi_B_01745	SAMN01823726_Paratyphi_A_01535	SAMN01823727_paratyphi_B_03889	SAMN01823729_paratyphi_B_00824	SAMN01933185_Fr_1988_human_03077	SAMN02367583_53lz28z39_03320	SAMN02367800_Salamae_58dz6_03094	SAMN02384207_human_00642	SAMN02415179_paratyphi_B_03109
copA		Copper-exporting P-type ATPase	75	75	1	1	8355				2501	2501	2501	A1_04222	A7_00211	A8_01185	A9_01024	B6_04510	C2_03685	D3_03377	D5_01248	D6_01251	E5_03131	E9_04297	Clin_ERR294810_03267	Clin_ERR294811_03017	SF_ERR495254_02277	SF_ERR495265_00675	G5_01439	H6_02944	I1_02293	SAMEA1705941_human_00483	SAMEA1705953_Paratyphi_A_02234	SAMEA2067822_Typhi_03065	SAMEA2072798_Typhi_01398	SAMEA2072815_Typhi_03509	SAMEA2272227_DT2_00500	SAMN00990755_Salamae_58lz13_02641	SAMN01041143_human_02012	SAMN01805320_paratyphi_B_04208	SAMN01805323_paratyphi_B_01567	SAMN01823726_Paratyphi_A_01384	SAMN01823727_paratyphi_B_03846	SAMN01823729_paratyphi_B_02718	SAMN01933185_Fr_1988_human_02937	SAMN02367583_53lz28z39_00854	SAMN02367800_Salamae_58dz6_01256	SAMN02384207_human_00483	SAMN02415179_paratyphi_B_02330
dcd		dCTP deaminase	75	75	1	1	12280				581	581	581	A1_01903	A7_04462	A8_00761	A9_01257	B6_00102	C2_00561	D3_01807	D5_00332	D6_00806	E5_00808	E9_00288	Clin_ERR294810_00758	Clin_ERR294811_03117	SF_ERR495254_00867	SF_ERR495265_00935	G5_00111	H6_00702	I1_00229	SAMEA1705941_human_02153	SAMEA1705953_Paratyphi_A_00749	SAMEA2067822_Typhi_01431	SAMEA2072798_Typhi_03009	SAMEA2072815_Typhi_01895	SAMEA2272227_DT2_02137	SAMN00990755_Salamae_58lz13_01386	SAMN01041143_human_03629	SAMN01805320_paratyphi_B_03105	SAMN01805323_paratyphi_B_00678	SAMN01823726_Paratyphi_A_02933	SAMN01823727_paratyphi_B_00848	SAMN01823729_paratyphi_B_03740	SAMN01933185_Fr_1988_human_02364	SAMN02367583_53lz28z39_02510	SAMN02367800_Salamae_58dz6_00645	SAMN02384207_human_02153	SAMN02415179_paratyphi_B_00718
mprA		Transcriptional repressor MprA	75	75	1	1	6183				530	530	530	A1_00279	A7_00858	A8_01400	A9_01710	B6_02089	C2_00409	D3_00399	D5_01555	D6_01528	E5_00587	E9_00797	Clin_ERR294810_02923	Clin_ERR294811_04380	SF_ERR495254_01439	SF_ERR495265_01231	G5_01057	H6_00560	I1_01125	SAMEA1705941_human_02713	SAMEA1705953_Paratyphi_A_02702	SAMEA2067822_Typhi_03410	SAMEA2072798_Typhi_01055	SAMEA2072815_Typhi_03852	SAMEA2272227_DT2_02796	SAMN00990755_Salamae_58lz13_00010	SAMN01041143_human_04230	SAMN01805320_paratyphi_B_01904	SAMN01805323_paratyphi_B_03087	SAMN01823726_Paratyphi_A_01020	SAMN01823727_paratyphi_B_02192	SAMN01823729_paratyphi_B_00902	SAMN01933185_Fr_1988_human_04230	SAMN02367583_53lz28z39_03921	SAMN02367800_Salamae_58dz6_01429	SAMN02384207_human_02714	SAMN02415179_paratyphi_B_01528
nanR		HTH-type transcriptional repressor NanR	75	75	1	1	5190				782	782	782	A1_04512	A7_02080	A8_01864	A9_03434	B6_02632	C2_03079	D3_01301	D5_02983	D6_02329	E5_01349	E9_01675	Clin_ERR294810_01223	Clin_ERR294811_00949	SF_ERR495254_01127	SF_ERR495265_01930	G5_01555	H6_00952	I1_03202	SAMEA1705941_human_03242	SAMEA1705953_Paratyphi_A_03229	SAMEA2067822_Typhi_03962	SAMEA2072798_Typhi_00502	SAMEA2072815_Typhi_04405	SAMEA2272227_DT2_03328	SAMN00990755_Salamae_58lz13_04786	SAMN01041143_human_00311	SAMN01805320_paratyphi_B_01596	SAMN01805323_paratyphi_B_03178	SAMN01823726_Paratyphi_A_00494	SAMN01823727_paratyphi_B_00983	SAMN01823729_paratyphi_B_03296	SAMN01933185_Fr_1988_human_03568	SAMN02367583_53lz28z39_03372	SAMN02367800_Salamae_58dz6_00096	SAMN02384207_human_03243	SAMN02415179_paratyphi_B_00392
pntA		NAD(P) transhydrogenase subunit alpha	75	75	1	1	10664				1529	1529	1529	A1_02662	A7_00686	A8_02268	A9_03596	B6_01896	C2_01642	D3_00572	D5_03712	D6_00853	E5_04274	E9_02404	Clin_ERR294810_02123	Clin_ERR294811_03888	SF_ERR495254_01670	SF_ERR495265_02268	G5_03690	H6_03899	I1_03720	SAMEA1705941_human_01597	SAMEA1705953_Paratyphi_A_01377	SAMEA2067822_Typhi_02083	SAMEA2072798_Typhi_02383	SAMEA2072815_Typhi_02525	SAMEA2272227_DT2_01444	SAMN00990755_Salamae_58lz13_00030	SAMN01041143_human_03128	SAMN01805320_paratyphi_B_03607	SAMN01805323_paratyphi_B_04512	SAMN01823726_Paratyphi_A_02301	SAMN01823727_paratyphi_B_03081	SAMN01823729_paratyphi_B_01800	SAMN01933185_Fr_1988_human_01708	SAMN02367583_53lz28z39_01290	SAMN02367800_Salamae_58dz6_03254	SAMN02384207_human_01596	SAMN02415179_paratyphi_B_03781
atl		DNA base-flipping protein	75	75	1	1	8318				311	311	311	A1_04253	A7_00181	A8_01155	A9_00994	B6_04480	C2_03654	D3_03408	D5_01218	D6_01221	E5_03162	E9_04266	Clin_ERR294810_03237	Clin_ERR294811_03047	SF_ERR495254_02307	SF_ERR495265_00645	G5_01408	H6_02913	I1_02323	SAMEA1705941_human_00452	SAMEA1705953_Paratyphi_A_02264	SAMEA2067822_Typhi_03097	SAMEA2072798_Typhi_01366	SAMEA2072815_Typhi_03541	SAMEA2272227_DT2_00469	SAMN00990755_Salamae_58lz13_03773	SAMN01041143_human_01980	SAMN01805320_paratyphi_B_04238	SAMN01805323_paratyphi_B_01597	SAMN01823726_Paratyphi_A_01354	SAMN01823727_paratyphi_B_03815	SAMN01823729_paratyphi_B_02749	SAMN01933185_Fr_1988_human_01277	SAMN02367583_53lz28z39_00884	SAMN02367800_Salamae_58dz6_02267	SAMN02384207_human_00453	SAMN02415179_paratyphi_B_02298
group_13450		hypothetical protein	75	75	1	1	5928				713	713	713	A1_01218	A7_01134	A8_04322	A9_00541	B6_03539	C2_02720	D3_01660	D5_04525	D6_03906	E5_01708	E9_01316	Clin_ERR294810_01567	Clin_ERR294811_01501	SF_ERR495254_00651	SF_ERR495265_01128	G5_03869	H6_03416	I1_04528	SAMEA1705941_human_02910	SAMEA1705953_Paratyphi_A_02901	SAMEA2067822_Typhi_03614	SAMEA2072798_Typhi_00852	SAMEA2072815_Typhi_04055	SAMEA2272227_DT2_02991	SAMN00990755_Salamae_58lz13_04484	SAMN01041143_human_04428	SAMN01805320_paratyphi_B_01257	SAMN01805323_paratyphi_B_02821	SAMN01823726_Paratyphi_A_00821	SAMN01823727_paratyphi_B_02385	SAMN01823729_paratyphi_B_00952	SAMN01933185_Fr_1988_human_04047	SAMN02367583_53lz28z39_03732	SAMN02367800_Salamae_58dz6_03703	SAMN02384207_human_02911	SAMN02415179_paratyphi_B_04265
group_13451		hypothetical protein	75	75	1	1	10139				374	374	374	A1_01821	A7_00579	A8_00911	A9_01698	B6_01307	C2_03854	D3_00719	D5_00924	D6_00605	E5_03977	E9_03680	Clin_ERR294810_02417	Clin_ERR294811_00520	SF_ERR495254_04628	SF_ERR495265_01609	G5_03985	H6_01768	I1_00842	SAMEA1705941_human_01926	SAMEA1705953_Paratyphi_A_01695	SAMEA2067822_Typhi_02461	SAMEA2072798_Typhi_02002	SAMEA2072815_Typhi_02902	SAMEA2272227_DT2_01122	SAMN00990755_Salamae_58lz13_01500	SAMN01041143_human_03458	SAMN01805320_paratyphi_B_03283	SAMN01805323_paratyphi_B_03382	SAMN01823726_Paratyphi_A_01984	SAMN01823727_paratyphi_B_00141	SAMN01823729_paratyphi_B_04125	SAMN01933185_Fr_1988_human_01324	SAMN02367583_53lz28z39_04232	SAMN02367800_Salamae_58dz6_03589	SAMN02384207_human_01925	SAMN02415179_paratyphi_B_03454
rsfS		Ribosomal silencing factor RsfS	75	75	1	1	8858				317	317	317	A1_00596	A7_03568	A8_01318	A9_00235	B6_03856	C2_04445	D3_00629	D5_01381	D6_01384	E5_00260	E9_00592	Clin_ERR294810_04109	Clin_ERR294811_02354	SF_ERR495254_03140	SF_ERR495265_02066	G5_00220	H6_00375	I1_02160	SAMEA1705941_human_00618	SAMEA1705953_Paratyphi_A_02099	SAMEA2067822_Typhi_02927	SAMEA2072798_Typhi_01537	SAMEA2072815_Typhi_03369	SAMEA2272227_DT2_00644	SAMN00990755_Salamae_58lz13_02420	SAMN01041143_human_02147	SAMN01805320_paratyphi_B_04035	SAMN01805323_paratyphi_B_01769	SAMN01823726_Paratyphi_A_01518	SAMN01823727_paratyphi_B_03866	SAMN01823729_paratyphi_B_00847	SAMN01933185_Fr_1988_human_03061	SAMN02367583_53lz28z39_00733	SAMN02367800_Salamae_58dz6_02503	SAMN02384207_human_00618	SAMN02415179_paratyphi_B_03086
degP		Periplasmic serine endoprotease DegP	75	75	1	1	7738				1418	1427	1426	A1_01463	A7_00322	A8_04152	A9_00075	B6_00521	C2_04025	D3_03670	D5_00560	D6_01709	E5_04375	E9_04051	Clin_ERR294810_00040	Clin_ERR294811_00040	SF_ERR495254_00319	SF_ERR495265_00306	G5_04292	H6_03655	I1_03045	SAMEA1705941_human_00213	SAMEA1705953_Paratyphi_A_00215	SAMEA2067822_Typhi_00877	SAMEA2072798_Typhi_03562	SAMEA2072815_Typhi_01339	SAMEA2272227_DT2_00209	SAMN00990755_Salamae_58lz13_03429	SAMN01041143_human_01741	SAMN01805320_paratyphi_B_02512	SAMN01805323_paratyphi_B_00970	SAMN01823726_Paratyphi_A_03468	SAMN01823727_paratyphi_B_04283	SAMN01823729_paratyphi_B_01111	SAMN01933185_Fr_1988_human_00815	SAMN02367583_53lz28z39_00041	SAMN02367800_Salamae_58dz6_03968	SAMN02384207_human_00213	SAMN02415179_paratyphi_B_02738
group_13454		hypothetical protein	75	75	1	1	7947				407	407	407	A1_01669	A7_02969	A8_02626	A9_02766	B6_02777	C2_03503	D3_03559	D5_02436	D6_02982	E5_03313	E9_01833	Clin_ERR294810_02635	Clin_ERR294811_02163	SF_ERR495254_01934	SF_ERR495265_02766	G5_01265	H6_03058	I1_02508	SAMEA1705941_human_00292	SAMEA1705953_Paratyphi_A_02469	SAMEA2067822_Typhi_03251	SAMEA2072798_Typhi_01214	SAMEA2072815_Typhi_03694	SAMEA2272227_DT2_00310	SAMN00990755_Salamae_58lz13_03622	SAMN01041143_human_01820	SAMN01805320_paratyphi_B_04396	SAMN01805323_paratyphi_B_04185	SAMN01823726_Paratyphi_A_01210	SAMN01823727_paratyphi_B_03655	SAMN01823729_paratyphi_B_03232	SAMN01933185_Fr_1988_human_03890	SAMN02367583_53lz28z39_01035	SAMN02367800_Salamae_58dz6_03111	SAMN02384207_human_00292	SAMN02415179_paratyphi_B_01805
rlmM		Ribosomal RNA large subunit methyltransferase M	75	75	1	1	5962				1100	1100	1100	A1_01245	A7_01107	A8_04295	A9_00568	B6_03512	C2_02693	D3_01687	D5_04498	D6_03933	E5_01735	E9_01289	Clin_ERR294810_01540	Clin_ERR294811_01528	SF_ERR495254_00678	SF_ERR495265_01101	G5_03895	H6_03442	I1_04501	SAMEA1705941_human_02883	SAMEA1705953_Paratyphi_A_02874	SAMEA2067822_Typhi_03586	SAMEA2072798_Typhi_00880	SAMEA2072815_Typhi_04027	SAMEA2272227_DT2_02964	SAMN00990755_Salamae_58lz13_02779	SAMN01041143_human_04401	SAMN01805320_paratyphi_B_01230	SAMN01805323_paratyphi_B_02848	SAMN01823726_Paratyphi_A_00847	SAMN01823727_paratyphi_B_02358	SAMN01823729_paratyphi_B_00979	SAMN01933185_Fr_1988_human_04074	SAMN02367583_53lz28z39_03759	SAMN02367800_Salamae_58dz6_04395	SAMN02384207_human_02884	SAMN02415179_paratyphi_B_04292
atpI		ATP synthase protein I	75	75	1	1	12699				380	380	380	A1_01316	A7_01581	A8_01644	A9_01397	B6_01560	C2_00897	D3_01927	D5_01812	D6_01766	E5_01968	E9_01981	Clin_ERR294810_03174	Clin_ERR294811_03680	SF_ERR495254_03918	SF_ERR495265_02841	G5_02119	H6_02348	I1_01733	SAMEA1705941_human_03766	SAMEA1705953_Paratyphi_A_03750	SAMEA2067822_Typhi_04498	SAMEA2072798_Typhi_04672	SAMEA2072815_Typhi_04666	SAMEA2272227_DT2_03868	SAMN00990755_Salamae_58lz13_04116	SAMN01041143_human_00835	SAMN01805320_paratyphi_B_04532	SAMN01805323_paratyphi_B_02962	SAMN01823726_Paratyphi_A_04411	SAMN01823727_paratyphi_B_01104	SAMN01823729_paratyphi_B_00330	SAMN01933185_Fr_1988_human_02521	SAMN02367583_53lz28z39_01793	SAMN02367800_Salamae_58dz6_01622	SAMN02384207_human_03766	SAMN02415179_paratyphi_B_02016
dapD		2,3,4,5-tetrahydropyridine-2,6-dicarboxylate N-succinyltransferase	75	75	1	1	7746				824	824	824	A1_01468	A7_00327	A8_04157	A9_00070	B6_00516	C2_04020	D3_03665	D5_00555	D6_01714	E5_04370	E9_04046	Clin_ERR294810_00036	Clin_ERR294811_00036	SF_ERR495254_00323	SF_ERR495265_00310	G5_04297	H6_03650	I1_03050	SAMEA1705941_human_00218	SAMEA1705953_Paratyphi_A_00219	SAMEA2067822_Typhi_00882	SAMEA2072798_Typhi_03557	SAMEA2072815_Typhi_01344	SAMEA2272227_DT2_00213	SAMN00990755_Salamae_58lz13_03434	SAMN01041143_human_01746	SAMN01805320_paratyphi_B_02507	SAMN01805323_paratyphi_B_00975	SAMN01823726_Paratyphi_A_03464	SAMN01823727_paratyphi_B_04287	SAMN01823729_paratyphi_B_01107	SAMN01933185_Fr_1988_human_00820	SAMN02367583_53lz28z39_00036	SAMN02367800_Salamae_58dz6_03973	SAMN02384207_human_00218	SAMN02415179_paratyphi_B_02734
gntT_1		High-affinity gluconate transporter	75	75	1	1	4985				1316	1316	1316	A1_01997	A7_00065	A8_00446	A9_01577	B6_00446	C2_03165	D3_03220	D5_00446	D6_00439	E5_03441	E9_03135	Clin_ERR294810_00917	Clin_ERR294811_00424	SF_ERR495254_02343	SF_ERR495265_00412	G5_03114	H6_01354	I1_00465	SAMEA1705941_human_03415	SAMEA1705953_Paratyphi_A_03401	SAMEA2067822_Typhi_04137	SAMEA2072798_Typhi_00328	SAMEA2072815_Typhi_00329	SAMEA2272227_DT2_03502	SAMN00990755_Salamae_58lz13_00765	SAMN01041143_human_00484	SAMN01805320_paratyphi_B_02187	SAMN01805323_paratyphi_B_02329	SAMN01823726_Paratyphi_A_00321	SAMN01823727_paratyphi_B_02713	SAMN01823729_paratyphi_B_04308	SAMN01933185_Fr_1988_human_00066	SAMN02367583_53lz28z39_01675	SAMN02367800_Salamae_58dz6_00995	SAMN02384207_human_03415	SAMN02415179_paratyphi_B_00202
arcA_1		Aerobic respiration control protein ArcA	75	75	1	1	7428				716	716	716	A1_00699	A7_02906	A8_03649	A9_03003	B6_02744	C2_02531	D3_02345	D5_04139	D6_00059	E5_03005	E9_01060	Clin_ERR294810_00255	Clin_ERR294811_00255	SF_ERR495254_00104	SF_ERR495265_00091	G5_03409	H6_02760	I1_02842	SAMEA1705941_human_04459	SAMEA1705953_Paratyphi_A_04445	SAMEA2067822_Typhi_00666	SAMEA2072798_Typhi_03774	SAMEA2072815_Typhi_01128	SAMEA2272227_DT2_04581	SAMN00990755_Salamae_58lz13_03228	SAMN01041143_human_01528	SAMN01805320_paratyphi_B_00451	SAMN01805323_paratyphi_B_03870	SAMN01823726_Paratyphi_A_03684	SAMN01823727_paratyphi_B_00589	SAMN01823729_paratyphi_B_01528	SAMN01933185_Fr_1988_human_02548	SAMN02367583_53lz28z39_00240	SAMN02367800_Salamae_58dz6_03766	SAMN02384207_human_04460	SAMN02415179_paratyphi_B_02858
ypeA		Acetyltransferase YpeA	75	75	1	1	1911				425	425	425	A1_03598	A7_00970	A8_03390	A9_00461	B6_00997	C2_00235	D3_04280	D5_03224	D6_02302	E5_00112	E9_00065	Clin_ERR294810_00474	Clin_ERR294811_01289	SF_ERR495254_01300	SF_ERR495265_03330	G5_00948	H6_00841	I1_03502	SAMEA1705941_human_02477	SAMEA1705953_Paratyphi_A_00418	SAMEA2067822_Typhi_01090	SAMEA2072798_Typhi_03349	SAMEA2072815_Typhi_01552	SAMEA2272227_DT2_02470	SAMN00990755_Salamae_58lz13_04284	SAMN01041143_human_03953	SAMN01805320_paratyphi_B_02435	SAMN01805323_paratyphi_B_03714	SAMN01823726_Paratyphi_A_03264	SAMN01823727_paratyphi_B_03167	SAMN01823729_paratyphi_B_03616	SAMN01933185_Fr_1988_human_00436	SAMN02367583_53lz28z39_02926	SAMN02367800_Salamae_58dz6_01105	SAMN02384207_human_02478	SAMN02415179_paratyphi_B_01048
rsmH		Ribosomal RNA small subunit methyltransferase H	75	75	1	1	7600				941	941	941	A1_00870	A7_01638	A8_04056	A9_00637	B6_00208	C2_04113	D3_03758	D5_04033	D6_01521	E5_04463	E9_04139	Clin_ERR294810_00132	Clin_ERR294811_00132	SF_ERR495254_00227	SF_ERR495265_00214	G5_04208	H6_03739	I1_02949	SAMEA1705941_human_00119	SAMEA1705953_Paratyphi_A_00119	SAMEA2067822_Typhi_00790	SAMEA2072798_Typhi_03650	SAMEA2072815_Typhi_01252	SAMEA2272227_DT2_00118	SAMN00990755_Salamae_58lz13_03334	SAMN01041143_human_01648	SAMN01805320_paratyphi_B_02616	SAMN01805323_paratyphi_B_00814	SAMN01823726_Paratyphi_A_03563	SAMN01823727_paratyphi_B_01942	SAMN01823729_paratyphi_B_01203	SAMN01933185_Fr_1988_human_00731	SAMN02367583_53lz28z39_00134	SAMN02367800_Salamae_58dz6_03873	SAMN02384207_human_00119	SAMN02415179_paratyphi_B_01906
basR		Transcriptional regulatory protein BasR	75	75	1	1	13373				668	668	668	A1_00913	A7_04355	A8_01023	A9_01991	B6_04245	C2_02242	D3_02635	D5_00997	D6_04437	E5_01811	E9_03295	Clin_ERR294810_03484	Clin_ERR294811_02913	SF_ERR495254_04130	SF_ERR495265_03791	G5_01183	H6_01687	I1_00926	SAMEA1705941_human_04164	SAMEA1705953_Paratyphi_A_04148	SAMEA2067822_Typhi_00219	SAMEA2072798_Typhi_04228	SAMEA2072815_Typhi_00683	SAMEA2272227_DT2_04279	SAMN00990755_Salamae_58lz13_02877	SAMN01041143_human_01233	SAMN01805320_paratyphi_B_00300	SAMN01805323_paratyphi_B_01320	SAMN01823726_Paratyphi_A_04013	SAMN01823727_paratyphi_B_04050	SAMN01823729_paratyphi_B_02303	SAMN01933185_Fr_1988_human_02837	SAMN02367583_53lz28z39_00545	SAMN02367800_Salamae_58dz6_04322	SAMN02384207_human_04164	SAMN02415179_paratyphi_B_03145
yhaJ_2		HTH-type transcriptional regulator YhaJ	75	75	1	1	5330				896	896	896	A1_04413	A7_04065	A8_00108	A9_02704	B6_02522	C2_02980	D3_01400	D5_02873	D6_04119	E5_01448	E9_01576	Clin_ERR294810_01126	Clin_ERR294811_01016	SF_ERR495254_01030	SF_ERR495265_01832	G5_01997	H6_01577	I1_03312	SAMEA1705941_human_03142	SAMEA1705953_Paratyphi_A_03127	SAMEA2067822_Typhi_03855	SAMEA2072798_Typhi_00609	SAMEA2072815_Typhi_04298	SAMEA2272227_DT2_03221	SAMN00990755_Salamae_58lz13_04677	SAMN01041143_human_00211	SAMN01805320_paratyphi_B_01497	SAMN01805323_paratyphi_B_02581	SAMN01823726_Paratyphi_A_00595	SAMN01823727_paratyphi_B_02895	SAMN01823729_paratyphi_B_00805	SAMN01933185_Fr_1988_human_03667	SAMN02367583_53lz28z39_03481	SAMN02367800_Salamae_58dz6_00204	SAMN02384207_human_03143	SAMN02415179_paratyphi_B_01479
kbl		2-amino-3-ketobutyrate coenzyme A ligase	75	75	1	1	4719				1196	1196	1196	A1_02178	A7_03371	A8_02777	A9_02385	B6_01196	C2_03347	D3_03038	D5_04371	D6_02805	E5_03622	E9_02954	Clin_ERR294810_02698	Clin_ERR294811_03375	SF_ERR495254_00512	SF_ERR495265_00593	G5_02939	H6_01179	I1_04270	SAMEA1705941_human_03611	SAMEA1705953_Paratyphi_A_03590	SAMEA2067822_Typhi_04326	SAMEA2072798_Typhi_00138	SAMEA2072815_Typhi_00139	SAMEA2272227_DT2_03700	SAMN00990755_Salamae_58lz13_00944	SAMN01041143_human_00680	SAMN01805320_paratyphi_B_01720	SAMN01805323_paratyphi_B_03113	SAMN01823726_Paratyphi_A_00132	SAMN01823727_paratyphi_B_01418	SAMN01823729_paratyphi_B_02987	SAMN01933185_Fr_1988_human_00240	SAMN02367583_53lz28z39_01495	SAMN02367800_Salamae_58dz6_00811	SAMN02384207_human_03611	SAMN02415179_paratyphi_B_00225
malE		Maltose-binding periplasmic protein	75	75	1	1	13264				1190	1190	1190	A1_02522	A7_01741	A8_02383	A9_02095	B6_03947	C2_02180	D3_02090	D5_01984	D6_02532	E5_01896	E9_01886	Clin_ERR294810_03131	Clin_ERR294811_03066	SF_ERR495254_02741	SF_ERR495265_02987	G5_01837	H6_01105	I1_01987	SAMEA1705941_human_04100	SAMEA1705953_Paratyphi_A_04084	SAMEA2067822_Typhi_00154	SAMEA2072798_Typhi_04294	SAMEA2072815_Typhi_00618	SAMEA2272227_DT2_04215	SAMN00990755_Salamae_58lz13_02386	SAMN01041143_human_01169	SAMN01805320_paratyphi_B_00237	SAMN01805323_paratyphi_B_01383	SAMN01823726_Paratyphi_A_04077	SAMN01823727_paratyphi_B_04114	SAMN01823729_paratyphi_B_02240	SAMN01933185_Fr_1988_human_02900	SAMN02367583_53lz28z39_00625	SAMN02367800_Salamae_58dz6_04599	SAMN02384207_human_04100	SAMN02415179_paratyphi_B_02975
envC		Murein hydrolase activator EnvC	75	75	1	1	4723				1283	1283	1283	A1_02174	A7_03375	A8_02781	A9_02389	B6_01192	C2_03343	D3_03042	D5_04367	D6_02809	E5_03618	E9_02958	Clin_ERR294810_02702	Clin_ERR294811_03371	SF_ERR495254_00508	SF_ERR495265_00589	G5_02943	H6_01183	I1_04274	SAMEA1705941_human_03607	SAMEA1705953_Paratyphi_A_03586	SAMEA2067822_Typhi_04322	SAMEA2072798_Typhi_00142	SAMEA2072815_Typhi_00143	SAMEA2272227_DT2_03696	SAMN00990755_Salamae_58lz13_00940	SAMN01041143_human_00676	SAMN01805320_paratyphi_B_01724	SAMN01805323_paratyphi_B_03109	SAMN01823726_Paratyphi_A_00136	SAMN01823727_paratyphi_B_01414	SAMN01823729_paratyphi_B_02983	SAMN01933185_Fr_1988_human_00236	SAMN02367583_53lz28z39_01499	SAMN02367800_Salamae_58dz6_00815	SAMN02384207_human_03607	SAMN02415179_paratyphi_B_00221
ppiB		Peptidyl-prolyl cis-trans isomerase B	75	75	1	1	8403				494	494	494	A1_04184	A7_00248	A8_01222	A9_01061	B6_03304	C2_03723	D3_03339	D5_01285	D6_01288	E5_03093	E9_04335	Clin_ERR294810_03305	Clin_ERR294811_02979	SF_ERR495254_02239	SF_ERR495265_00713	G5_01476	H6_02981	I1_02256	SAMEA1705941_human_00521	SAMEA1705953_Paratyphi_A_02194	SAMEA2067822_Typhi_03025	SAMEA2072798_Typhi_01438	SAMEA2072815_Typhi_03468	SAMEA2272227_DT2_00539	SAMN00990755_Salamae_58lz13_02576	SAMN01041143_human_02050	SAMN01805320_paratyphi_B_04169	SAMN01805323_paratyphi_B_01529	SAMN01823726_Paratyphi_A_01424	SAMN01823727_paratyphi_B_04194	SAMN01823729_paratyphi_B_02680	SAMN01933185_Fr_1988_human_02957	SAMN02367583_53lz28z39_00834	SAMN02367800_Salamae_58dz6_02659	SAMN02384207_human_00521	SAMN02415179_paratyphi_B_02368
hycD		Formate hydrogenlyase subunit 4	75	75	1	1	6147				923	923	923	A1_00241	A7_00899	A8_01441	A9_01751	B6_02130	C2_00371	D3_00361	D5_01514	D6_01569	E5_00625	E9_00835	Clin_ERR294810_01404	Clin_ERR294811_02670	SF_ERR495254_02900	SF_ERR495265_03528	G5_01095	H6_00522	I1_01084	SAMEA1705941_human_02750	SAMEA1705953_Paratyphi_A_02740	SAMEA2067822_Typhi_03449	SAMEA2072798_Typhi_01016	SAMEA2072815_Typhi_03891	SAMEA2272227_DT2_02834	SAMN00990755_Salamae_58lz13_04439	SAMN01041143_human_04268	SAMN01805320_paratyphi_B_02763	SAMN01805323_paratyphi_B_00455	SAMN01823726_Paratyphi_A_00982	SAMN01823727_paratyphi_B_02228	SAMN01823729_paratyphi_B_00867	SAMN01933185_Fr_1988_human_04191	SAMN02367583_53lz28z39_03884	SAMN02367800_Salamae_58dz6_01392	SAMN02384207_human_02751	SAMN02415179_paratyphi_B_04430
rep		ATP-dependent DNA helicase Rep	75	75	1	1	12763				2024	2024	2024	A1_01851	A7_02163	A8_01949	A9_00363	B6_00854	C2_00812	D3_01842	D5_01087	D6_01040	E5_01233	E9_01705	Clin_ERR294810_04175	Clin_ERR294811_02381	SF_ERR495254_02594	SF_ERR495265_00757	G5_01754	H6_01060	I1_01016	SAMEA1705941_human_03803	SAMEA1705953_Paratyphi_A_03790	SAMEA2067822_Typhi_00048	SAMEA2072798_Typhi_04583	SAMEA2072815_Typhi_00514	SAMEA2272227_DT2_03904	SAMN00990755_Salamae_58lz13_00570	SAMN01041143_human_00872	SAMN01805320_paratyphi_B_00841	SAMN01805323_paratyphi_B_00020	SAMN01823726_Paratyphi_A_04371	SAMN01823727_paratyphi_B_01539	SAMN01823729_paratyphi_B_03910	SAMN01933185_Fr_1988_human_03445	SAMN02367583_53lz28z39_01324	SAMN02367800_Salamae_58dz6_01181	SAMN02384207_human_03803	SAMN02415179_paratyphi_B_02139
[truncated: 13,942 more rows]
[truncated: 39 more columns]
