# Supplementary material for: Salmonella Salamae and S. Waycross isolated from Nile perch in Lake Victoria show limited human pathogenic potential
Source: Sci Rep. 2022 Mar 10;12:4229. doi: 10.1038/s41598-022-08200-5 (PMC8913728; doi:10.1038/s41598-022-08200-5)
Supplement: Supplementary file 7 — Supplementary Table S3. [file 41598_2022_8200_MOESM7_ESM.xlsx]

## Sheet: Inoculum_SalaEpith
Table S3: Overview of cell-infection data; This is a multisheet dataset with specific titles indicated on each sheet.
Innocula Salamae Epithelial INT407
				CFU Counts			Dilution	Droplet V
Date	Experiment	Strain number	Strain ID	1	2	3	(-x)	(µL)	ΣCi	Mean	CFU/mL Inoculum	100µL inoculum	Log Inoculum
2021-02-16	1	1	A7	11	13	18	6	30	42	14	4.66667e+08	4.66667e+07	7.66901
2021-02-16	1	2	A8	16	12	19	6	30	47	15.6667	5.22222e+08	5.22222e+07	7.71786
2021-02-16	1	3	A9	12	15	10	6	30	37	12.3333	4.11111e+08	4.11111e+07	7.61396
2021-02-16	1	4	B6	17	10	10	6	30	37	12.3333	4.11111e+08	4.11111e+07	7.61396
2021-02-16	1	5	D5	11	14	9	6	30	34	11.3333	3.77778e+08	3.77778e+07	7.57724
2021-02-16	1	6	D6	16	9	5	6	30	30	10	3.33333e+08	3.33333e+07	7.52288
2021-02-16	1	7	I1	7	12	14	6	30	33	11	3.66667e+08	3.66667e+07	7.56427
2021-02-16	1	8	STym WT	14	10	9	6	30	33	11	3.66667e+08	3.66667e+07	7.56427
2021-02-16	1	9	∆invH	7	10	6	6	30	23	7.66667	2.55556e+08	2.55556e+07	7.40749
2021-02-18	2	1	A7	5	6	8	6	30	19	6.33333	2.11111e+08	2.11111e+07	7.32451
2021-02-18	2	2	A8	5	10	7	6	30	22	7.33333	2.44444e+08	2.44444e+07	7.38818
2021-02-18	2	3	A9	6	9	5	6	30	20	6.66667	2.22222e+08	2.22222e+07	7.34679
2021-02-18	2	4	B6	3	5	7	6	30	15	5	1.66667e+08	1.66667e+07	7.22185
2021-02-18	2	5	D5	9	6	10	6	30	25	8.33333	2.77778e+08	2.77778e+07	7.4437
2021-02-18	2	6	D6	5	10	8	6	30	23	7.66667	2.55556e+08	2.55556e+07	7.40749
2021-02-18	2	7	I1	7	6	9	6	30	22	7.33333	2.44444e+08	2.44444e+07	7.38818
2021-02-18	2	8	STym WT	6	9	6	6	30	21	7	2.33333e+08	2.33333e+07	7.36798
2021-02-18	2	9	∆invH	8	9	4	6	30	21	7	2.33333e+08	2.33333e+07	7.36798
2021-03-06	3	1	A7	6	8	5	6	30	19	6.33333	2.11111e+08	2.11111e+07	7.32451
2021-03-06	3	2	A8	3	8	3	6	30	14	4.66667	1.55556e+08	1.55556e+07	7.19189
2021-03-06	3	3	A9	5	2	3	6	30	10	3.33333	1.11111e+08	1.11111e+07	7.04576
2021-03-06	3	4	B6	8	3	2	6	30	13	4.33333	1.44444e+08	1.44444e+07	7.1597
2021-03-06	3	5	D5	5	5	2	6	30	12	4	1.33333e+08	1.33333e+07	7.12494
2021-03-06	3	6	D6	6	5	6	6	30	17	5.66667	1.88889e+08	1.88889e+07	7.27621
2021-03-06	3	7	I1	6	4	2	6	30	12	4	1.33333e+08	1.33333e+07	7.12494
2021-03-06	3	8	STym WT	8	5	4	6	30	17	5.66667	1.88889e+08	1.88889e+07	7.27621
2021-03-06	3	9	∆invH	6	5	6	6	30	17	5.66667	1.88889e+08	1.88889e+07	7.27621

## Sheet: Adhesion_SalaEpith
Adhesion Salamae Epithelial INT407
					CFU Counts Well1			CFU Counts Well2			Dilution	Droplet V	CFU Counts Total
	Date	Experiment	Strain number	Strain ID	1	2	3	4	5	6	(-x)	(µL)	ΣCi	Mean	CFU/mL adhesion	log Adhesion	Adhesion rate	Adhesion rate in %
	2021-02-16	1	1	A7	21	13	15	16	14	19	1	30	98	16.3333	5444.44	3.73595	0.000116667	0.000116667
	2021-02-16	1	2	A8	12	15	13	15	17	20	1	30	92	15.3333	5111.11	3.70852	9.78723e-05	9.78723e-05
	2021-02-16	1	3	A9	25	21	17	21	16	19	1	30	119	19.8333	6611.11	3.82027	0.000160811	0.000160811
	2021-02-16	1	4	B6	26	31	24	31	29	25	1	30	166	27.6667	9222.22	3.96484	0.000224324	0.000224324
	2021-02-16	1	5	D5	16	23	19	17	15	17	1	30	107	17.8333	5944.44	3.77411	0.000157353	0.000157353
	2021-02-16	1	6	D6	20	10	12	16	13	18	1	30	89	14.8333	4944.44	3.69412	0.000148333	0.000148333
	2021-02-16	1	7	I1	10	13	14	19	11	15	1	30	82	13.6667	4555.56	3.65854	0.000124242	0.000124242
	2021-02-16	1	8	STym WT	28	24	20	21	29	28	2	30	150	25	83333.3	4.92082	0.00227273	0.00227273
	2021-02-16	1	9	∆invH	22	17	18	15	11	13	2	30	96	16	53333.3	4.727	0.00208696	0.00208696
	2021-02-18	2	1	A7	12	11	6	13	15	24	1	30	81	13.5	4500	3.65321	0.000213158	0.000213158
	2021-02-18	2	2	A8	16	12	13	18	19	14	1	30	92	15.3333	5111.11	3.70852	0.000209091	0.000209091
	2021-02-18	2	3	A9	15	12	15	13	22	18	1	30	95	15.8333	5277.78	3.72245	0.0002375	0.0002375
	2021-02-18	2	4	B6	15	17	14	14	15	18	1	30	93	15.5	5166.67	3.71321	0.00031	0.00031
	2021-02-18	2	5	D5	18	14	15	18	19	11	1	30	95	15.8333	5277.78	3.72245	0.00019	0.00019
	2021-02-18	2	6	D6	15	16	13	11	14	14	1	30	83	13.8333	4611.11	3.66381	0.000180435	0.000180435
	2021-02-18	2	7	I1	11	14	18	16	13	11	1	30	83	13.8333	4611.11	3.66381	0.000188636	0.000188636
	2021-02-18	2	8	STym WT	19	18	21	20	21	18	2	30	117	19.5	65000	4.81291	0.00278571	0.00278571
	2021-02-18	2	9	∆invH	14	9	6	6	13	7	2	30	55	9.16667	30555.6	4.48509	0.00130952	0.00130952
	2021-03-06	3	1	A7	21	17	17	21	16	22	1	30	114	19	6333.33	3.80163	0.0003	0.0003
	2021-03-06	3	2	A8	14	9	8	15	5	11	1	30	62	10.3333	3444.44	3.53712	0.000221429	0.000221429
	2021-03-06	3	3	A9	9	7	8	15	6	11	1	30	56	9.33333	3111.11	3.49292	0.00028	0.00028
	2021-03-06	3	4	B6	14	5	3	8	14	9	1	30	53	8.83333	2944.44	3.469	0.000203846	0.000203846
	2021-03-06	3	5	D5	13	8	9	11	8	9	1	30	58	9.66667	3222.22	3.50816	0.000241667	0.000241667
	2021-03-06	3	6	D6	21	33	26	16	15	15	1	30	126	21	7000	3.8451	0.000370588	0.000370588
	2021-03-06	3	7	I1	28	36	31	18	12	15	1	30	140	23.3333	7777.78	3.89086	0.000583333	0.000583333
	2021-03-06	3	8	STym WT	30	25	24	25	21	22	2	30	147	24.5	81666.7	4.91204	0.00432353	0.00432353
	2021-03-06	3	9	∆invH	9	9	7	12	10	4	2	30	51	8.5	28333.3	4.4523	0.0015	0.0015

## Sheet: Invasion__SalaEpith
Invasion Salamae Epithelial INT407
					CFU Counts well1			CFU Counts well2			Dilution	Droplet V	CFU Counts Total
	Date	Experiment	Strain number	Strain ID	1	2	3	4	5	6	(-x)	(µL)	ΣCi	Mean	CFU/mL invasion	Log Invasion	Invasion rate	Invasion rate in %
	2021-02-16	1	1	A7	15	13	16	11	12	14	1	30	81	13.5	4500	3.65321	9.64286e-05	9.64286e-05
	2021-02-16	1	2	A8	10	9	12	18	16	12	1	30	77	12.8333	4277.78	3.63122	8.19149e-05	8.19149e-05
	2021-02-16	1	3	A9	12	8	11	20	16	15	1	30	82	13.6667	4555.56	3.65854	0.000110811	0.000110811
	2021-02-16	1	4	B6	33	25	25	24	22	27	1	30	156	26	8666.67	3.93785	0.000210811	0.000210811
	2021-02-16	1	5	D5	21	23	19	28	18	19	1	30	128	21.3333	7111.11	3.85194	0.000188235	0.000188235
	2021-02-16	1	6	D6	19	15	17	18	14	15	1	30	98	16.3333	5444.44	3.73595	0.000163333	0.000163333
	2021-02-16	1	7	I1	15	9	13	21	18	15	1	30	91	15.1667	5055.56	3.70377	0.000137879	0.000137879
	2021-02-16	1	8	STym WT	10	15	11	12	14	11	3	30	73	12.1667	405556	5.60805	0.0110606	0.0110606
	2021-02-16	1	9	∆invH	4	5	8	4	6	5	2	30	32	5.33333	17777.8	4.24988	0.000695652	0.000695652
	2021-02-18	2	1	A7	32	24	20	24	37	38	1	30	175	29.1667	9722.22	3.98777	0.000460526	0.000460526
	2021-02-18	2	2	A8	21	28	30	21	19	25	1	30	144	24	8000	3.90309	0.000327273	0.000327273
	2021-02-18	2	3	A9	7	10	12	6	11	5	1	30	51	8.5	2833.33	3.4523	0.0001275	0.0001275
	2021-02-18	2	4	B6	26	24	21	29	32	34	1	30	166	27.6667	9222.22	3.96484	0.000553333	0.000553333
	2021-02-18	2	5	D5	12	27	28	13	16	15	1	30	111	18.5	6166.67	3.79005	0.000222	0.000222
	2021-02-18	2	6	D6	27	25	26	21	25	32	1	30	156	26	8666.67	3.93785	0.00033913	0.00033913
	2021-02-18	2	7	I1	35	32	21	32	27	31	1	30	178	29.6667	9888.89	3.99515	0.000404545	0.000404545
	2021-02-18	2	8	STym WT	4	7	9	3	5	8	3	30	36	6	200000	5.30103	0.00857143	0.00857143
	2021-02-18	2	9	∆invH	9	10	6	8	7	8	2	30	48	8	26666.7	4.42597	0.00114286	0.00114286
	2021-03-06	3	1	A7	4	2	3	6	2	3	1	30	20	3.33333	1111.11	3.04576	5.26316e-05	5.26316e-05
	2021-03-06	3	2	A8	4	3	1	4	2	2	1	30	16	2.66667	888.889	2.94885	5.71429e-05	5.71429e-05
	2021-03-06	3	3	A9	7	4	3	2	2	1	1	30	19	3.16667	1055.56	3.02348	9.5e-05	9.5e-05
	2021-03-06	3	4	B6	13	12	12	27	27	18	1	30	109	18.1667	6055.56	3.78215	0.000419231	0.000419231
	2021-03-06	3	5	D5	27	23	28	24	25	26	1	30	153	25.5	8500	3.92942	0.0006375	0.0006375
	2021-03-06	3	6	D6	15	13	18	14	21	22	1	30	103	17.1667	5722.22	3.75756	0.000302941	0.000302941
	2021-03-06	3	7	I1	17	22	24	17	20	18	1	30	118	19.6667	6555.56	3.81661	0.000491667	0.000491667
	2021-03-06	3	8	STym WT	6	6	3	5	2	3	3	30	25	4.16667	138889	5.14267	0.00735294	0.00735294
	2021-03-06	3	9	∆invH	4	3	3	10	11	12	2	30	43	7.16667	23888.9	4.3782	0.00126471	0.00126471

## Sheet: Summary__SalaEpith
Summary Salamae Epithelial INT407
	Date	Experiment	Strain number	Strain ID	Log Inoculum	log Adhesion	Log Invasion	Adhesion rate in %	Invasion rate in %
	2021-02-16	1	1	A7	7.66901	3.73595	3.65321	0.000116667	8.19149e-05
	2021-02-16	1	2	A8	7.71786	3.70852	3.63122	9.78723e-05	0.000110811
	2021-02-16	1	3	A9	7.61396	3.82027	3.65854	0.000160811	0.000210811
	2021-02-16	1	4	B6	7.61396	3.96484	3.93785	0.000224324	0.000188235
	2021-02-16	1	5	D5	7.57724	3.77411	3.85194	0.000157353	0.000163333
	2021-02-16	1	6	D6	7.52288	3.69412	3.73595	0.000148333	0.000137879
	2021-02-16	1	7	I1	7.56427	3.65854	3.70377	0.000124242	0.0110606
	2021-02-16	1	8	STym WT	7.56427	4.92082	5.60805	0.00227273	0.000695652
	2021-02-16	1	9	∆invH	7.40749	4.727	4.24988	0.00208696	0.000460526
	2021-02-18	2	1	A7	7.32451	3.65321	3.98777	0.000213158	0.000327273
	2021-02-18	2	2	A8	7.38818	3.70852	3.90309	0.000209091	0.0001275
	2021-02-18	2	3	A9	7.34679	3.72245	3.4523	0.0002375	0.000553333
	2021-02-18	2	4	B6	7.22185	3.71321	3.96484	0.00031	0.000222
	2021-02-18	2	5	D5	7.4437	3.72245	3.79005	0.00019	0.00033913
	2021-02-18	2	6	D6	7.40749	3.66381	3.93785	0.000180435	0.000404545
	2021-02-18	2	7	I1	7.38818	3.66381	3.99515	0.000188636	0.00857143
	2021-02-18	2	8	STym WT	7.36798	4.81291	5.30103	0.00278571	0.00114286
	2021-02-18	2	9	∆invH	7.36798	4.48509	4.42597	0.00130952	5.26316e-05
	2021-03-06	3	1	A7	7.32451	3.80163	3.04576	0.0003	5.71429e-05
	2021-03-06	3	2	A8	7.19189	3.53712	2.94885	0.000221429	9.5e-05
	2021-03-06	3	3	A9	7.04576	3.49292	3.02348	0.00028	0.000419231
	2021-03-06	3	4	B6	7.1597	3.469	3.78215	0.000203846	0.0006375
	2021-03-06	3	5	D5	7.12494	3.50816	3.92942	0.000241667	0.000302941
	2021-03-06	3	6	D6	7.27621	3.8451	3.75756	0.000370588	0.000491667
	2021-03-06	3	7	I1	7.12494	3.89086	3.81661	0.000583333	0.00735294
	2021-03-06	3	8	STym WT	7.27621	4.91204	5.14267	0.00432353	0.00126471
	2021-03-06	3	9	∆invH	7.27621	4.4523	4.3782	0.0015	0

## Sheet: Inoculum_SalaMacro
Inocula Salamae Macrophage J774
				CFU Counts			Dilution	Droplet V
Date	Experiment	Strain number	Strain ID	1	2	3	(-x)	(µL)	ΣCi	Mean	CFU/mL Inoculum	80µL inoculum	Log Inoculum actual
2021-02-16	1	1	A7	5	7	5	6	30	17	5.66667	1.88889e+08	1.51111e+07	7.1793
2021-02-16	1	2	A8	6	1	2	6	30	9	3	100000000	8000000	6.90309
2021-02-16	1	3	A9	7	4	2	6	30	13	4.33333	1.44444e+08	1.15556e+07	7.06279
2021-02-16	1	4	B6	3	2	2	6	30	7	2.33333	7.77778e+07	6.22222e+06	6.79395
2021-02-16	1	5	D5	3	4	1	6	30	8	2.66667	8.88889e+07	7.11111e+06	6.85194
2021-02-16	1	6	D6	1	2	3	6	30	6	2	6.66667e+07	5.33333e+06	6.727
2021-02-16	1	7	I1	3	4	2	6	30	9	3	100000000	8000000	6.90309
2021-02-16	1	8	STym WT	3	2	2	6	30	7	2.33333	7.77778e+07	6.22222e+06	6.79395
2021-02-16	1	9	∆ssaV	2	3	5	6	30	10	3.33333	1.11111e+08	8.88889e+06	6.94885
2021-02-18	2	1	A7	6	7	6	6	30	19	6.33333	2.11111e+08	1.68889e+07	7.2276
2021-02-18	2	2	A8	5	4	7	6	30	16	5.33333	1.77778e+08	1.42222e+07	7.15297
2021-02-18	2	3	A9	6	4	7	6	30	17	5.66667	1.88889e+08	1.51111e+07	7.1793
2021-02-18	2	4	B6	6	4	4	6	30	14	4.66667	1.55556e+08	1.24444e+07	7.09498
2021-02-18	2	5	D5	4	4	8	6	30	16	5.33333	1.77778e+08	1.42222e+07	7.15297
2021-02-18	2	6	D6	4	3	8	6	30	15	5	1.66667e+08	1.33333e+07	7.12494
2021-02-18	2	7	I1	3	8	9	6	30	20	6.66667	2.22222e+08	1.77778e+07	7.24988
2021-02-18	2	8	STym WT	6	3	8	6	30	17	5.66667	1.88889e+08	1.51111e+07	7.1793
2021-02-18	2	9	∆ssaV	9	6	7	6	30	22	7.33333	2.44444e+08	1.95556e+07	7.29127
2021-03-06	3	1	A7	6	4	7	6	30	17	5.66667	1.88889e+08	1.51111e+07	7.1793
2021-03-06	3	2	A8	4	3	2	6	30	9	3	100000000	8000000	6.90309
2021-03-06	3	3	A9	5	4	7	6	30	16	5.33333	1.77778e+08	1.42222e+07	7.15297
2021-03-06	3	4	B6	3	4	3	6	30	10	3.33333	1.11111e+08	8.88889e+06	6.94885
2021-03-06	3	5	D5	2	3	5	6	30	10	3.33333	1.11111e+08	8.88889e+06	6.94885
2021-03-06	3	6	D6	5	6	3	6	30	14	4.66667	1.55556e+08	1.24444e+07	7.09498
2021-03-06	3	7	I1	6	4	2	6	30	12	4	1.33333e+08	1.06667e+07	7.02803
2021-03-06	3	8	STym WT	8	5	4	6	30	17	5.66667	1.88889e+08	1.51111e+07	7.1793
2021-03-06	3	9	∆ssaV	6	5	6	6	30	17	5.66667	1.88889e+08	1.51111e+07	7.1793

## Sheet: Survival_SalaMacro
	Intracellular survival Salamae Macrophage J774
					CFU Counts Well1			CFU Counts Well2			Dilution	Droplet V	CFU Counts Total
	Date	Experiment	Strain number	Strain ID	1	2	3	4	5	6	(-x)	(µL)	ΣCi	Mean	CFU/mL Survival	log Survival	Survival rate	Survival rate in %
	2021-02-16	1	1	A7	18	17	19	15	18	16	2	30	103	17.1667	57222.2	4.75756	0.00378676	0.00378676
	2021-02-16	1	2	A8	15	12	7	10	12	15	2	30	71	11.8333	39444.4	4.59599	0.00493056	0.00493056
	2021-02-16	1	3	A9	17	15	18	17	20	22	2	30	109	18.1667	60555.6	4.78215	0.00524038	0.00524038
	2021-02-16	1	4	B6	16	12	14	22	20	17	2	30	101	16.8333	56111.1	4.74905	0.00901786	0.00901786
	2021-02-16	1	5	D5	9	9	11	13	12	16	2	30	70	11.6667	38888.9	4.58983	0.00546875	0.00546875
	2021-02-16	1	6	D6	14	15	16	12	13	13	2	30	83	13.8333	46111.1	4.66381	0.00864583	0.00864583
	2021-02-16	1	7	I1	9	13	16	15	16	17	2	30	86	14.3333	47777.8	4.67923	0.00597222	0.00597222
	2021-02-16	1	8	STym WT	15	11	13	14	13	15	2	30	81	13.5	45000	4.65321	0.00723214	0.00723214
	2021-02-16	1	9	∆ssaV	12	14	15	12	14	15	2	30	82	13.6667	45555.6	4.65854	0.005125	0.005125
	2021-02-18	2	1	A7	9	10	17	14	13	15	2	30	78	13	43333.3	4.63682	0.00256579	0.00256579
	2021-02-18	2	2	A8	9	13	10	7	11	9	2	30	59	9.83333	32777.8	4.51558	0.00230469	0.00230469
	2021-02-18	2	3	A9	6	12	10	10	9	13	2	30	60	10	33333.3	4.52288	0.00220588	0.00220588
	2021-02-18	2	4	B6	17	14	8	16	13	9	2	30	77	12.8333	42777.8	4.63122	0.0034375	0.0034375
	2021-02-18	2	5	D5	10	16	9	8	10	9	2	30	62	10.3333	34444.4	4.53712	0.00242187	0.00242187
	2021-02-18	2	6	D6	10	11	13	6	14	8	2	30	62	10.3333	34444.4	4.53712	0.00258333	0.00258333
	2021-02-18	2	7	I1	9	10	5	8	13	9	2	30	54	9	30000	4.47712	0.0016875	0.0016875
	2021-02-18	2	8	STym WT	12	8	9	13	13	10	2	30	65	10.8333	36111.1	4.55764	0.00238971	0.00238971
	2021-02-18	2	9	∆ssaV	5	7	9	5	7	5	2	30	38	6.33333	21111.1	4.32451	0.00107955	0.00107955
	2021-03-06	3	1	A7	11	15	17	11	16	12	2	30	82	13.6667	45555.6	4.65854	0.00301471	0.00301471
	2021-03-06	3	2	A8	14	9	8	15	15	11	2	30	72	12	40000	4.60206	0.005	0.005
	2021-03-06	3	3	A9	9	7	9	15	16	11	2	30	67	11.1667	37222.2	4.5708	0.00261719	0.00261719
	2021-03-06	3	4	B6	14	15	13	8	14	9	2	30	73	12.1667	40555.6	4.60805	0.0045625	0.0045625
	2021-03-06	3	5	D5	13	8	9	11	9	10	2	30	60	10	33333.3	4.52288	0.00375	0.00375
	2021-03-06	3	6	D6	11	13	16	16	15	15	2	30	86	14.3333	47777.8	4.67923	0.00383929	0.00383929
	2021-03-06	3	7	I1	18	16	21	18	12	15	2	30	100	16.6667	55555.6	4.74473	0.00520833	0.00520833
	2021-03-06	3	8	STym WT	13	15	14	15	11	12	2	30	80	13.3333	44444.4	4.64782	0.00294118	0.00294118
	2021-03-06	3	9	∆ssaV	9	10	17	12	10	14	2	30	72	12	40000	4.60206	0.00264706	0.00264706

## Sheet: Replication__SalaMacro
		Intra-cellular Fold Replication Salamae Macrophage J774
NOTE
					CFU Counts well1			CFU Counts well2			Dilution	Droplet V	CFU Counts Total
	Date	Experiment	Strain number	Strain ID	1	2	3	4	5	6	(-x)	(µL)	ΣCi	Mean	CFU/mL Replication	Log Replication	Fold Replication
	2021-02-16	1	1	A7	7	9	10	6	6	12	2	30	50	8.33333	27777.8	4.4437	0.485437
	2021-02-16	1	2	A8	10	4	10	6	9	6	2	30	45	7.5	25000	4.39794	0.633803
	2021-02-16	1	3	A9	7	8	5	5	7	6	2	30	38	6.33333	21111.1	4.32451	0.348624
	2021-02-16	1	4	B6	4	3	6	7	6	8	2	30	34	5.66667	18888.9	4.27621	0.336634
	2021-02-16	1	5	D5	4	4	7	6	4	2	2	30	27	4.5	15000	4.17609	0.385714
	2021-02-16	1	6	D6	9	5	2	10	5	4	2	30	35	5.83333	19444.4	4.2888	0.421687
	2021-02-16	1	7	I1	9	6	5	4	3	3	2	30	30	5	16666.7	4.22185	0.348837
	2021-02-16	1	8	STym WT	11	12	10	10	9	11	4	30	63	10.5	3500000	6.54407	77.7778
	2021-02-16	1	9	∆ssaV	2	2	3	3	4	2	3	30	16	2.66667	88888.9	4.94885	1.95122
	2021-02-18	2	1	A7	3	1	3	4	4	1	3	30	16	2.66667	88888.9	4.94885	2.05128
	2021-02-18	2	2	A8	3	4	2	1	2	3	3	30	15	2.5	83333.3	4.92082	2.54237
	2021-02-18	2	3	A9	2	2	1	2	7	5	3	30	19	3.16667	105556	5.02348	3.16667
	2021-02-18	2	4	B6	2	4	5	3	2	5	3	30	21	3.5	116667	5.06695	2.72727
	2021-02-18	2	5	D5	4	2	1	4	2	2	3	30	15	2.5	83333.3	4.92082	2.41935
	2021-02-18	2	6	D6	2	1	1	3	5	1	3	30	13	2.16667	72222.2	4.85867	2.09677
	2021-02-18	2	7	I1	1	1	1	3	2	4	3	30	12	2	66666.7	4.82391	2.22222
	2021-02-18	2	8	STym WT	10	8	7	9	8	10	4	30	52	8.66667	2.88889e+06	6.46073	80
	2021-02-18	2	9	∆ssaV	2	4	4	3	1	1	3	30	15	2.5	83333.3	4.92082	3.94737
	2021-03-06	3	1	A7	4	2	3	6	2	3	2	30	20	3.33333	11111.1	4.04576	0.243902
	2021-03-06	3	2	A8	4	3	1	4	2	2	2	30	16	2.66667	8888.89	3.94885	0.222222
	2021-03-06	3	3	A9	7	4	3	2	2	1	2	30	19	3.16667	10555.6	4.02348	0.283582
	2021-03-06	3	4	B6	3	3	4	7	7	8	2	30	32	5.33333	17777.8	4.24988	0.438356
	2021-03-06	3	5	D5	7	5	8	6	7	6	2	30	39	6.5	21666.7	4.33579	0.65
	2021-03-06	3	6	D6	6	3	8	5	3	4	2	30	29	4.83333	16111.1	4.20713	0.337209
	2021-03-06	3	7	I1	7	4	6	7	2	8	2	30	34	5.66667	18888.9	4.27621	0.34
	2021-03-06	3	8	STym WT	11	9	13	8	12	9	4	30	62	10.3333	3.44444e+06	6.53712	77.5
	2021-03-06	3	9	∆ssaV	4	3	3	4	3	5	3	30	22	3.66667	122222	5.08715	3.05556

## Sheet: Summary__SalaMacro
Summary Salamae Macrophage J774
	Date	Experiment	Strain number	Strain ID	Log Inoculum actual	Log Survival	Log Replication	Survival rate in %	Fold Replication
	2021-02-16	1	1	A7	7.1793	4.75756	4.4437	0.00378676	0.485437
	2021-02-16	1	2	A8	6.90309	4.59599	4.39794	0.00493056	0.633803
	2021-02-16	1	3	A9	7.06279	4.78215	4.32451	0.00524038	0.348624
	2021-02-16	1	4	B6	6.79395	4.74905	4.27621	0.00901786	0.336634
	2021-02-16	1	5	D5	6.85194	4.58983	4.17609	0.00546875	0.385714
	2021-02-16	1	6	D6	6.727	4.66381	4.2888	0.00864583	0.421687
	2021-02-16	1	7	I1	6.90309	4.67923	4.22185	0.00597222	0.348837
	2021-02-16	1	8	STym WT	6.79395	4.65321	6.54407	0.00723214	77.7778
	2021-02-16	1	9	∆ssaV	6.94885	4.65854	4.94885	0.005125	1.95122
	2021-02-18	2	1	A7	7.2276	4.63682	4.94885	0.00256579	2.05128
	2021-02-18	2	2	A8	7.15297	4.51558	4.92082	0.00230469	2.54237
	2021-02-18	2	3	A9	7.1793	4.52288	5.02348	0.00220588	3.16667
	2021-02-18	2	4	B6	7.09498	4.63122	5.06695	0.0034375	2.72727
	2021-02-18	2	5	D5	7.15297	4.53712	4.92082	0.00242187	2.41935
	2021-02-18	2	6	D6	7.12494	4.53712	4.85867	0.00258333	2.09677
	2021-02-18	2	7	I1	7.24988	4.47712	4.82391	0.0016875	2.22222
	2021-02-18	2	8	STym WT	7.1793	4.55764	6.46073	0.00238971	80
	2021-02-18	2	9	∆ssaV	7.29127	4.32451	4.92082	0.00107955	3.94737
	2021-03-06	3	1	A7	7.1793	4.65854	4.04576	0.00301471	0.243902
	2021-03-06	3	2	A8	6.90309	4.60206	3.94885	0.005	0.222222
	2021-03-06	3	3	A9	7.15297	4.5708	4.02348	0.00261719	0.283582
	2021-03-06	3	4	B6	6.94885	4.60805	4.24988	0.0045625	0.438356
	2021-03-06	3	5	D5	6.94885	4.52288	4.33579	0.00375	0.65
	2021-03-06	3	6	D6	7.09498	4.67923	4.20713	0.00383929	0.337209
	2021-03-06	3	7	I1	7.02803	4.74473	4.27621	0.00520833	0.34
	2021-03-06	3	8	STym WT	7.1793	4.64782	6.53712	0.00294118	77.5
	2021-03-06	3	9	∆ssaV	7.1793	4.60206	5.08715	0.00264706	3.05556

## Sheet: Inoculum_WayEpithe
Innocula Waycross Epithelial INT-407
				CFU Counts			Dilution	Droplet V
Date	Experiment	Strain number	Strain ID	1	2	3	(-x)	(µL)	ΣCi	Mean	CFU/mL Inoculum	100µL inoculum	Log Inoculum
2021-02-25	1	1	A1	2	5	5	6	30	12	4	1.33333e+08	1.33333e+07	7.12494
2021-02-25	1	2	C2	3	9	6	6	30	18	6	200000000	20000000	7.30103
2021-02-25	1	3	D3	8	7	7	6	30	22	7.33333	2.44444e+08	2.44444e+07	7.38818
2021-02-25	1	4	E5	3	9	9	6	30	21	7	2.33333e+08	2.33333e+07	7.36798
2021-02-25	1	5	E9	4	9	9	6	30	22	7.33333	2.44444e+08	2.44444e+07	7.38818
2021-02-25	1	6	G5	6	4	4	6	30	14	4.66667	1.55556e+08	1.55556e+07	7.19189
2021-02-25	1	7	H5	3	4	4	6	30	11	3.66667	1.22222e+08	1.22222e+07	7.08715
2021-02-25	1	8	STym WT	3	3	4	6	30	10	3.33333	1.11111e+08	1.11111e+07	7.04576
2021-02-25	1	9	∆invH	3	4	3	6	30	10	3.33333	1.11111e+08	1.11111e+07	7.04576
2021-03-02	2	1	A1	11	10	8	6	30	29	9.66667	3.22222e+08	3.22222e+07	7.50816
2021-03-02	2	2	C2	15	14	20	6	30	49	16.3333	5.44444e+08	5.44444e+07	7.73595
2021-03-02	2	3	D3	8	10	6	6	30	24	8	2.66667e+08	2.66667e+07	7.42597
2021-03-02	2	4	E5	16	13	11	6	30	40	13.3333	4.44444e+08	4.44444e+07	7.64782
2021-03-02	2	5	E9	9	12	11	6	30	32	10.6667	3.55556e+08	3.55556e+07	7.55091
2021-03-02	2	6	G5	4	2	6	6	30	12	4	1.33333e+08	1.33333e+07	7.12494
2021-03-02	2	7	H5	7	4	6	6	30	17	5.66667	1.88889e+08	1.88889e+07	7.27621
2021-03-02	2	8	STym WT	7	9	7	6	30	23	7.66667	2.55556e+08	2.55556e+07	7.40749
2021-03-02	2	9	∆invH	9	3	5	6	30	17	5.66667	1.88889e+08	1.88889e+07	7.27621
2021-03-04	3	1	A1	2	4	3	6	30	9	3	100000000	10000000	7
2021-03-04	3	2	C2	3	2	4	6	30	9	3	100000000	10000000	7
2021-03-04	3	3	D3	2	5	3	6	30	10	3.33333	1.11111e+08	1.11111e+07	7.04576
2021-03-04	3	4	E5	2	3	4	6	30	9	3	100000000	10000000	7
2021-03-04	3	5	E9	4	3	3	6	30	10	3.33333	1.11111e+08	1.11111e+07	7.04576
2021-03-04	3	6	G5	7	3	2	6	30	12	4	1.33333e+08	1.33333e+07	7.12494
2021-03-04	3	7	H5	3	7	4	6	30	14	4.66667	1.55556e+08	1.55556e+07	7.19189
2021-03-04	3	8	STym WT	7	8	3	6	30	18	6	200000000	20000000	7.30103
2021-03-04	3	9	∆invH	6	7	1	6	30	14	4.66667	1.55556e+08	1.55556e+07	7.19189

## Sheet: Adhesion_WayEpithe
Adhesion Waycross Epithelial INT-407
					CFU Counts Well1			CFU Counts Well2			Dilution	Droplet V	CFU Counts Total
	Date	Experiment	Strain number	Strain ID	1	2	3	4	5	6	(-x)	(µL)	ΣCi	Mean	CFU/mL adhesion	log Adhesion	Adhesion rate	Adhesion rate in %
	2021-02-25	1	1	A1	3	5	7	1	2	5	2	30	23	3.83333	12777.8	4.10646	0.000958333	0.000958333
	2021-02-25	1	2	C2	9	7	3	7	4	2	2	30	32	5.33333	17777.8	4.24988	0.000888889	0.000888889
	2021-02-25	1	3	D3	12	9	7	9	8	6	2	30	51	8.5	28333.3	4.4523	0.00115909	0.00115909
	2021-02-25	1	4	E5	11	10	4	10	7	5	2	30	47	7.83333	26111.1	4.41683	0.00111905	0.00111905
	2021-02-25	1	5	E9	3	2	4	9	4	9	2	30	31	5.16667	17222.2	4.23609	0.000704545	0.000704545
	2021-02-25	1	6	G5	27	24	21	34	27	28	2	30	161	26.8333	89444.4	4.95155	0.00575	0.00575
	2021-02-25	1	7	H5	17	15	15	15	15	12	2	30	89	14.8333	49444.4	4.69412	0.00404545	0.00404545
	2021-02-25	1	8	STym WT	12	19	21	27	28	19	2	30	126	21	70000	4.8451	0.0063	0.0063
	2021-02-25	1	9	∆invH	10	15	16	17	22	21	2	30	101	16.8333	56111.1	4.74905	0.00505	0.00505
	2021-03-02	2	1	A1	18	11	11	22	13	16	2	30	91	15.1667	50555.6	4.70377	0.00156897	0.00156897
	2021-03-02	2	2	C2	13	15	14	19	24	16	2	30	101	16.8333	56111.1	4.74905	0.00103061	0.00103061
	2021-03-02	2	3	D3	16	21	20	14	25	23	2	30	119	19.8333	66111.1	4.82027	0.00247917	0.00247917
	2021-03-02	2	4	E5	31	27	30	29	32	29	2	30	178	29.6667	98888.9	4.99515	0.002225	0.002225
	2021-03-02	2	5	E9	23	19	15	15	18	21	2	30	111	18.5	61666.7	4.79005	0.00173438	0.00173438
	2021-03-02	2	6	G5	35	32	34	37	43	42	2	30	223	37.1667	123889	5.09303	0.00929167	0.00929167
	2021-03-02	2	7	H5	29	36	34	31	31	29	2	30	190	31.6667	105556	5.02348	0.00558824	0.00558824
	2021-03-02	2	8	STym WT	36	32	31	20	28	26	2	30	173	28.8333	96111.1	4.98277	0.00376087	0.00376087
	2021-03-02	2	9	∆invH	12	14	15	17	15	12	2	30	85	14.1667	47222.2	4.67415	0.0025	0.0025
	2021-03-04	3	1	A1	2	3	3	2	2	2	3	30	14	2.33333	77777.8	4.89086	0.00777778	0.00777778
	2021-03-04	3	2	C2	3	2	1	2	1	2	3	30	11	1.83333	61111.1	4.78612	0.00611111	0.00611111
	2021-03-04	3	3	D3	6	3	1	6	5	1	3	30	22	3.66667	122222	5.08715	0.011	0.011
	2021-03-04	3	4	E5	7	3	2	4	5	2	3	30	23	3.83333	127778	5.10646	0.0127778	0.0127778
	2021-03-04	3	5	E9	2	1	2	4	4	5	3	30	18	3	100000	5	0.009	0.009
	2021-03-04	3	6	G5	2	3	1	2	4	7	3	30	19	3.16667	105556	5.02348	0.00791667	0.00791667
	2021-03-04	3	7	H5	2	2	1	5	2	1	3	30	13	2.16667	72222.2	4.85867	0.00464286	0.00464286
	2021-03-04	3	8	STym WT	7	8	3	5	5	4	3	30	32	5.33333	177778	5.24988	0.00888889	0.00888889
	2021-03-04	3	9	∆invH	5	6	4	9	7	6	2	30	37	6.16667	20555.6	4.31293	0.00132143	0.00132143

[truncated: 6 more sheets: Invasion_WayEpithe, Summary_WayEpithe, Inoculum_WayMacro, Survival_WayMacro, Replication_WayMacro, Summary_WayMacro]
