# Supplementary material for: Salmonella Salamae and S. Waycross isolated from Nile perch in Lake Victoria show limited human pathogenic potential
Source: Sci Rep. 2022 Mar 10;12:4229. doi: 10.1038/s41598-022-08200-5 (PMC8913728; doi:10.1038/s41598-022-08200-5)
Supplement: Supplementary file 8 — Supplementary Table S4. [file 41598_2022_8200_MOESM8_ESM.xlsx]

## Sheet: Sheet1
Table S4: Metadata of all isolates included in the genomic comparison analyses
	* All serovaras except Salamae belong to subsp enterica
Strains_ID	Serovar	Source	Year of isolation	Country of isolation
A1_Adabraka	Adabraka	Nile perch fish	2017	Tanzania
A7_Salamae_42r	Salamae 42r	Nile perch fish	2017	Tanzania
A8_Salamae_42r	Salamae 42r	Nile perch fish	2017	Tanzania
A9_Salamae_42r	Salamae 42r	Nile perch	2017	Tanzania
B6_Salamae_42r	Salamae 42r	Nile perch	2017	Tanzania
C2_Waycross	Waycross	Fish	2017	Tanzania
D3_Waycross	Waycross	Fish	2017	Tanzania
D5_Salamae_42r	Salamae 42r	Lake water	2017	Tanzania
D6_Salamae_42r	Salamae 42r	Lake water	2017	Tanzania
E5_Waycross	Waycross	Fish	2017	Tanzania
E9_Waycross	Waycross	Fish	2017	Tanzania
G5_Waycross	Waycross	Fish	2017	Tanzania
H6_Waycross	Waycross	water	2017	Tanzania
I1_Salamae_42r	Salamae 42r	Nile perch	2017	Tanzania
SAMEA1705941_Enteritidis	Enteritidis	human	2010	N/A
SAMEA1705953_Paratyphi_A	Paratyphi A	human	2002	N/A
SAMEA2067822_Typhi	Typhi	human	2002	Laos
SAMEA2072798_Typhi	TYphi	human	2000	Moroco
SAMEA2072815_Typhi	Typhi	human	2010	N/A
SAMEA2272227_Typhimurium	Typhimurium	N/A	2013	N/A
SAMN00990755_Salamae_58lz13	Salamae 58lz13	N/A	N/A	N/A
SAMN01041143_Enteritidis	Enteritidis	human	1977	USA
SAMN01805320_Paratyphi_B	Paratyphi B	human	1981	N/A
SAMN01805323_Paratyphi_B	Paratyphi B	human	N/A	N/A
SAMN01823726_Paratyphi_A	Paratyphi A	human	N/A	N/A
SAMN01823727_Paratyphi_B	Paratyphi B	N/A	N/A	N/A
SAMN01823729_Paratyphi_B	Paratyphi B	N/A	N/A	N/A
SAMN01933185_Wien	Wien	human	1988	France
SAMN02367583_53lz28z39	Salamae 53lz28z39	N/A	N/A	N/A
SAMN02367800_Salamae_58dz6	Salamae 58dz6	Iguana	1985	USA
SAMN02384207_Enteritidis	Enteritidis	Animal - Avian	1998	Canada
SAMN02415179_Paratyphi_B	Paratyphi B	N/A	N/A	N/A
SAMN02415254_Paratyphi_A	Paratyphi B	human	2009	China
SAMN02415255_Paratyphi_A	Paratyphi B	human	1998	China
SAMN02603101_Typhi	Typhi	human	N/A	India
SAMN02603210_Typhi	Typhi	N/A	N/A	N/A
SAMN02603951_Paratyphi_B	Paratyphi B	N/A	N/A	N/A
SAMN02604316_Paratyphi_A	Paratyphi A	human	N/A	N/A
SAMN02698301_Waycross	Waycross	octopus	2013	Philippines
SAMN02699325_Dublin	Dublin	ground beef	2012	USA
SAMN02712059_Enteritidis	Enteritidis	human	2013	South Africa
SAMN02843459_Salamae_42z15	Salamae 42z15	mullen leaves	2001	Albania
SAMN02845238_Salamae_42r	Salamae 42r	Frozen Nile perch	2002	Tanzania
SAMN02909989_Paratyphi_A	Paratyphi A	human	2003	China
SAMN03076563_Paratyphi_A	Paratyphi A	human	N/A	China
SAMN03140319_Enteritidis	Enteritidis	steamed conch	2014	South Korea
SAMN03169189_Salamae_42r	Salamae 42r	Human	2012	UK
SAMN03468238_Dublin	Dublin	Bos taurus	2009	Canada
SAMN03475507_Wien	Wien	human	2015	UK
SAMN03477235_enterica_Fulica	Fulica	human	2014	UK
SAMN03702209_Salamae_42r	Salamae 42r	almond butter	2014	USA
SAMN03795193_Typhimurium	Typhimurium	human	2011	Mexico
SAMN03839051_Typhimurium	Typhimurium	human	2014	South Korea
SAMN03894186_Dublin	Dublin	ground turkey	2013	USA
SAMN03894389_Dublin	Dublin	Ground Beef	2013	USA
SAMN04102313_Salamae_42r	Salamae 42r	Raw Macadamia Nuts	2015	USA
SAMN04160804_Waycross	Waycross	stool	2004	Canada
SAMN04600271_Tyhimurium	Typhimurium	N/A	2004	USA
SAMN05464607_Waycross	Waycross	stool	2011	USA
SAMN06030387_Salamae_42r	Salamae 42r	human	N/A	Canada
SAMN06185755_Typhimurium	Typhimurium	human	2015	China
SAMN08427232_enterica_Fulica	Fulica	food	2017	UK
SAMN09268905_Waycross	Waycross	Human	2017	UK
SAMN09426963_Wien	Wien	human	2018	UK
SAMN09431345_Wien	Wien	human	2017	UK
SAMN09666655_Wien	Wien	human	2018	UK
SAMN09791862_Dublin	Dublin	Bovine	2006	USA
SAMN10586220_enterica_Fulica	Fulica	Human	2018	UK
SAMN10638893_Salamae_42r	Salamae 42r	Farm/Oris aries	2018	Rwanda
SAMN10638908_Waycross	Waycross	human-intestines	2018	Rwanda
SAMN10638920_Salamae_42r	Salamae 42r	meat retail	2018	Rwanda
ERR294810_Weltevreden	Weltevreden	human-blood and stool	2013	Vietnam
ERR294811_Weltevreden	Weltevreden	human-blood and stool	2013	Vietnam
ERR495254_Weltevreden	Weltevreden	human-blood and stool	2013	Vietnam
ERR495265_Weltevreden	Weltevreden	human-blood and stool	2013	Vietnam
