# Supplementary material for: Salmonella Salamae and S. Waycross isolated from Nile perch in Lake Victoria show limited human pathogenic potential
Source: Sci Rep. 2022 Mar 10;12:4229. doi: 10.1038/s41598-022-08200-5 (PMC8913728; doi:10.1038/s41598-022-08200-5)
Supplement: Supplementary file 9 — Supplementary Table S5. [file 41598_2022_8200_MOESM9_ESM.xlsx]

## Sheet: Sheet1
Table S5: Pairwise SNP matric data of the phylogenetic analysis
	A1_Waycross_Fish/1-73638	A7_Salamae_42r_Fish/1-73638	A8_Salamae_42r_Fish/1-73638	A9_Salamae_42r_Fish/1-73638	B6_Salamae_42r_Fish/1-73638	C2_Waycross_Fish/1-73638	D3_Waycross_Fish/1-73638	D5_Salamae_42r_Lwater/1-73638	D6_Salamae_42r_Lwater/1-73638	E5_Waycross_Fish/1-73638	E9_Waycross_Fish/1-73638	G5_Waycross_Fish/1-73638	H6_Waycross_RWater/1-73638	I1_Salamae_42r_Fish/1-73638	reference/1-73638	SAMEA1705941_Enteritidis_human/1-73638	SAMEA1705953_Paratyphi_A/1-73638	SAMEA1904404_Weltevreden_Human/1-73638	SAMEA1904405_Weltevreden/1-73638	SAMEA2067822_Typhi/1-73638	SAMEA2072798_Typhi/1-73638	SAMEA2072815_Typhi/1-73638	SAMEA2272227_Typhimurium/1-73638	SAMEA2336278_Weltevreden_Aquatic/1-73638	SAMEA2336289_Weltevreden_Food/1-73638	SAMN00990755_Salamae_58lz13/1-73638	SAMN01041143_Enteritidis_human/1-73638	SAMN01805320_Paratyphi_B/1-73638	SAMN01805323_Paratyphi_B/1-73638	SAMN01823726_Paratyphi_A/1-73638	SAMN01823727_Paratyphi_B/1-73638	SAMN01823729_Paratyphi_B/1-73638	SAMN01933185_Wien_France_1988_human/1-73638	SAMN02367583_Salamae_53lz28z39/1-73638	SAMN02367800_Salamae_58dz6_USA_1985/1-73638	SAMN02384207_Enteritidis/1-73638	SAMN02415179_Paratyphi_B/1-73638	SAMN02415254_Paratyphi_A/1-73638	SAMN02415255_Paratyphi_A/1-73638	SAMN02603101_Typhi/1-73638	SAMN02603210_Typhi/1-73638	SAMN02603951_Paratyphi_B/1-73638	SAMN02604316_Paratyphi_A/1-73638	SAMN02698301_Waycross_Philippines_2013_Octopus/1-73638	SAMN02699325_Dublin_beef/1-73638	SAMN02712059_Enteritidis_human/1-73638	SAMN02843459_Salamae_42z15_Albania_2001/1-73638	SAMN02845238_Salamae_42r_Tanzania_2002_42r/1-73638	SAMN02909989_Paratyphi_A/1-73638
A1_Waycross_Fish/1-73638	0	26549	26556	26546	26548	15	13	26543	26548	11	19	8454	8478	26550	35603	11411	12758	10755	10753	13285	13262	13280	11624	10753	10752	26438	11408	10658	10659	12749	11446	11453	8317	26491	26428	11418	10674	12913	13169	13296	13400	11280	12747	8299	11639	11404	26609	26539	12831
A7_Salamae_42r_Fish/1-73638	26549	0	75	74	79	26546	26546	71	69	26546	26552	26641	26645	78	36660	26575	26882	26574	26573	26909	26900	26911	26784	26570	26574	8337	26586	26523	26520	26878	26500	26526	26721	8224	8096	26582	26525	27011	27148	26922	27009	26483	26881	26548	26768	26579	8252	52	26920
A8_Salamae_42r_Fish/1-73638	26556	75	0	49	52	26553	26553	44	46	26553	26559	26650	26654	51	36661	26581	26886	26581	26580	26915	26906	26917	26790	26577	26581	8332	26592	26527	26524	26882	26506	26534	26726	8221	8091	26588	26531	27015	27152	26928	27015	26489	26885	26555	26774	26585	8247	39	26924
A9_Salamae_42r_Fish/1-73638	26546	74	49	0	53	26543	26543	45	41	26543	26549	26648	26652	52	36690	26570	26883	26577	26576	26898	26889	26900	26781	26573	26577	8310	26581	26508	26505	26879	26485	26513	26723	8216	8091	26577	26512	27012	27145	26911	26998	26474	26882	26555	26759	26574	8244	40	26921
B6_Salamae_42r_Fish/1-73638	26548	79	52	53	0	26545	26545	48	50	26545	26551	26644	26648	55	36681	26570	26879	26567	26566	26912	26903	26914	26779	26563	26567	8331	26581	26518	26515	26875	26499	26523	26716	8216	8088	26577	26520	27008	27147	26925	27012	26484	26878	26549	26769	26574	8248	43	26917
C2_Waycross_Fish/1-73638	15	26546	26553	26543	26545	0	4	26540	26545	6	10	8445	8483	26547	35596	11412	12759	10758	10756	13290	13265	13285	11621	10756	10755	26437	11409	10655	10656	12750	11445	11452	8322	26490	26423	11419	10675	12914	13170	13301	13405	11279	12748	8290	11640	11405	26606	26536	12832
D3_Waycross_Fish/1-73638	13	26546	26553	26543	26545	4	0	26540	26545	4	8	8447	8481	26547	35598	11414	12759	10758	10756	13288	13263	13283	11625	10756	10755	26435	11411	10655	10656	12750	11447	11454	8320	26488	26425	11421	10675	12914	13170	13299	13403	11281	12748	8292	11642	11407	26604	26536	12832
D5_Salamae_42r_Lwater/1-73638	26543	71	44	45	48	26540	26540	0	42	26540	26546	26641	26645	47	36663	26569	26872	26572	26571	26903	26894	26905	26778	26568	26572	8326	26580	26516	26513	26868	26497	26524	26717	8213	8085	26576	26519	27001	27138	26916	27003	26482	26871	26542	26762	26573	8243	35	26910
D6_Salamae_42r_Lwater/1-73638	26548	69	46	41	50	26545	26545	42	0	26545	26551	26638	26642	49	36671	26566	26871	26567	26566	26904	26895	26906	26775	26563	26567	8321	26577	26510	26509	26867	26497	26523	26716	8209	8082	26573	26514	27000	27137	26917	27004	26484	26870	26547	26765	26570	8235	37	26909
E5_Waycross_Fish/1-73638	11	26546	26553	26543	26545	6	4	26540	26545	0	8	8445	8477	26547	35598	11410	12755	10756	10754	13288	13263	13283	11621	10754	10753	26435	11407	10651	10652	12746	11445	11452	8316	26488	26425	11417	10671	12910	13166	13299	13403	11279	12744	8290	11638	11403	26604	26536	12828
E9_Waycross_Fish/1-73638	19	26552	26559	26549	26551	10	8	26546	26551	8	0	8451	8483	26553	35594	11418	12759	10764	10762	13296	13269	13291	11629	10762	10761	26443	11415	10659	10660	12750	11453	11460	8324	26494	26431	11425	10679	12914	13170	13307	13411	11287	12748	8296	11646	11411	26612	26542	12832
G5_Waycross_Fish/1-73638	8454	26641	26650	26648	26644	8445	8447	26641	26638	8445	8451	0	44	26645	35610	11447	12745	10872	10872	13398	13370	13395	11710	10868	10865	26476	11459	10698	10703	12730	11494	11581	7965	26538	26521	11456	10708	12907	13146	13413	13520	11462	12738	5009	11772	11455	26687	26631	12824
H6_Waycross_RWater/1-73638	8478	26645	26654	26652	26648	8483	8481	26645	26642	8477	8483	44	0	26649	35652	11432	12730	10840	10840	13381	13353	13378	11691	10836	10833	26475	11442	10680	10685	12715	11471	11563	7934	26530	26522	11441	10685	12892	13131	13396	13503	11439	12723	5051	11757	11438	26689	26635	12809
I1_Salamae_42r_Fish/1-73638	26550	78	51	52	55	26547	26547	47	49	26547	26553	26645	26649	0	36660	26572	26883	26573	26572	26913	26904	26915	26782	26569	26573	8331	26583	26521	26518	26879	26504	26528	26717	8220	8090	26579	26525	27012	27149	26926	27013	26489	26882	26550	26768	26576	8246	42	26921
reference/1-73638	35603	36660	36661	36690	36681	35596	35598	36663	36671	35598	35594	35610	35652	36660	0	35631	35364	35710	35712	35443	35432	35433	35619	35710	35715	36455	35635	35665	35664	35379	35677	35619	35709	36761	36700	35632	35656	35353	35299	35429	35417	35600	35359	35545	35646	35629	36667	36674	35258
SAMEA1705941_Enteritidis_human/1-73638	11411	26575	26581	26570	26570	11412	11414	26569	26566	11410	11418	11447	11432	26572	35631	0	11438	9931	9930	11829	11798	11824	8724	9929	9930	26378	141	9943	9950	11425	8663	8927	11390	26497	26386	11	9956	11587	11848	11842	11960	8803	11433	11505	4269	134	26532	26563	11514
SAMEA1705953_Paratyphi_A/1-73638	12758	26882	26886	26883	26879	12759	12759	26872	26871	12755	12759	12745	12730	26883	35364	11438	0	11480	11479	10187	10163	10182	11542	11476	11475	26773	11444	11550	11555	157	11409	11489	12668	26882	26780	11447	11685	221	537	10206	10332	11446	57	12770	11542	11436	26881	26870	170
SAMEA1904404_Weltevreden_Human/1-73638	10755	26574	26581	26577	26567	10758	10758	26572	26567	10756	10764	10872	10840	26573	35710	9931	11480	0	8	12259	12234	12252	10103	4	65	26473	9937	9091	9092	11466	9998	10019	10593	26538	26413	9940	8982	11633	11886	12268	12384	10028	11477	10785	10228	9932	26574	26564	11555
SAMEA1904405_Weltevreden/1-73638	10753	26573	26580	26576	26566	10756	10756	26571	26566	10754	10762	10872	10840	26572	35712	9930	11479	8	0	12259	12234	12252	10102	6	67	26472	9936	9089	9090	11465	9998	10021	10595	26537	26412	9939	8982	11632	11885	12268	12384	10030	11476	10785	10230	9931	26573	26563	11554
SAMEA2067822_Typhi/1-73638	13285	26909	26915	26898	26912	13290	13288	26903	26904	13288	13296	13398	13381	26913	35443	11829	10187	12259	12259	0	203	126	12080	12255	12256	26809	11828	12326	12329	10178	11952	12165	13254	26884	26824	11836	12331	10345	10606	23	229	12051	10184	13374	11968	11823	26946	26899	10263
SAMEA2072798_Typhi/1-73638	13262	26900	26906	26889	26903	13265	13263	26894	26895	13263	13269	13370	13353	26904	35432	11798	10163	12234	12234	203	0	193	12048	12230	12231	26797	11797	12289	12292	10154	11920	12140	13224	26872	26808	11805	12307	10321	10582	218	366	12023	10160	13340	11939	11792	26941	26890	10239
SAMEA2072815_Typhi/1-73638	13280	26911	26917	26900	26914	13285	13283	26905	26906	13283	13291	13395	13378	26915	35433	11824	10182	12252	12252	126	193	0	12072	12248	12251	26804	11823	12315	12318	10173	11947	12156	13241	26881	26823	11831	12330	10338	10599	143	291	12046	10179	13371	11957	11818	26943	26901	10258
SAMEA2272227_Typhimurium/1-73638	11624	26784	26790	26781	26779	11621	11625	26778	26775	11621	11629	11710	11691	26782	35619	8724	11542	10103	10102	12080	12048	12072	0	10101	10098	26660	8728	10153	10150	11526	8549	8757	11683	26725	26585	8731	10148	11699	11954	12091	12201	8551	11539	11673	8902	8722	26704	26772	11621
SAMEA2336278_Weltevreden_Aquatic/1-73638	10753	26570	26577	26573	26563	10756	10756	26568	26563	10754	10762	10868	10836	26569	35710	9929	11476	4	6	12255	12230	12248	10101	0	63	26469	9935	9089	9090	11462	9994	10019	10591	26534	26409	9938	8980	11629	11882	12264	12380	10024	11473	10781	10226	9930	26570	26560	11551
SAMEA2336289_Weltevreden_Food/1-73638	10752	26574	26581	26577	26567	10755	10755	26572	26567	10753	10761	10865	10833	26573	35715	9930	11475	65	67	12256	12231	12251	10098	63	0	26473	9938	9088	9089	11461	9998	10014	10590	26536	26413	9939	8979	11628	11881	12265	12381	10027	11472	10782	10227	9931	26572	26564	11550
SAMN00990755_Salamae_58lz13/1-73638	26438	8337	8332	8310	8331	26437	26435	8326	8321	26435	26443	26476	26475	8331	36455	26378	26773	26473	26472	26809	26797	26804	26660	26469	26473	0	26393	26339	26336	26772	26338	26352	26594	6016	5231	26385	26343	26908	27039	26824	26902	26322	26770	26411	26570	26383	5455	8307	26816
SAMN01041143_Enteritidis_human/1-73638	11408	26586	26592	26581	26581	11409	11411	26580	26577	11407	11415	11459	11442	26583	35635	141	11444	9937	9936	11828	11797	11823	8728	9935	9938	26393	0	9951	9960	11433	8677	8934	11396	26510	26397	150	9961	11593	11854	11841	11959	8821	11439	11512	4276	83	26541	26574	11520
SAMN01805320_Paratyphi_B/1-73638	10658	26523	26527	26508	26518	10655	10655	26516	26510	10651	10659	10698	10680	26521	35665	9943	11550	9091	9089	12326	12289	12315	10153	9089	9088	26339	9951	0	23	11545	9971	9999	10610	26447	26337	9952	8668	11706	11939	12333	12463	9997	11545	10645	10185	9939	26506	26511	11632
SAMN01805323_Paratyphi_B/1-73638	10659	26520	26524	26505	26515	10656	10656	26513	26509	10652	10660	10703	10685	26518	35664	9950	11555	9092	9090	12329	12292	12318	10150	9090	9089	26336	9960	23	0	11550	9964	9998	10615	26444	26334	9959	8671	11709	11944	12336	12466	10000	11550	10650	10184	9946	26503	26508	11635
SAMN01823726_Paratyphi_A/1-73638	12749	26878	26882	26879	26875	12750	12750	26868	26867	12746	12750	12730	12715	26879	35379	11425	157	11466	11465	10178	10154	10173	11526	11462	11461	26772	11433	11545	11550	0	11399	11476	12655	26875	26775	11434	11677	348	666	10197	10323	11440	158	12755	11528	11425	26878	26866	273
SAMN01823727_Paratyphi_B/1-73638	11446	26500	26506	26485	26499	11445	11447	26497	26497	11445	11453	11494	11471	26504	35677	8663	11409	9998	9998	11952	11920	11947	8549	9994	9998	26338	8677	9971	9964	11399	0	6507	11391	26451	26298	8672	9927	11567	11821	11961	12088	1112	11404	11454	8886	8661	26443	26490	11483
SAMN01823729_Paratyphi_B/1-73638	11453	26526	26534	26513	26523	11452	11454	26524	26523	11452	11460	11581	11563	26528	35619	8927	11489	10019	10021	12165	12140	12156	8757	10019	10014	26352	8934	9999	9998	11476	6507	0	11413	26470	26337	8936	10035	11657	11880	12176	12296	6468	11484	11497	9149	8924	26458	26516	11549
SAMN01933185_Wien_France_1988_human/1-73638	8317	26721	26726	26723	26716	8322	8320	26717	26716	8316	8324	7965	7934	26717	35709	11390	12668	10593	10595	13254	13224	13241	11683	10591	10590	26594	11396	10610	10615	12655	11391	11413	0	26652	26540	11399	10617	12825	13078	13267	13375	11364	12659	8298	11644	11383	26739	26707	12746
SAMN02367583_Salamae_53lz28z39/1-73638	26491	8224	8221	8216	8216	26490	26488	8213	8209	26488	26494	26538	26530	8220	36761	26497	26882	26538	26537	26884	26872	26881	26725	26534	26536	6016	26510	26447	26444	26875	26451	26470	26652	0	5954	26504	26459	27015	27163	26896	26990	26430	26877	26459	26715	26498	6075	8194	26920
SAMN02367800_Salamae_58dz6_USA_1985/1-73638	26428	8096	8091	8091	8088	26423	26425	8085	8082	26425	26431	26521	26522	8090	36700	26386	26780	26413	26412	26824	26808	26823	26585	26409	26413	5231	26397	26337	26334	26775	26298	26337	26540	5954	0	26393	26343	26911	27058	26837	26924	26258	26779	26431	26581	26385	4757	8066	26823
SAMN02384207_Enteritidis/1-73638	11418	26582	26588	26577	26577	11419	11421	26576	26573	11417	11425	11456	11441	26579	35632	11	11447	9940	9939	11836	11805	11831	8731	9938	9939	26385	150	9952	9959	11434	8672	8936	11399	26504	26393	0	9965	11596	11857	11849	11967	8812	11442	11514	4278	143	26539	26570	11523
SAMN02415179_Paratyphi_B/1-73638	10674	26525	26531	26512	26520	10675	10675	26519	26514	10671	10679	10708	10685	26525	35656	9956	11685	8982	8982	12331	12307	12330	10148	8980	8979	26343	9961	8668	8671	11677	9927	10035	10617	26459	26343	9965	0	11841	12086	12342	12444	9933	11678	10764	10224	9953	26488	26513	11763
SAMN02415254_Paratyphi_A/1-73638	12913	27011	27015	27012	27008	12914	12914	27001	27000	12910	12914	12907	12892	27012	35353	11587	221	11633	11632	10345	10321	10338	11699	11629	11628	26908	11593	11706	11709	348	11567	11657	12825	27015	26911	11596	11841	0	684	10364	10490	11610	252	12927	11697	11585	27012	26999	357
SAMN02415255_Paratyphi_A/1-73638	13169	27148	27152	27145	27147	13170	13170	27138	27137	13166	13170	13146	13131	27149	35299	11848	537	11886	11885	10606	10582	10599	11954	11882	11881	27039	11854	11939	11944	666	11821	11880	13078	27163	27058	11857	12086	684	0	10625	10749	11855	568	13181	11944	11846	27158	27136	677
SAMN02603101_Typhi/1-73638	13296	26922	26928	26911	26925	13301	13299	26916	26917	13299	13307	13413	13396	26926	35429	11842	10206	12268	12268	23	218	143	12091	12264	12265	26824	11841	12333	12336	10197	11961	12176	13267	26896	26837	11849	12342	10364	10625	0	244	12060	10201	13387	11979	11836	26959	26912	10282
SAMN02603210_Typhi/1-73638	13400	27009	27015	26998	27012	13405	13403	27003	27004	13403	13411	13520	13503	27013	35417	11960	10332	12384	12384	229	366	291	12201	12380	12381	26902	11959	12463	12466	10323	12088	12296	13375	26990	26924	11967	12444	10490	10749	244	0	12189	10327	13499	12095	11954	27049	26999	10408
SAMN02603951_Paratyphi_B/1-73638	11280	26483	26489	26474	26484	11279	11281	26482	26484	11279	11287	11462	11439	26489	35600	8803	11446	10028	10030	12051	12023	12046	8551	10024	10027	26322	8821	9997	10000	11440	1112	6468	11364	26430	26258	8812	9933	11610	11855	12060	12189	0	11441	11415	9016	8805	26404	26473	11520
SAMN02604316_Paratyphi_A/1-73638	12747	26881	26885	26882	26878	12748	12748	26871	26870	12744	12748	12738	12723	26882	35359	11433	57	11477	11476	10184	10160	10179	11539	11473	11472	26770	11439	11545	11550	158	11404	11484	12659	26877	26779	11442	11678	252	568	10201	10327	11441	0	12761	11535	11431	26876	26869	177
SAMN02698301_Waycross_Philippines_2013_Octopus/1-73638	8299	26548	26555	26555	26549	8290	8292	26542	26547	8290	8296	5009	5051	26550	35545	11505	12770	10785	10785	13374	13340	13371	11673	10781	10782	26411	11512	10645	10650	12755	11454	11497	8298	26459	26431	11514	10764	12927	13181	13387	13499	11415	12761	0	11754	11507	26634	26538	12850
SAMN02699325_Dublin_beef/1-73638	11639	26768	26774	26759	26769	11640	11642	26762	26765	11638	11646	11772	11757	26768	35646	4269	11542	10228	10230	11968	11939	11957	8902	10226	10227	26570	4276	10185	10184	11528	8886	9149	11644	26715	26581	4278	10224	11697	11944	11979	12095	9016	11535	11754	0	4271	26687	26758	11620
SAMN02712059_Enteritidis_human/1-73638	11404	26579	26585	26574	26574	11405	11407	26573	26570	11403	11411	11455	11438	26576	35629	134	11436	9932	9931	11823	11792	11818	8722	9930	9931	26383	83	9939	9946	11425	8661	8924	11383	26498	26385	143	9953	11585	11846	11836	11954	8805	11431	11507	4271	0	26531	26567	11512
SAMN02843459_Salamae_42z15_Albania_2001/1-73638	26609	8252	8247	8244	8248	26606	26604	8243	8235	26604	26612	26687	26689	8246	36667	26532	26881	26574	26573	26946	26941	26943	26704	26570	26572	5455	26541	26506	26503	26878	26443	26458	26739	6075	4757	26539	26488	27012	27158	26959	27049	26404	26876	26634	26687	26531	0	8220	26918
SAMN02845238_Salamae_42r_Tanzania_2002_42r/1-73638	26539	52	39	40	43	26536	26536	35	37	26536	26542	26631	26635	42	36674	26563	26870	26564	26563	26899	26890	26901	26772	26560	26564	8307	26574	26511	26508	26866	26490	26516	26707	8194	8066	26570	26513	26999	27136	26912	26999	26473	26869	26538	26758	26567	8220	0	26908
SAMN02909989_Paratyphi_A/1-73638	12831	26920	26924	26921	26917	12832	12832	26910	26909	12828	12832	12824	12809	26921	35258	11514	170	11555	11554	10263	10239	10258	11621	11551	11550	26816	11520	11632	11635	273	11483	11549	12746	26920	26823	11523	11763	357	677	10282	10408	11520	177	12850	11620	11512	26918	26908	0
SAMN03076563_Paratyphi_A/1-73638	12797	26898	26902	26899	26893	12798	12798	26888	26887	12794	12798	12783	12768	26899	35310	11477	112	11508	11507	10220	10196	10215	11581	11504	11503	26799	11483	11581	11586	213	11445	11519	12707	26901	26801	11486	11720	303	619	10239	10365	11482	119	12806	11578	11475	26901	26886	182
SAMN03140319_Enteritidis_food/1-73638	11418	26581	26587	26576	26576	11419	11421	26575	26572	11417	11425	11454	11439	26578	35621	15	11447	9938	9937	11826	11795	11821	8733	9936	9937	26382	152	9950	9957	11434	8670	8934	11399	26503	26392	24	9963	11596	11857	11839	11957	8810	11442	11510	4278	147	26538	26569	11523
SAMN03169189_Salamae_42r_UK_2012/1-73638	26552	59	60	61	64	26549	26549	56	58	26549	26555	26644	26648	63	36681	26574	26883	26577	26576	26912	26903	26914	26785	26573	26577	8318	26587	26522	26519	26879	26497	26529	26722	8209	8075	26581	26528	27012	27151	26925	27012	26482	26882	26551	26769	26580	8235	35	26921
SAMN03468238_Dublin_taurus/1-73638	11655	26765	26771	26762	26766	11656	11658	26759	26762	11654	11662	11787	11772	26765	35627	4285	11550	10240	10242	11981	11952	11970	8913	10238	10239	26573	4292	10209	10208	11534	8909	9170	11654	26712	26576	4294	10244	11705	11954	11992	12108	9039	11543	11767	48	4287	26682	26755	11628
SAMN03475507_Wien_UK2015_human/1-73638	10718	26527	26534	26532	26525	10721	10721	26519	26521	10717	10725	10758	10733	26525	35631	10027	11724	9218	9218	12377	12348	12372	10229	9216	9219	26364	10032	8837	8836	11716	9982	10143	10690	26405	26375	10034	8895	11888	12127	12392	12512	9982	11721	10790	10215	10028	26455	26515	11800
SAMN03477235_enterica_Fulica_UK_2014_human/1-73638	11931	26477	26483	26480	26474	11928	11930	26474	26472	11930	11938	11969	11958	26477	35489	10203	10623	10665	10663	11152	11125	11142	10329	10661	10658	26291	10210	10645	10650	10609	10255	10330	11833	26439	26304	10212	10668	10790	11046	11169	11285	10326	10622	11910	10508	10201	26511	26465	10714
SAMN03702209_Salamae_42r_USA_2014/1-73638	26535	50	35	36	39	26532	26532	31	33	26532	26538	26627	26631	38	36674	26559	26866	26560	26559	26895	26886	26897	26768	26556	26560	8307	26570	26507	26504	26862	26486	26512	26703	8194	8066	26566	26509	26995	27132	26908	26995	26469	26865	26534	26754	26563	8220	12	26904
SAMN03795193_Typhimurium_human/1-73638	11498	26702	26708	26699	26697	11495	11499	26696	26693	11495	11503	11592	11573	26700	35606	8596	11426	9989	9988	11960	11930	11950	362	9987	9988	26570	8598	10036	10033	11412	8421	8622	11565	26629	26498	8603	10020	11581	11838	11971	12081	8424	11423	11547	8776	8590	26615	26690	11505
SAMN03839051_Typhimurium_human/1-73638	11412	26371	26381	26376	26370	11413	11415	26376	26372	11413	11421	11547	11523	26374	35538	8593	11339	10063	10062	11941	11900	11933	8289	10059	10061	26306	8591	9921	9918	11326	8366	8769	11423	26356	26227	8602	9958	11487	11748	11956	12068	8411	11336	11518	8900	8579	26407	26363	11416
SAMN03894186_Dublin_turkey/1-73638	11645	26769	26775	26766	26770	11646	11648	26763	26766	11644	11652	11778	11763	26769	35639	4275	11548	10234	10236	11982	11953	11971	8910	10232	10233	26577	4282	10199	10200	11534	8900	9165	11650	26715	26579	4284	10240	11699	11952	11993	12109	9030	11541	11758	32	4277	26689	26759	11626
SAMN03894389_Dublin_beef/1-73638	11639	26765	26771	26762	26766	11640	11642	26759	26762	11638	11646	11772	11757	26765	35639	4267	11544	10226	10228	11976	11947	11965	8904	10224	10225	26573	4274	10191	10192	11530	8894	9159	11644	26711	26577	4276	10232	11697	11948	11987	12103	9024	11537	11752	26	4269	26685	26755	11622
SAMN04102313_Salamae_42r/1-73638	26529	58	51	52	55	26526	26526	47	49	26526	26532	26622	26626	54	36668	26554	26859	26555	26554	26888	26879	26890	26763	26551	26555	8305	26565	26502	26499	26855	26481	26505	26700	8192	8064	26561	26502	26988	27125	26901	26988	26464	26858	26529	26749	26558	8220	24	26897
SAMN04160804_Waycross_2004_Canada_stool/1-73638	11864	26460	26472	26469	26461	11855	11857	26461	26459	11855	11863	11869	11911	26467	35541	10619	10990	10827	10825	11362	11336	11351	10745	10823	10824	26337	10623	10748	10753	10978	10605	10695	11920	26402	26276	10626	10901	11156	11395	11375	11496	10700	10985	11882	10894	10611	26453	26456	11079
SAMN04600271_Typhimurium_USA/1-73638	11489	26686	26692	26683	26681	11486	11490	26680	26677	11486	11494	11581	11564	26684	35625	8590	11422	9977	9976	11962	11930	11954	252	9975	9974	26567	8596	10024	10017	11408	8411	8627	11548	26629	26500	8597	10011	11577	11832	11973	12083	8418	11419	11540	8766	8588	26607	26674	11501
SAMN05464607_Waycross_USA_2011_stool/1-73638	8498	26640	26647	26651	26641	8489	8489	26638	26643	8487	8493	321	309	26642	35602	11467	12741	10854	10854	13392	13368	13387	11707	10850	10847	26488	11477	10692	10697	12726	11492	11571	7977	26558	26539	11476	10707	12903	13140	13407	13516	11456	12734	5122	11785	11473	26705	26632	12820
SAMN06030387_Salamae_42r/1-73638	26547	58	49	50	53	26544	26544	45	47	26544	26550	26639	26643	52	36664	26567	26875	26570	26569	26902	26893	26904	26776	26566	26570	8313	26578	26515	26512	26871	26494	26522	26715	8202	8074	26574	26517	27004	27141	26915	27002	26479	26874	26546	26762	26571	8228	28	26913
SAMN06185755_Typhimurium_human/1-73638	11487	26697	26703	26694	26692	11484	11488	26691	26688	11484	11492	11583	11564	26695	35627	8585	11409	9978	9977	11950	11920	11942	347	9974	9977	26573	8591	10028	10025	11395	8410	8604	11564	26630	26493	8592	10009	11564	11823	11963	12073	8411	11408	11538	8763	8583	26610	26685	11488
SAMN08427232_enterica_Fulica_UK_2017_food/1-73638	11947	26494	26500	26497	26491	11944	11946	26491	26489	11946	11954	11995	11984	26494	35521	10223	10614	10672	10670	11146	11119	11136	10316	10668	10665	26320	10230	10647	10652	10600	10260	10318	11850	26452	26320	10232	10686	10781	11035	11163	11281	10329	10613	11918	10545	10221	26537	26482	10701
SAMN09268905_Waycross_UK_2017_human/1-73638	8466	26577	26584	26584	26578	8457	8459	26573	26576	8457	8463	4963	5005	26579	35574	11505	12760	10792	10792	13378	13344	13375	11662	10788	10787	26431	11512	10640	10645	12745	11444	11522	8296	26482	26457	11514	10764	12917	13169	13391	13505	11384	12751	509	11710	11509	26649	26567	12838
SAMN09426963_Wien_UK_2018_human/1-73638	8293	26734	26739	26736	26729	8298	8296	26730	26727	8292	8300	7922	7891	26732	35748	11383	12658	10628	10628	13274	13244	13261	11666	10626	10625	26604	11389	10617	10622	12645	11384	11417	275	26666	26556	11392	10611	12815	13072	13287	13395	11356	12649	8258	11633	11378	26745	26720	12736
SAMN09431345_Wien_UK_2017_human/1-73638	8346	26668	26673	26670	26661	8347	8347	26664	26663	8343	8349	7942	7913	26664	35658	11282	12602	10495	10495	13193	13169	13186	11603	10493	10492	26513	11288	10555	10556	12588	11295	11365	2419	26545	26466	11291	10561	12759	13008	13206	13312	11267	12593	8241	11537	11277	26672	26654	12679
SAMN09666655_Wien_UK_2018_human/1-73638	8299	26636	26641	26638	26629	8304	8304	26632	26631	8300	8306	7941	7915	26632	35697	11312	12614	10513	10513	13217	13193	13210	11611	10511	10510	26485	11314	10549	10552	12601	11328	11366	2338	26530	26445	11321	10563	12771	13023	13230	13336	11304	12605	8290	11562	11305	26659	26622	12691
SAMN09791862_Dublin_bovine/1-73638	11639	26763	26769	26760	26764	11640	11642	26757	26760	11638	11646	11774	11759	26763	35639	4269	11542	10228	10230	11976	11947	11965	8906	10226	10227	26571	4276	10191	10192	11528	8894	9159	11646	26709	26575	4278	10234	11695	11946	11987	12103	9024	11535	11754	26	4271	26683	26753	11620
SAMN10586220_enterica_Fulica_UK_human_2018/1-73638	11951	26492	26498	26495	26489	11948	11950	26489	26487	11950	11958	11995	11984	26492	35523	10227	10616	10674	10672	11152	11125	11142	10322	10670	10667	26322	10236	10649	10654	10602	10264	10322	11850	26454	26320	10236	10690	10783	11037	11169	11287	10335	10615	11920	10551	10227	26539	26480	10703
SAMN10638893_Salamae_42r_Rwanda/1-73638	26537	48	33	34	37	26534	26534	29	31	26534	26540	26629	26633	36	36670	26563	26870	26564	26563	26899	26890	26901	26772	26560	26564	8301	26574	26509	26506	26866	26488	26516	26707	8190	8064	26570	26513	26999	27136	26912	26999	26473	26869	26536	26756	26567	8218	12	26908
SAMN10638908_Waycross_Rwanda_2018_human/1-73638	720	26636	26643	26633	26635	711	713	26632	26635	711	719	8420	8462	26637	35480	11505	12854	10783	10781	13370	13347	13367	11736	10781	10780	26494	11504	10746	10741	12841	11537	11559	8247	26593	26514	11512	10728	13005	13261	13381	13483	11494	12843	8428	11736	11501	26698	26626	12923
SAMN10638920_Salamae_42r_Rwanda/1-73638	26573	128	119	120	123	26570	26570	115	117	26570	26576	26661	26665	122	36595	26581	26889	26592	26591	26925	26916	26927	26800	26588	26592	8373	26593	26534	26531	26885	26512	26546	26737	8262	8138	26588	26539	27018	27155	26938	27023	26501	26888	26566	26775	26586	8292	98	26925
min: 4 max: 36761
[truncated: 27 more columns]
